# Supplementary material for: Higher-level phylogeny of Chrysomelidae based on expanded sampling of mitogenomes
Source: PLoS One. 2022 Jan 21;17(1):e0258587. doi: 10.1371/journal.pone.0258587 (PMC8782406; doi:10.1371/journal.pone.0258587)
Supplement: S1 Table — (XLSX) [file pone.0258587.s010.xlsx]

## Sheet: Sheet1
Table S1. Taxa included in this study.
Item	Family	Subfamily Group	Subfamily	Species	Accession number
Outgroup	Cerambycidae	-	Prioninae	Archetypus frenchi	MK614554
	Cerambycidae	-	Lepturinae	Brachyta interrogationis	KX087246
	Cerambycidae	-	Prioninae	Enneaphyllus aeneipennis	MK614545
	Cerambycidae	-	Prioninae	Phaolus metallicus	MK614535
	Cerambycidae	-	Cerambycinae	Pyrrhidium sanguineum	KX087339
Ingroup	Chrysomelidae	chrysomeline clade	Alticinae	Agasicles hygrophila	NC_028332
	Chrysomelidae	chrysomeline clade	Alticinae	Altica cirsicola	MH477595
	Chrysomelidae	chrysomeline clade	Alticinae	Altica ericeti	KX943460
	Chrysomelidae	chrysomeline clade	Alticinae	Aphthona albertinae	KX943467
	Chrysomelidae	chrysomeline clade	Alticinae	Aphthona euphorbiae	KX943409
	Chrysomelidae	chrysomeline clade	Alticinae	Apteropeda orbiculata	KX943507
	Chrysomelidae	chrysomeline clade	Alticinae	Apteropeda ovulum	KX943422
	Chrysomelidae	chrysomeline clade	Alticinae	Argopistes tsekooni	NC_045929
	Chrysomelidae	chrysomeline clade	Alticinae	Asphaera sp. REN2018	MF351886
	Chrysomelidae	chrysomeline clade	Alticinae	Batophila aerata	KX943466
	Chrysomelidae	chrysomeline clade	Alticinae	Bikasha collaris	MF960113
	Chrysomelidae	chrysomeline clade	Alticinae	Blepharida rhois	MF351884
	Chrysomelidae	chrysomeline clade	Alticinae	Chabria nr. angulicollis REN2018	MF351887
	Chrysomelidae	chrysomeline clade	Alticinae	Chaetocnema arida	KX943445
	Chrysomelidae	chrysomeline clade	Alticinae	Chaetocnema depressa	KX943408
	Chrysomelidae	chrysomeline clade	Alticinae	Crepidodera plutus	KX087265
	Chrysomelidae	chrysomeline clade	Alticinae	Crepidodera sp. BMNH 846615	MF960116
	Chrysomelidae	chrysomeline clade	Alticinae	Dibolia rugulosa	KX087282
	Chrysomelidae	chrysomeline clade	Alticinae	Diphaltica sp. REN2018	MF351888
	Chrysomelidae	chrysomeline clade	Alticinae	Epitrix abeillei	MF960107
	Chrysomelidae	chrysomeline clade	Alticinae	Hemipyxis plagioderoides	MF960118
	Chrysomelidae	chrysomeline clade	Alticinae	Hyphasis sp. REN2018	MG021088
	Chrysomelidae	chrysomeline clade	Alticinae	Lanka ramakrishnai	MF960108
	Chrysomelidae	chrysomeline clade	Alticinae	Lipromima minuta	MF960123
	Chrysomelidae	chrysomeline clade	Alticinae	Longitarsus aeneus	KX943357
	Chrysomelidae	chrysomeline clade	Alticinae	Longitarsus atricillus	KX943363
	Chrysomelidae	chrysomeline clade	Alticinae	Lypnea pubipennis	MF960110
	Chrysomelidae	chrysomeline clade	Alticinae	Macrohaltica subplicata	NC_041169
	Chrysomelidae	chrysomeline clade	Alticinae	Mantura chrysanthemi	KX943486
	Chrysomelidae	chrysomeline clade	Alticinae	Neocrepidodera brevicollis	KX943440
	Chrysomelidae	chrysomeline clade	Alticinae	Neocrepidodera sp. BMNH 848121	MF979908
	Chrysomelidae	chrysomeline clade	Alticinae	Nisotra sp. BMNH 846636	MF960109
	Chrysomelidae	chrysomeline clade	Alticinae	Novofoudrasia regularis	MF960117
	Chrysomelidae	chrysomeline clade	Alticinae	Oedionychus cinctus	MF979909
	Chrysomelidae	chrysomeline clade	Alticinae	Omophoita sp. REN2018	MG021084
	Chrysomelidae	chrysomeline clade	Alticinae	Orestia punctipennis	KX943441
	Chrysomelidae	chrysomeline clade	Alticinae	Philopona vibex	MF979898
	Chrysomelidae	chrysomeline clade	Alticinae	Phygasia gracilicornis	MF979896
	Chrysomelidae	chrysomeline clade	Alticinae	Phygasia ornata	MF979897
	Chrysomelidae	chrysomeline clade	Alticinae	Phyllotreta cruciferae	KX943506
	Chrysomelidae	chrysomeline clade	Alticinae	Phyllotreta foudrasi	KX943502
	Chrysomelidae	chrysomeline clade	Alticinae	Podagrica sp. BMNH 848524	MF979910
	Chrysomelidae	chrysomeline clade	Alticinae	Podagricomela nigricollis	NC_041423
	Chrysomelidae	chrysomeline clade	Alticinae	Podontia lutea	MF979899
	Chrysomelidae	chrysomeline clade	Alticinae	Psylliodes affinis	KX943355
	Chrysomelidae	chrysomeline clade	Alticinae	Psylliodes chrysocephalus	KX943483
	Chrysomelidae	chrysomeline clade	Alticinae	Sangariola fortunei	MF979901
	Chrysomelidae	chrysomeline clade	Alticinae	Sangariola sp.	MW035618
	Chrysomelidae	chrysomeline clade	Alticinae	Sinocrepis fulva	MF960111
	Chrysomelidae	chrysomeline clade	Alticinae	Sphaeroderma rubidum	KX943458
	Chrysomelidae	chrysomeline clade	Alticinae	Sphaeroderma sp. BMNH 846647	MF979903
	Chrysomelidae	chrysomeline clade	Alticinae	Syphrea sp. REN2018	MG021085
	Chrysomelidae	chrysomeline clade	Alticinae	Tegyrius keralaensis	MF960112
	Chrysomelidae	chrysomeline clade	Alticinae	Xuthea yunnanensis	MF979906
	Chrysomelidae	chrysomeline clade	Chrysomelinae	Chrysolina herbacea	KX943413
	Chrysomelidae	chrysomeline clade	Chrysomelinae	Chrysolina hyperici	KX943370
	Chrysomelidae	chrysomeline clade	Chrysomelinae	Chrysomela populi	KX943374
	Chrysomelidae	chrysomeline clade	Chrysomelinae	Colaspidema barbarum	KX943484
	Chrysomelidae	chrysomeline clade	Chrysomelinae	Entomoscelis adonidis	KX943493
	Chrysomelidae	chrysomeline clade	Chrysomelinae	Gastrophysa janthina	KX943366
	Chrysomelidae	chrysomeline clade	Chrysomelinae	Gastrophysa polygoni	NC_045247
	Chrysomelidae	chrysomeline clade	Chrysomelinae	Gonioctena aegrota	KX943420
	Chrysomelidae	chrysomeline clade	Chrysomelinae	Gonioctena intermedia	KX922881
	Chrysomelidae	chrysomeline clade	Chrysomelinae	Hydrothassa fairmairei	KX943429
	Chrysomelidae	chrysomeline clade	Chrysomelinae	Hydrothassa glabra	KX943369
	Chrysomelidae	chrysomeline clade	Chrysomelinae	Linaeidea aenea	KX943416
	Chrysomelidae	chrysomeline clade	Chrysomelinae	Phaedon tumidulus	KX943499
	Chrysomelidae	chrysomeline clade	Chrysomelinae	Phratora sp.	MW035625
	Chrysomelidae	chrysomeline clade	Chrysomelinae	Phratora sp. N57	MK049854
	Chrysomelidae	chrysomeline clade	Chrysomelinae	Phratora vulgatissima	KX943459
	Chrysomelidae	chrysomeline clade	Chrysomelinae	Plagiodera versicolora	MW035620
	Chrysomelidae	chrysomeline clade	Chrysomelinae	Timarcha goettingensis	JX412789
	Chrysomelidae	chrysomeline clade	Galerucinae	Acrocrypta assamensis	MG021086
	Chrysomelidae	chrysomeline clade	Galerucinae	Agetocera deformicornis	MF960093
	Chrysomelidae	chrysomeline clade	Galerucinae	Agetocera mirabilis	MF979917
	Chrysomelidae	chrysomeline clade	Galerucinae	Anadimonia potanini	MF979920
	Chrysomelidae	chrysomeline clade	Galerucinae	Aplosonyx pictus	MF979888
	Chrysomelidae	chrysomeline clade	Galerucinae	Apophylia sp. REN2018	MG021082
	Chrysomelidae	chrysomeline clade	Galerucinae	Aristobrotica sp. REN2018	MG021081
	Chrysomelidae	chrysomeline clade	Galerucinae	Arthrotus chinensis	MF979889
	Chrysomelidae	chrysomeline clade	Galerucinae	Aulacophora indica	MG021080
	Chrysomelidae	chrysomeline clade	Galerucinae	Aulacophora lewisii	NC_039712
	Chrysomelidae	chrysomeline clade	Galerucinae	Calomicrus pinicola	KX087251
	Chrysomelidae	chrysomeline clade	Galerucinae	Calomicrus sp. BMNH 846518	MF979921
	Chrysomelidae	chrysomeline clade	Galerucinae	Cassena terminalis	MF979892
	Chrysomelidae	chrysomeline clade	Galerucinae	Chapuisia ellenbergeri	JX412757
	Chrysomelidae	chrysomeline clade	Galerucinae	Charaea flaviventris	MF960102
	Chrysomelidae	chrysomeline clade	Galerucinae	Clitenella fulminans	MW035623
	Chrysomelidae	chrysomeline clade	Galerucinae	Cochabamba sp. REN2018	MF960101
	Chrysomelidae	chrysomeline clade	Galerucinae	Diabrotica barberi	NC_022935
	Chrysomelidae	chrysomeline clade	Galerucinae	Diabrotica virgifera	KF658070
	Chrysomelidae	chrysomeline clade	Galerucinae	Diorhabda carinata	NC_042945
	Chrysomelidae	chrysomeline clade	Galerucinae	Diorhabda carinulata	NC_042946
	Chrysomelidae	chrysomeline clade	Galerucinae	Doryidomorpha fulva	MF979922
	Chrysomelidae	chrysomeline clade	Galerucinae	Exosoma lusitanicum	KX943410
	Chrysomelidae	chrysomeline clade	Galerucinae	Fleutiauxia armata	MF946615
	Chrysomelidae	chrysomeline clade	Galerucinae	Galeruca daurica	NC_027114
	Chrysomelidae	chrysomeline clade	Galerucinae	Galeruca interrupta	KX943479
	Chrysomelidae	chrysomeline clade	Galerucinae	Galerucella sp. BMNH 857104	MF960100
	Chrysomelidae	chrysomeline clade	Galerucinae	Galerucella sp. EMHAU15070821	KY039110
	Chrysomelidae	chrysomeline clade	Galerucinae	Galerucinae sp.	JX412854
	Chrysomelidae	chrysomeline clade	Galerucinae	Gallerucida bifasciata	MF960096
	Chrysomelidae	chrysomeline clade	Galerucinae	Geinula sp.	MW035612
	Chrysomelidae	chrysomeline clade	Galerucinae	Geinula sp. BMNH 846542	MF946617
	Chrysomelidae	chrysomeline clade	Galerucinae	Halticorcus sp. BMNH 846646	MF979902
	Chrysomelidae	chrysomeline clade	Galerucinae	Hecataeus sp. BMNH 704468	MF979913
	Chrysomelidae	chrysomeline clade	Galerucinae	Hespera cyanea	MF960119
	Chrysomelidae	chrysomeline clade	Galerucinae	Hespera obesula	MF960120
	Chrysomelidae	chrysomeline clade	Galerucinae	Hoplasoma unicolor	NC_041168
	Chrysomelidae	chrysomeline clade	Galerucinae	Hoplosaenidea subcostata	MF979914
	Chrysomelidae	chrysomeline clade	Galerucinae	Isotes sp. REN2018	MF960103
	Chrysomelidae	chrysomeline clade	Galerucinae	Isshikia dimidiaticornis	MF979891
	Chrysomelidae	chrysomeline clade	Galerucinae	Leptomona erythrocephala	KX943423
	Chrysomelidae	chrysomeline clade	Galerucinae	Leptomona sp.	MW035611
	Chrysomelidae	chrysomeline clade	Galerucinae	Lochmaea sp. BMNH 848700	MF960092
	Chrysomelidae	chrysomeline clade	Galerucinae	Luperomorpha hainana	MF960124
	Chrysomelidae	chrysomeline clade	Galerucinae	Luperus sp. EMHAU15070805	KY039107
	Chrysomelidae	chrysomeline clade	Galerucinae	Luperus sulphuripes	MF960095
	Chrysomelidae	chrysomeline clade	Galerucinae	Macrima sp. REN2018	MF960104
	Chrysomelidae	chrysomeline clade	Galerucinae	Macrima straminea	MF946618
	Chrysomelidae	chrysomeline clade	Galerucinae	Mandarella flaviventris	MF979905
	Chrysomelidae	chrysomeline clade	Galerucinae	Mandarella nipponensis	MF979904
	Chrysomelidae	chrysomeline clade	Galerucinae	Meristata sp. BMNH 846556	MF946619
	Chrysomelidae	chrysomeline clade	Galerucinae	Mimastra sp. REN2018	MG021079
	Chrysomelidae	chrysomeline clade	Galerucinae	Monolepta atrimarginata	MF946621
	Chrysomelidae	chrysomeline clade	Galerucinae	Monolepta occifluvis	NC_045838
	Chrysomelidae	chrysomeline clade	Galerucinae	Nonarthra nigricolle	MF979894
	Chrysomelidae	chrysomeline clade	Galerucinae	Nonarthra nigripennis	MF979895
	Chrysomelidae	chrysomeline clade	Galerucinae	Oides decempunctatus	MF960099
	Chrysomelidae	chrysomeline clade	Galerucinae	Oides livida	MF960098
	Chrysomelidae	chrysomeline clade	Galerucinae	Ophraella communa	NC_039710
	Chrysomelidae	chrysomeline clade	Galerucinae	Paleosepharia posticata	KY195975
	Chrysomelidae	chrysomeline clade	Galerucinae	Paragetocera flavipes	MF979918
	Chrysomelidae	chrysomeline clade	Galerucinae	Paridea biplagiata	MF946623
	Chrysomelidae	chrysomeline clade	Galerucinae	Paridea transversofasciata	MF960084
	Chrysomelidae	chrysomeline clade	Galerucinae	Periclitena vigorsi	MF979919
	Chrysomelidae	chrysomeline clade	Galerucinae	Phyllobrotica quadrimaculata	KX087334
	Chrysomelidae	chrysomeline clade	Galerucinae	Platyxantha sp. BMNH 846582	MF960085
	Chrysomelidae	chrysomeline clade	Galerucinae	Proegmena sp. BMNH 846583	MF960086
	Chrysomelidae	chrysomeline clade	Galerucinae	Pseudadimonia sp. BMNH 846586	MF960087
	Chrysomelidae	chrysomeline clade	Galerucinae	Pseudoides sp. BMNH 850825	MF960097
	Chrysomelidae	chrysomeline clade	Galerucinae	Pyrrhalta aenescens	MF960088
	Chrysomelidae	chrysomeline clade	Galerucinae	Sermylassa halensis	MF979916
	Chrysomelidae	chrysomeline clade	Galerucinae	Sermyloides sp. BMNH 846593	MF737191
	Chrysomelidae	chrysomeline clade	Galerucinae	Siemssenius fulvipennis	MF960089
	Chrysomelidae	chrysomeline clade	Galerucinae	Sinoluperus subcostatus	MF979890
	Chrysomelidae	chrysomeline clade	Galerucinae	Sphenoraia micans	MF960090
	Chrysomelidae	chrysomeline clade	Galerucinae	Theopea aeneipennis	MF960091
	Chrysomelidae	chrysomeline clade	Galerucinae	Trirhabda sp.	MW035617
	Chrysomelidae	chrysomeline clade	Galerucinae	Trirhabda virgata	MF979893
	Chrysomelidae	eumolpine clade	Cassidinae	Agonita chinensis	MF351622
	Chrysomelidae	eumolpine clade	Cassidinae	Arescus labiatus	JX220988
	Chrysomelidae	eumolpine clade	Cassidinae	Callispa bowringii	NC_042198
	Chrysomelidae	eumolpine clade	Cassidinae	Cassida circumdata	MF946562
	Chrysomelidae	eumolpine clade	Cassidinae	Cassida rubiginosa	KX943412
	Chrysomelidae	eumolpine clade	Cassidinae	Cassida sp.	MW035621
	Chrysomelidae	eumolpine clade	Cassidinae	Imatidium capense	JX220993
	Chrysomelidae	eumolpine clade	Cassidinae	Laccoptera ruginosa	JX412753
	Chrysomelidae	eumolpine clade	Cassidinae	Rhadinosa nigrocyanea	NC_037218
	Chrysomelidae	eumolpine clade	Clytrinae	Chilotomina oberthuri	KX943432
	Chrysomelidae	eumolpine clade	Clytrinae	Clytra espanoli	KX943426
	Chrysomelidae	eumolpine clade	Clytrinae	Clytra quadripunctata	KX943461
	Chrysomelidae	eumolpine clade	Clytrinae	Clytra sp.	MW035619
	Chrysomelidae	eumolpine clade	Clytrinae	Labidostomis ghilianii	KX943477
	Chrysomelidae	eumolpine clade	Clytrinae	Labidostomis lucida	KX943488
	Chrysomelidae	eumolpine clade	Clytrinae	Labidostomis sp.	MW035622
	Chrysomelidae	eumolpine clade	Clytrinae	Lachnaia cylindrica	KX943427
	Chrysomelidae	eumolpine clade	Clytrinae	Lachnaia gallaeca	KX943443
	Chrysomelidae	eumolpine clade	Clytrinae	Physosmaragdina nigrifrons	MW035614
	Chrysomelidae	eumolpine clade	Clytrinae	Smaragdina concolor	KX943498
	Chrysomelidae	eumolpine clade	Clytrinae	Smaragdina reyi	KX943492
	Chrysomelidae	eumolpine clade	Clytrinae	Smaragdina sp.	MW035615
	Chrysomelidae	eumolpine clade	Cryptocephalinae	Cryptocephalus androgyne	KX943411
	Chrysomelidae	eumolpine clade	Cryptocephalinae	Cryptocephalus aureolus	KX943487
	Chrysomelidae	eumolpine clade	Cryptocephalinae	Cryptocephalus sp.	MW035616
	Chrysomelidae	eumolpine clade	Cryptocephalinae	Stylosomus ilicicola	KX943428
	Chrysomelidae	eumolpine clade	Cryptocephalinae	Stylosomus rugithorax	KX943463
	Chrysomelidae	eumolpine clade	Eumolpinae	Bromius obscurus	KX087249
	Chrysomelidae	eumolpine clade	Eumolpinae	Chalcophana sp. N69	MK049856
	Chrysomelidae	eumolpine clade	Eumolpinae	Chrysodinopsis sp. EMHAU1507081	KY039111
	Chrysomelidae	eumolpine clade	Eumolpinae	Colaspis sp. DPP2018	MG253264
	Chrysomelidae	eumolpine clade	Eumolpinae	Colasposoma dauricum	KY039104
	Chrysomelidae	eumolpine clade	Eumolpinae	Colasposoma sp. EMHAU15070314	KY039108
	Chrysomelidae	eumolpine clade	Eumolpinae	Eumolpinae sp. 2 ACP2013	MH908178
	Chrysomelidae	eumolpine clade	Eumolpinae	Pseudocolaspis sp. EMHAU15070625	KY039145
	Chrysomelidae	eumolpine clade	Eumolpinae	Pseudocolaspis sp. EMHAU15071004	KY039144
	Chrysomelidae	eumolpine clade	Lamprosomatinae	Oomorphoides metallicus	NC_042828
	Chrysomelidae	eumolpine clade	Spilopyrinae	Spilopyra sumptuosa	JX220997
	Chrysomelidae	eumolpine clade	Synetinae	Syneta adamsi	CNA0004116*
	Chrysomelidae	sagrine clade	Bruchinae	Acanthoscelides obtectus	NC_035677
	Chrysomelidae	sagrine clade	Bruchinae	Bruchidius uberatus	NC_047198
	Chrysomelidae	sagrine clade	Bruchinae	Bruchinae sp. GENSP01	JX412832
	Chrysomelidae	sagrine clade	Bruchinae	Bruchus sp. EMHAU15071302	KY039140
	Chrysomelidae	sagrine clade	Bruchinae	Callosobruchus chinensis	KX641890
	Chrysomelidae	sagrine clade	Bruchinae	Callosobruchus maculatus	MW035613
	Chrysomelidae	sagrine clade	Criocerinae	Crioceris asparagi	KX943485
	Chrysomelidae	sagrine clade	Criocerinae	Crioceris duodecimpunctata	AF467886
	Chrysomelidae	sagrine clade	Criocerinae	Lema cyanella	MW035624
	Chrysomelidae	sagrine clade	Criocerinae	Lema sp. EMHAU15071010	KY039141
	Chrysomelidae	sagrine clade	Criocerinae	Lema sp. LEM01	JX412769
	Chrysomelidae	sagrine clade	Criocerinae	Neolema sp. EMHAU15071012	KY039143
	Chrysomelidae	sagrine clade	Criocerinae	Oulema sp.	MW035626
	Chrysomelidae	sagrine clade	Donaciinae	Donacia distincta	JX220999
	Chrysomelidae	sagrine clade	Donaciinae	Plateumaris sericea	KX943505
	Chrysomelidae	sagrine clade	Sagrinae	Sagra femorata	CNA0004115*
Note: "*" indicates data downloaed from China National GeneBank DataBase (CNGBdb).
