# Supplementary material for: Higher-level phylogeny of Chrysomelidae based on expanded sampling of mitogenomes
Source: PLoS One. 2022 Jan 21;17(1):e0258587. doi: 10.1371/journal.pone.0258587 (PMC8782406; doi:10.1371/journal.pone.0258587)
Supplement: S2 Table — (XLSX) [file pone.0258587.s011.xlsx]

## Sheet: Sheet1
Table S2. The partitioning scheme and the best-fitting models selected by ModelFinder.
PCG_nt
Subset	Subset Partitions	Site	Best model
1	atp6	1-669	GTR+F+I+G4
2	atp8	670-777	JC+G4
3	cob	778-1914	GTR+F+I+G4
4	cox1	1915-3453	GTR+F+I+G4
5	cox2	3454-4134	GTR+F+I+G4
6	cox3	4135-4911	GTR+F+I+G4
7	nad1	4912-5829	GTR+F+I+G4
8	nad2	5830-6762	GTR+F+I+G4
9	nad3	6763-7101	JC+G4
10	nad4	7102-8355	GTR+F+I+G4
11	nad4l	8356-8604	JC+G4
12	nad5	8605-10227	GTR+F+I+G4
13	nad6	10228-10590	JC+G4
PCG_aa
Subset	Subset Partitions	Site	Best model
1	atp6	1-223	mtART+F+I+G4
2	atp8	224-259	mtInv+I+G4
3	cob	260-638	mtZOA+F+I+G4
4	cox1	639-1151	mtMet+I+G4
5	cox2	1152-1378	mtMAM+F+I+G4
6	cox3	1379-1637	mtMet+I+G4
7	nad1	1638-1943	mtZOA+F+I+G4
8	nad2	1944-2254	mtInv+I+G4
9	nad3	2255-2367	mtMet+F+I+G4
10	nad4	2368-2785	mtZOA+F+I+G4
11	nad4l	2786-2868	mtMet+F+G4
12	nad5	2869-3409	mtInv+I+G4
13	nad6	3410-3530	mtMet+F+G4
PCGnt+RNA
Subset	Subset Partitions	Site	Best model
1	tRNA	1-1650	GTR+F+I+G4
2	Rrna	1651-2887	GTR+F+I+G4
3	atp6	2888-3556	GTR+F+I+G4
4	atp8	3557-3664	GTR+F+I+G4
5	cob	3665-4801	GTR+F+I+G4
6	cox1	4802-6340	GTR+F+I+G4
7	cox2	6341-7021	GTR+F+I+G4
8	cox3	7022-7798	GTR+F+I+G4
9	nad1	7799-8716	GTR+F+I+G4
10	nad2	8717-9649	GTR+F+I+G4
11	nad3	9650-9988	GTR+F+I+G4
12	nad4	9989-11242	GTR+F+I+G4
13	nad4l	11243-11491	GTR+F+I+G4
14	nad5	11492-13114	GTR+F+I+G4
15	nad6	13115-13477	GTR+F+I+G4
PCGaa_Dayhoff
Subset	Subset Partitions	Site	Best model
1	atp6	1-223	MK+FQ+I+G4
2	atp8	224-259	MK+FQ+I+G4
3	cob	260-638	MK+FQ+I+G4
4	cox1	639-1151	MK+FQ+I+G4
5	cox2	1152-1378	MK+FQ+I+G4
6	cox3	1379-1637	MK+FQ+I+G4
7	nad1	1638-1943	MK+FQ+I+G4
8	nad2	1944-2254	MK+FQ+I+G4
9	nad3	2255-2367	MK+FQ+I+G4
10	nad4	2368-2785	MK+FQ+I+G4
11	nad4l	2786-2868	MK+FQ+I+G4
12	nad5	2869-3409	MK+FQ+I+G4
13	nad6	3410-3530	MK+FQ+I+G4
