# Supplementary material for: Higher-level phylogeny of Chrysomelidae based on expanded sampling of mitogenomes
Source: PLoS One. 2022 Jan 21;17(1):e0258587. doi: 10.1371/journal.pone.0258587 (PMC8782406; doi:10.1371/journal.pone.0258587)
Supplement: S3 Table — (XLSX) [file pone.0258587.s012.xlsx]

## Sheet: Sheet1
Table S3. Saturation tests conducted in DAMBE.
Sequence substitution saturation tests of PCG_nt
NumOTU	Iss	Iss.cSym	T	DF	P	Iss.cAsym	T	DF	P
4	0.411	0.857	86.083	10589	0	0.846	83.924	10589	0
8	0.422	0.845	76.67	10589	0	0.762	61.697	10589	0
16	0.437	0.849	75.854	10589	0	0.676	43.978	10589	0
32	0.43	0.817	69.932	10589	0	0.571	25.498	10589	0
Note: two-tailed tests are used.
Sequence substitution saturation tests of PCGRNA
NumOTU	Iss	Iss.cSym	T	DF	P	Iss.cAsym	T	DF	P
4	1.158	0.859	40.448	13476	0	0.847	42.118	13476	0
8	1.34	0.844	47.043	13476	0	0.761	54.997	13476	0
16	1.555	0.853	51.209	13476	0	0.675	64.18	13476	0
32	1.796	0.819	57.231	13476	0	0.573	71.648	13476	0
Note: two-tailed tests are used.
Sequence substitution saturation tests of PCG_nt_1
NumOTU	Iss	Iss.cSym	T	DF	P	Iss.cAsym	T	DF	P
4	0.37	0.849	53.699	3529	0	0.836	52.217	3529	0
8	0.355	0.841	52.747	3529	0	0.756	43.595	3529	0
16	0.388	0.826	47.577	3529	0	0.666	30.163	3529	0
32	0.381	0.808	45.731	3529	0	0.551	18.237	3529	0
Note: two-tailed tests are used.
Sequence substitution saturation tests of PCG_nt_2
NumOTU	Iss	Iss.cSym	T	DF	P	Iss.cAsym	T	DF	P
4	0.238	0.849	82.121	3529	0	0.836	80.346	3529	0
8	0.233	0.841	76.26	3529	0	0.756	65.671	3529	0
16	0.248	0.826	73.45	3529	0	0.666	53.083	3529	0
32	0.267	0.808	68.348	3529	0	0.551	35.927	3529	0
Note: two-tailed tests are used.
Sequence substitution saturation tests of PCG_nt_3
NumOTU	Iss	Iss.cSym	T	DF	P	Iss.cAsym	T	DF	P
4	0.716	0.849	14.924	3529	0	0.836	13.436	3529	0
8	0.725	0.841	13.34	3529	0	0.756	3.625	3529	0.0003
16	0.737	0.826	10.977	3529	0	0.666	8.91	3529	0
32	0.741	0.808	8.615	3529	0	0.551	24.487	3529	0
Note: two-tailed tests are used.
Sequence substitution saturation tests of PCG_nt_12
NumOTU	Iss	Iss.cSym	T	DF	P	Iss.cAsym	T	DF	P
4	0.299	0.853	92.742	7057	0	0.845	91.325	7057	0
8	0.297	0.846	88.754	7057	0	0.767	75.929	7057	0
16	0.312	0.84	84.518	7057	0	0.681	59.005	7057	0
32	0.32	0.814	78.656	7057	0	0.57	39.857	7057	0
Note: two-tailed tests are used.
Sequence substitution saturation tests of tRNA
NumOTU	Iss	Iss.cSym	T	DF	P	Iss.cAsym	T	DF	P
4	0.382	0.828	31.302	1236	0	0.796	29.076	1236	0
8	0.346	0.799	32.789	1236	0	0.696	25.338	1236	0
16	0.346	0.783	33.055	1236	0	0.592	18.643	1236	0
32	0.348	0.762	32.825	1236	0	0.469	9.586	1236	0
Note: two-tailed tests are used.
Sequence substitution saturation tests of rrnS
NumOTU	Iss	Iss.cSym	T	DF	P	Iss.cAsym	T	DF	P
4	0.384	0.804	22.553	645	0	0.773	20.882	645	0
8	0.361	0.765	20.203	645	0	0.655	14.703	645	0
16	0.391	0.743	17.927	645	0	0.533	7.22	645	0
32	0.414	0.717	15.283	645	0	0.39	1.197	645	0.2319
Note: two-tailed tests are used.
Sequence substitution saturation tests of rrnL
NumOTU	Iss	Iss.cSym	T	DF	P	Iss.cAsym	T	DF	P
4	0.37	0.82	30.582	1003	0	0.789	28.412	1003	0
8	0.387	0.788	25.094	1003	0	0.683	18.488	1003	0
16	0.468	0.772	18.243	1003	0	0.574	6.339	1003	0
32	0.484	0.748	15.866	1003	0	0.443	2.484	1003	0.0131
Note: two-tailed tests are used.
Sequence substitution saturation tests of RNA
NumOTU	Iss	Iss.cSym	T	DF	P	Iss.cAsym	T	DF	P
4	0.51	0.847	35.589	2886	0	0.829	33.722	2886	0
8	0.506	0.835	35.537	2886	0	0.747	26.013	2886	0
16	0.478	0.821	38.239	2886	0	0.654	19.7	2886	0
32	0.511	0.804	32.173	2886	0	0.541	3.314	2886	0.0009
Note: two-tailed tests are used.
