# Supplementary material for: Higher-level phylogeny of Chrysomelidae based on expanded sampling of mitogenomes
Source: PLoS One. 2022 Jan 21;17(1):e0258587. doi: 10.1371/journal.pone.0258587 (PMC8782406; doi:10.1371/journal.pone.0258587)
Supplement: S1 File — (ZIP) [file pone.0258587.s013.zip]

Archive with 5 entries (4 files):
- File S1/PCG_aa.phy
- File S1/PCG_nt.phy
- File S1/PCGaa_Dayhoff.phy
- File S1/PCGnt+RNA.phy
- File S1/
