# Supplementary material for: Higher-level phylogeny of Chrysomelidae based on expanded sampling of mitogenomes
Source: PLoS One. 2022 Jan 21;17(1):e0258587. doi: 10.1371/journal.pone.0258587 (PMC8782406; doi:10.1371/journal.pone.0258587)
Supplement: S1 File — (ZIP) [file pone.0258587.s013.zip › File S1/PCG_aa.phy]

210 3530
Labidostomis_sp	----------------------------------------------------------MLINNKSQGSTLILVSLFSIILFNNFMGLFPYIFTSTSHMVLTLSLALPMWVSFMIYGWINNTIHMLAHLVPQGTPAVLMPFMVCIETISNVIRPGTLAIRLSANMIAGHLLMTLLGNTGSSLSILMVNILIIVQILLLVLESAVSIIQSYVFAVLTTLY-----MPQMAPINWLSLFVSFVICLIIFSAMNYFKP-VFSK--APLRKTSPLLKIVNNSLVDLPTPSNISYMWNFGSLLGMCLVIQIATGIFLAMHYCPNIELAFNSVSHICRDVNNGWLMRTLHANGASLFFICLYIHIGRNIYYSSYNMMETWMSGVTIFFLVMATAFLGYVLPWGQMS…
Geinula_sp	MMMNLFSSFDPASNFGLSMNWISTLIG?IVIPPMFWLIPSRFNFFWHKIIWILHKEFKVLLG?KSQGSTLIFISLFAMI?FNNF?GLFPYIFTSTSHMTMTLSLALPLWLSFMIYGWMNNTIHMLAHLVPQGTPGILMPFMVCIETISNMIRPGTLAIRLSANMIAGHLLMTLLGNTGPMMSFYMLNFLVIIQVLLL?LESAVA?IQSYVFAILSTLYSSEVNMPQMMPLYWLTLMIFFITVFFAFTNLNYY?LKDTLKMKMPIRKTSPFFKIIN?SLITFPSPSNISYLWNFGSLLG?CLMTQIFTGLFLAMHYSPNIESAFDSVNHICRDVNYGWFLRTLHANGASFFFICLYIHIGRGIYYSSYNMIETWL?GVTIFFLTMATAFLGYVLPWGQMS…
Leptomona_sp	------------------------MIGLIIIPPMFWLIPSRMNILWTKILFTLHKEFKTLLGNKSQGSTLIFISLFSIILFNNFLGLFPYIFTSTSHMILTLSLALPLWLSFMIYGWINNSIHMLAHLVPQGTPPILMPFMVCIEMISNLIRPGTLAIRLSANMIAGHLLMTLLGNTGPTMSILMLNLLIIVQIMLLTLESAVSIIQSYVFAVLSTLYSSEVNMPQMMPLNWLTLMFFFILIYLMFNSMNFFKIKINNKMLMPIRKTNPLLKIINNSLIVFPSPSNISYFWNFGSLLGICLMIQIITGIFLAMHYCANVEMAFNSIAHICRDVNYGWLIRTLHANGASFFFICLYIHIGRGIYYSSYNMIETWMIGVTIFFLTMATAFLGYVLPWGQMS…
Callosobruchus_maculatus	MMMNLFSSFDPSTGMNLSLNWMSTFIGIIIIPPLFWFIPSRLNMMWIKITTLLHKEFKVLINNKSQGSTLMFISLFSLILFNNFLGLFPYIFTSTSQLVLTLTLALPLWLSFMIFGWINNTMHMFTHLVPQGTPNLLMPFMVLIESISNIIRPGTLSIRLSANMIAGHLLMTLLGSTGPSLSLFMINILIMTQILLLILETAVSIIQSYVFVVLSTLYSSEVNMPQMAPLNWLTLMTFFIMIVLIFNSMNFFNSKSLQKMKMNLRKTHPLIKIFNNSLIDLPTPSSISSLWNFGSLLGLCLTLQILTGIFLAMHYCPNIELAFNSVAHICRNVNYGWLIRTLHANGASFFFICLYIHIGRGLYYSSYNLKETWMIGVTIFFLVMATAFLGYVLPWGQMS…
Acanthoscelides_obtectus	MMMNLFSSFDPSTNFSLSLNWLSTLLSFFIIPPMFWLIPSRIHMLWNMIIMTLHKEFKILINNKSQGSTLMFISLFSLILFNNFLGLFPYIFTSTSHMVLTLTLALPLWMSFMLFGWTMNTTHMFAHLVPQGTPGMLMPFMVLIESISNIIRPGTLAIRLSANMIAGHLLMTLLGSTGPSLSISLVNLLIMTQILLLILETAVSIIQSYVFAVLSTLYSSEVNMPQMAPLNWLTLMIFFIYIFLAINMMIFFKN-QLMKMKMNLRKTHPLIKILNNSLIDLPTPSNITTMWNFGSLLGLCLMIQIITGLFLAMHYCPNVDMAFNSVAHICRNVNYGWLIRTLHANGASFFFICLYIHIGRGIYYSSYYLLETWMIGVTIFFMVMATAFLGYVLPWGQMS…
Acrocrypta_assamensis	MMMNLFSTFDPSSNFNLSMNWFSTWISLLSMPMSFWLLPSRFKMFWISIILKLHQEFKILLSPNFKGKTLILITLFLMILFNNFLGLFPYIFTSSSHMIFTLSLALPLWLSFMIYGWINHTTYMLAHLVPQGTPPILMPFMVCIETISNMIRPGTLAIRLSANMIAGHLLLTLLGNIGPILTSNLINFLIITQLLLLSLELAVSMIQAYVFAVLSTLYLSEVSMPQMMPLNWLLLMIFFILIFYLLNNLNYFYNTNFNIMKMPIRKTNPLLNIINNSLIMFPSPSNISIMWNFGSLLGICLMIQIFTGLFLAMHYCPNMELAFNSIAHICRDVNYGWLLRTLHANGASFFFICLYIHIGRGLYYSSYNLMETWMIGVTIFLLTMATAFLGYVLPWGQMS…
Agasicles_hygrophila	MMMNLFSTFDPSTNFNMSLNWISTFLGLILIPSLFWLIPSRFSYLWMKIILMLHKEFKVLIGPNTKGNTMIFIALFSMILMNNFLGLFPYIFTSTSHMTMTLSLALPLWLTFMLFGWINHTSHMLAHLVPTGTPPILMPFMVCIETISNIIRPGTLAIRLSANMIAGHLLMTLLGNTGSYLSNLMISLLIITQILLLLLETAVSMIQAYVFAVLSTLYSSEVNMPQMMPLNWTLLMLFFLIIFYLYNILNFYIKTSTKMMKMPMRKTNPILNIVNNSLITFPSPSNISYLWNFGSLLGICLMIQIITGLFLAMHYCPNVELAFNSVIHICRDVNYGWLLRTLHANGASFFFICIYIHIGRGIYYSSYKLVETWMIGTTIFFITMATAFLGYVLPWGQMS…
Agetocera_deformicornis	MMMNLFSSFDPSANFNASLNWMSTFIGILIIPPMFWLIPSRINMLWIKIIFILHKEFKVLLGNKSQGSTLVFISLLSLILFNNFLGLFPYIFTSTSHMVMTLSLALPLWLTFMLYGWINNTLYMFAHLMPQGTPPLLMPFMVCIETISNVIRPGTLAVRLSANMIAGHLLMTLLGNTGSLLSIYMLNILIITQILLLTLETAVSMIQSYVFAVLSALYSSEVNMPQMMPLNWLMLMLFFIIIFYFFNNLIFYKYMKIMKMLMPIRKSNPLLKIFNNSLIILPTPSNISYMWNFGSLLGLCLMIQILTGLFLAMHYCPNIELAFNSVAHICRDVNYGWLLRTLHANGASFFFICLYIHIGRGIYYSSYLMIETWMIGVTIFFLTMATAFLGYVLPWGQMS…
Agetocera_mirabilis	MMMNLFSSFDPTSNFNTSLNWMSTFIGILIIPPMFWLIPSRINILWIKIIFTLHKEFKVLLGSKSQGSTLIFITLLSLILFNNFLGLFPYIFTSTSHMTMTLSLALPLWLTFMLYGWINNTLHMFAHLVPQGTPPLLMPFMVCIETISNMIRPGTLAIRLSANMIAGHLLMTLLGNTGSLLSIYMLNILIITQILLLTLETAVSMIQSYVFAVLSTLYSSEVNMPQMMPLNWLMLMMFFIIIFYLFNNLIFYKYMKIMKMLTPIRKSNPLLKIFNNSLIILPTPSNISYMWNFGSLLGLCLMIQILTGLFLAMHYCPNIELAFNSVTHICRDVNYGWLLRTLHANGASFFFICLYIHIGRGIYYSSYLMIETWMIGVTIFFLTMATAFLGYVLPWGQMS…
Agonita_chinensis	MMASLFSSFDPSTYY-FSLNWMSLLMFTIMMPYCYWLTPSRMSMLWLLLNKKLHKELKIMLSEKSKGSTLIMITIFTLILLNNFMGLFPYIFTATSHMSITLCLALPMWISFMIYGWTKKTNHMFAHLTPQGTPPALMFFMVCIETISNLIRPGALAVRLSANMIAGHLLMTLLGQLGPMMSFISVWLILLSQILLLTLEMAVSMIQAYVFTVLTSLYSKEVNMPQMAPMNWLLMLTLILTLMYLMNSMIY-KLMKNKKMKIKNLKKSSLMKIINNSLVELPSPSNLSSMWNFGSILGMCLLIQISTGIFLSMHYCPNIELAFNSLSHICRNVNYGWLIRTIHANGASLFFMCIYFHIGRGLYYGSFKLIETWMSGVTILFMVMATAFLGYVLPWGQMS…
Altica_cirsicola	MMMNLFSSFDPTSNFNLSLNWLSTIIIFMLIPSFFWALPSRLQILWMKIFLTLHQEFKVLIGMKNKGSTLIFISLFFFILISNFLGLFPYIFTSTSHMSMTLSLALPTWISFMIFGWFMNTKHMLAHLVPQGTPSILMPFMVCIETISNIIRPGTLAIRLSANMIAGHLLLTLLGQTGNFLSILTINILIIVQILLLTLESAVAIIQSYVFAILSTLYSSEIYMPQMMPLNWMLLFLFFNLIYFLVNNFIYFSKNSFKMMKMPIRKTSPLIKIINNSIITFPAPSNISTMWNFGSLLGLCLMIQIMTGLFLAMHYCPDVSLAFNSIIHICRDVNYGWLLRTLHANGASFFFICMYIHIGRGIYYSSFKLLETWMIGVTIFFLTMATAFLGYVLPWGQMS…
Altica_ericeti	MMMNLFSSFDPTSNFSLSLNWLSTIIIFLIIPSFFWISPSRIQILWMKIFLTLHQEFKMLIGIKNKGSTLIFITLFSFILINNFLGLFPYIFTSTSHMSMTLSLALPTWTSFMIFGWFMNTKYMLAHLVPQGTPAVLMPFMVCIETISNIIRPSTLAIRLSANMIAGHLLLTLLGQTGSFLSILTINILIITQILLLTLESAVAIIQSYVFAVLSTLYSSETYMPQMMPLNWMLLFMFFNMNYFLVNNFIYFSKNKLKIMKMPIRKTSPLIKIMNNSLITFPAPSNISTMWNFGSLLGLCLTVQILTGLFLAMHYCPNVSLAFDSVIHICRDVNYGWLLRTLHANGASFFFICIYIHIGRGIYYSSYKLLETWMIGVTIFFLTMATAFLGYVLPWGQMS…
Anadimonia_potanini	MMMNLFSSFDPTSNLNFSLNWLSTFIGLFVIPPMFWLVPSRFNFFWNQIIILLHKEFKVLLGNKSQGSTLIFISLFSIILFNNFLGLFPYIFTSTSHMVMTLSLALPLWISFMIYGWFNNTIHMLAHLVPQGTPPILMPFMVCIETISNIIRPGTLAIRLSANMIAGHLLMTLLGNTGSMMSIYLINLLIITQILLLTLESAVAMIQSYVFAILSSLYSSEVNMPQMMPLYWLTLLFWFILIFFLFNNSNYFKQESSKKMKMPIRKSSPLFKIINNSLIVFPSPSNISYMWNFGSLLGICLMIQILTGLFLAMHYCPNIEWAFNSISHICRDVNYGWLIRTLHANGASFFFICLYIHIGRGIYYGSYNMMETWLIGVTIFFMVMATAFLGYVLPWGQMS…
Aphthona_albertinae	MMMNLFSSFDPSSSFGTSLNWLSTLIGLIILPSMFWLIPSRLSILWVKISLTLHKEFKILIGNKSQGSTLIFIALFSFILFNNFLGLFPYIFTSSSHMAMTLSLALPLWLSFMVYGWINNMLHMLAHLVPQGTPSILMPFMVCIETISNMIRPGTLAIRLSANMIAGHLLMTLLGNTGPSLSIILINILIIVQILLLTLETAVSMIQAYVFAVLSTLYSSEVNMPQMMPLNWLTLMFFMALIFYLFNNLNYFKKTNFLKMKMPLRKKSPLFKIINNSLITFPSPSNISFMWNFGSLLGVCLMVQIITGLFLAMHYCPNIELAFNSITHICRDVNYGWLLRTLHANGASFFFICLYTHIGRGIYYSSYNMKETWLIGVTIFFLTMATAFLGYVLPWGQMS…
Aphthona_euphorbiae	???????????????????????????????????????????????????????????????????????????????????????????????????????????????????????????????????????????????????????????????????????????????????????????????????????????????????????????????????????????????????????????????????MKMPLRKKSPLLKIINNSLIVFPSPTNISFMWNFGSLLGICLMTQILTGLFLAMHYCPNIELAFNSVAHICRDVNYGWLIRTLHANGASFFFICLYIHIGRGIYYSSYNMKETWLIGVTIFFLTMATAFLGYVLPWGQMS…
Aplosonyx_pictus	MMMNLFSSFDPTTNLNTSLNWLSAPLGLIIIPPMYWLLPSRMGLLWNKIYSALHKEFKVLIGPKSQGSSLAFISLFSLILFNNFLGLFPYVFTGPSHMVLTLSLALPLWLSFMIYGWFNNTIHMFAHLIPQGTPAILMPFLVCVETISTIIRPGTLAIRLTANMIAGHLLVTLLGSTGPTLSLITLNFLIIAQLLLLTLEAAVSMIQAYVFAVLSALYSSEINMPQMMPLNWTGLFFSFLATFYLFNNWNFFKKMPQTFMKMPLRKTNPLFKIINNSLIVFPSPSNISIMWNFGSLLGICLMIQILTGLFLAMHYCPNTELAFTSINHIYRDVNYGWLLRTLHANGASFFFICMYIHIGRGIYYKSYTLMETWMIGVTIFFFTMATAFLGYVLPWGQMS…
Apophylia_sp_REN2018	MMMNLFSSFDPTANMNISLNWLSTFIGLSIIPPMFWLIPSRFNILWNKISMTLHKEFKVLLGNKSQGSTLIFISLFSIILFNNFLGLFPYIFTSTSHMTMTLSLALPLWLSFMIYGWFNNTIHMLAHLVPQGTPAVLMPFMVCIETISNVIRPGTLAIRLSANMIAGHLLMTLLGNTGPMMSIFMLNILIIVQILLLTLESAVAMIQSYVFAVLSTLYSSEVNMPQMMPLYWLSLMFFFIMIFYLFNNLNYYKSSNYKKMKMPIRKTSPLLKIINNSLIVFPSPSNISYMWNFGSLLGICLMIQIFTGLFLAMHYCPNIELAFNSVAHICRDVNYGWLLRTLHANGASFFFICLYIHIGRGLYYSSYNMIATWLIGVTIFFMVMGTAFLGYVLPWGQMS…
Apteropeda_orbiculata	MMTNLFSSFDPSTNMSFSFNWLSTTIGMILIPSIFWLIPSRMNMIWNKISYTLHKEFKILIGKKSKGSTLMFISLFTIILFNNFLGLFPYIFTSTSHMTLTLTLALPLWLSFMLFGWINHTTHMLAHLVPQGTPGILMPFMVCIETISNMIRPGTLAIRLSANMIAGHLLMTLLGNTGPMLSMFMLNLLIMTQILLLTLETAVSIIQSYVFAVLSTLYSSETNMPQMMPLNWLLLMLFFIMILYMFNNLNFFQKEKINKMKTPLWSKSPLLKIIYNSLINLPTPVNISYLWNFGSLLGLCLMMQILTGLFLAMHYCSNIELAFNSVIHICRDVNYGWMLRTLHANGASFFFICLYIHIGRGMYYSSYFLIETWMIGVTIFFLTMATAFLGYVLPWGQMS…
Apteropeda_ovulum	MMMNLFSSFDPSTNFGISLNWLSTIIGIILIPSMFWLIPSRMNMIWNKITIILHKEFKVLIGNKSKGSTLMFISLFSIILFNNFLGLFPYIFTSTSHMTLTLTLALPLWLSFMLFGWINHTTHMLAHLVPQGTPGILMPFMVCIETISNMIRPGTLAIRLSANMIAGHLLMTLLGNTGSLLSIYTLNLLILTQILLLTLETAVSIIQSYVFAVLSTLYSSEVNMPQMMPLNWLLLMLFFMLILYMFNNLNFYKQKKHFKMKTSLWDKSPLFKIIYNSLINLPTPVNISYLWNFGSLLGLCLMMQILTGLFLAMHYCSNIELAFNSVIHICRDVNYGWLLRTLHANGASFFFICLYIHIGRGMYYSSYFLIETWMIGVTIFFITMATAFLGYVLPWGQMS…
Archetypus_frenchi	MMTNLFSSFDPSTNLNLSLNWISIILGIIIIPPAFWLIPSRLNILWINIINTLHKEFKILMGNSNKGGTLIFVSLFSFILFNNFMGLFPYIFTSTSHMVLTLSLALPLWVSFMIYGWFNYTTHMLAHLVPQGTPPALMPFMVCIETISNIIRPGTLAVRLSANMIAGHLLMTLLGNTGPSLTLVMLNILVITQILLLVLESAVAIIQSYVFAVLSTLYSSETQMPQMAPLSWLTLFFVFILVFLIFNIINFFTS-ATKKMNMPLRKKSPLIKIINGALIDLPTPSNISTMWNFGSLLGLCLGIQLITGVFLAMHYCPHIDSAFSSVAHICRNVNYGWFLRTIHANGASFFFICLYIHIGRGMYYSSYVLKETWMIGVTIFLVVMATAFLGYVLPWGQMS…
Arescus_labiatus	MMSSLFSSFDPTTTF-LSLNWMSLMLIFILIPNMYWLIPSRMNILWIKLLMKLNKEFKILLNENHNKNTLIFISLFSIIIMSNFFGLFPYIFTSTSHPSINLSLALPLWMSMIIFGMLKKTNLMMAHLVPQGTPILLIPFMVCIETISIIIRPGTLAIRLTANMMAGHLLMTLLGNMGNLISTYMISMLIIIQMLLLMLELAVSILQSYVFTVLSVLYCSEV?MPQMSPINWLMMFTFTITIFSMINCINYFQKKQMQKMKIKMFKKNNMIMIFNKSLINLPSPSNISSMWNFGSLLSMTLLIQLITGVFLSMHYCSNIELAFNSISHICRNVNYGWLIRTIHANGASLFFMNLYIHIGRGMYFSSYKLMKTWNIGVTILILVMATSFLGYVLPWGQMS…
Argopistes_tsekooni	MMMNLFSSFDPSTNFNLSLNWLSTMMGMILIPMIFWFIPSRMNILWIKIITILHTEFKILIGTKSKSSTIMFISLLSIILFNNFMGLFPYIFTSTSHMSMTLTLALPLWLSFMIYGWFNHTTHMLAHLVPQGTPGILMPFMVCIETISNLIRPGTLAIRLSANMIAGHLLMTLLGNTGPMLSLLMLNLLIITQILLLVLETAVSIIQSYVFAVLSTLYSSEVNMPQMMPLNWLMLMLFFIIIFYLFNNLIYFKNIKTMKMKTSLWKKSPILKIINNSLINLPTPSNISYMWNFGSLLGLCLMIQILTGLFLAMHYCPNVDLAFNSVIHICRDVNNGWLLRTLHANGASFFFICLYIHIGRGIYYSSYSMMETWMVGVTIFFITMATAFLGYVLPWGQMS…
Aristobrotica_sp_REN2018	MMMNLFSSFDPTSNFNLSLNWMSTFIGLLILPSMYWLIPSRLNWLWMKIINILHQEFKVLMGNKSQGSTLIFISLFTIILFNNFLGLFPYIFTSTSHMILTLSLALPLWLTFMLYGWINNTIHMLAHLVPQGTPPILMPFMVCIETISNIIRPGTLAIRLSANMIAGHLLMTLLGNTGPILSIYMINILILTQILLLTLETAVSMIQSYVFAVLSTLYSSEVNMPQMMPLNWISLMFFFIFLFYLFNNLNYFKYLKLKKMKMPLRKTNPLLKIINNSLIILPTPSNISTMWNFGSLLGLCLMIQILTGLFLAMHYCPNVEMAFNSIAHICRDVNYGWLLRTLHANGASFFFICLYMHIGRGIYYSSYNMIETWMIGVTIFFFTMATAFLGYVLPWGQMS…
Arthrotus_chinensis	MMMNLFSSFDPTSNLNLHLNWLSTSIGLLIIPPMFWLIPSRMNYFWMKIILTLHKEFKILMGNKSQGSTLIFISMFSMILFINFIGLFPYIFTSTSHMILTFSLALPLWLSFMIYGWLNNTIYMLAHLVPQGTPPILMPFMVCIETISNLIRPGTLAIRLSANMIAGHLLMTLLGNTGPSMTLMMINILIIIQLLLLSLETAVSIIQSYVFAVLSTLYSSEVNMPQMMPLNWVTLMFFFIMNLYLFNNLNYFKYSKILMMKMPIRKTNLILKIINNSLIIFPSPSNISTMWNFGSLLGVCLMIQIITGLFLAMHYCPNIELAFNSVAHICRDVNYGWLLRTLHANGASFFFICLYIHIGRGIYYSSYNMMETWMIGVTIFFITMATAFLGYVLPWGQMS…
Asphaera_sp_REN2018	MMMNLFSSFDPTSNYNLSLNWLSTLMSIIIIPMSFWIFPSRIYMLWFKILITLHKEFKTLMGPKSQGNTIIFISLFSLILFNNFMGLFPYIFTSTSHMSLTISLALPLWLTFLLFGWINNTIHMLAHLVPQGTPPVLMPFMVCIESISNLIRPMTLAIRLSANMIAGHLLLTLLGNTGSYMSMLTLNFLIITQILLLMLELAVSIIQSYVFAILSTLYSSEVIMPQMMPLNWIMLMFLFILCLIFINYLNYFKFSYKKMMKTPLRSISPLIKIINNSLIIFPSPSNISYLWNFGSLLGLCLMIQILTGIFLAMHYCPNIELAFNSIMHICRDVNYGWLIRTLHANGASFFFICLYIHIGRGIYYSSYNLMETWLIGVTIFFITMATAFLGYVLPWGQMS…
Aulacophora_indica	MMMNLFSSFDPTSNFNLSLNWISTLIGLLIIPPMFWLIPSRMSMMWLKITMTLHQEFKILLGNKSQGSTLIFISLFSIILFNNFLGLFPYIFTSSSHMIMTLSLALPLWLSFMIYGWINNTIHMFAHLVPQGTPPILMPFMVCIETISNIIRPSTLAIRLSANMIAGHLLMTLLGNTGPTMTLYMLNILIIVQILLLTLETAVSIIQSYVFAVLSTLYSSEVNMPQMMPLNWLTLMLMFILIFYLFNNLIYFKLMKIKKMLMPIRKTNPLLKIINNSLIILPSPSNISYLWNFGSLLGLCLMIQILTGLFLAMHYCPNIELAFNSVAHICRNVNYGWLIRTLHANGASFFFICLYIHIGRGMYYSSYMMTETWLIGVTIFFLTMMTAFLGYVLPWGQMS…
Aulacophora_lewisii	MMMNLFSSFDPSSNFSLSMNWISTFIGLLIIPPMFWLIPSRISMMWFKIIMTLHLEFKTLLGNKSQGSTLIFIALFSIILFNNFLGLFPYIFTSSSHMVMTLSLALPLWLSFMIYGWINNTIHMFAHLVPQGTPPILMPFMVCIETISNVIRPGTLAIRLSANMIAGHLLMTLLGNTGPNMTLYMINILIIVQILLLTLETAVSMIQSYVFAVLSTLYSSEVNMPQMMPLNWLMLMIMFILTFYLFNNIIFFKLMKIKKMLMPIRKTNPLLKIFNNSLIVLPSPSNISYLWNFGSLLGLCLMIQILTGLFLAMHYCPNIDMAFNSVAHTCRNVNYGWLIRTIHANGASFFFICLYIHIGRGMYYSSYKMIETWLTGVTIFFLTMMTAFLGYVLPWGQMS…
Batophila_aerata	MMMNLFSTFDPTSNFNFSSNWLSTLIGVFLIPQLYWFIPSRYSMFWMKMVLLLHKEFKVLLNNKTQGSTMIFISLLILILINNFLGLFPYIFTSTSHMVLTLTLAFPLWMSFMIYGWFNNTIHMLAHLVPQGTPGILMPFMVCIETISNLIRPGTLAIRLSANMVAGHLLMTLLGNTGINMSILLLNILISIQILLLTLESAVAMIQSYVFAILSTLYSSEVN---MMPLNWISLMFYFISIFFMFNNMIYYNTETCNSMKIPMRKVNPLINIMNNSLINFPAPSNISYMWNFGSLLGICLMIQILTGLFLAMHYCPNIELAFNSIIHICRDVNFGWMIRTAHANGASFFFICLYIHIGRGIYYSSYTLTQTWMIGVTIFFMTMATAFLGYVLPWGQMS…
Bikasha_collaris	MMMNLFSSFDPTSTFEMSLNWLSTLIGLLIIPMSFWLTPSRMNTFWIKIILTLHKEFKILLGLKSQGSTLTFISLFSIILLNNFLGLFPYIFTSTSHMTMTLSLALPLWLTFMLYGWINNTLHMLAHLIPQGTPPILMPFMVCIETISNIIRPGTLAIRLSANMIAGHLLMTLLGNTGPMISLLLVNLLILVQILLLTLETAVAMIQSYVFAVLSTLYSSEVNMPQMMPLSWLTLMFFFTLIFWIINNLNFFKSKNTTPMKMPLRKKSPLIKIINNSLITFPSPSNISLMWNFGSLLGICLMLQILTGLFLAMHYCPNIEFAFNSVTHICRDVSYGWLIRTLHANGASFFFICLYTHIGRGIYYSSYNMKETWLIGVTIFFLTMATAFLGYVLPWGQMS…
Blepharida_rhois	MMMNLFSSFDPTSNLNLSLNWLSTLIGLLIMPPMYWLIPSRFNWLWNMIIMTLHKEFKILLGYKTQGSTLIFISLFSMILFNNFLGLMPYIFTSSSHMVMTLTLALPLWMSFMIYGWINQTIHMLSHLVPQGTPPLLMPFMVCIETISNLIRPGTLAIRLSANMIAGHLLMTLLGNTGSMLSIFMINILILTQFLLLTLETAVSIIQSYVFTVLSTLYSSEVNMPQMMPLNWLMLMFFFINCLYFFNNLNYFKLKNLFKMKTSFLKKSPLLKIFYDSLINYPTPTNISSMWNFGILLGVCLMIQIITGLFLAMHFCANVELAFNSVIHICRDVNYGWLIRTIHANGASFFFVCLYIHIGRGIYYSSYNMVETWMIGITIFFMVMATAFLGYVLPWGQMS…
Brachyta_interrogationis	MMMNLFSSFDPTTNFNLSINWLSSMIGLLIIPPMFWLIPSRQSILWINIIMTLHKEFKVLIGNNSKGSTLIFIALFSLILFNNFLGLFPYIFTSTSHMTLTLTLALPLWLSFMIYGWTNNTIHMFAHLVPQGTPPVLMPFMVCIESISNIIRPGTLAVRLSANMIAGHLLMTLLGNTGPSMSLLLMNFLIITQILLLILESAVSIIQSYVFAVLSTLYSSEVNMPQMAPLNWLTLFLFFIIIFLIFNSLNYFSK-ISSKMKMPLRKTSPLLKIMNNSIIDLPTPSNINTFWNFGSLLGLCLIIQILTGIFLAMHYCPNMDLAFNSVTHICRNVNYGWLIRTLHANGASFFFICLYTHIGRGMYYSSYNLLETWMIGVTIFFVVMGTAFLGYVLPWGQMS…
Bromius_obscurus	MMMNLFSSFDPSTNLNTSLNWSSTIIGLMIIPSLFWMSPSRSMIFYNKIMMNLHKEFKVLISNNSNGNTILMISLFSLILFNNFIGLFPYIFTSTSHMILTLTLALPFWLSFMIFGWYNNTIHMLAHLVPNGTPGILMPFMVCIETISNIIRPGTLAIRLSANMIAGHLLLTLLGNTGSSLSIMMINILILIQILLLLLESAVAIIQSYVFTVLTTLYSSEVNMPQMAPINWLTLYLLFIIILIMFIIMNYFKHLMKNKMKMPIRKSSPMIKIINNSIIDLPSPSNISYLWNMGSLLGMCLMIQIITGMFLAMHYCPNVDMAFNSMIHICRDVNQGWLIRTLHANGASFFFICLYMHIGRGIYYNSFTLMETWMSGVTIFFIVMATAFLGYVLPWGQMS…
Bruchidius_uberatus	MMSNLFSSFDPSTNFNLSLNWLSTFIGLMIIPPMFWLIPSRFNILWNTMIMTLHKEFKILISNKSQGSTLIFISLFSLILFNNFMGLFPYIFTSTSHMTLTLSLALPLWLSFMLFGWINNTMHMFAHLVPQGTPGILMPFMVLIESISNIIRPGTLAIRLSANMIAGHLLMTLLGSTGPSLSLIFVNLLIIVQILLLVLETAVSIIQSYVFAVLSTLYSSEVNMPQMAPLNWLTLMFLFIVIFMIFNIINFYKN-LILKMKMNLRKNHPLIKIFNNSLIDLPTPSNITTMWNFGSLLGLCLGIQIITGIFLAMHYCPNIELAFNSVAHICRDVNYGWLIRTLHANGASFFFICLYIHIGRGLYYSSYYLMETWMIGVTIFFIVMATAFLGYVLPWGQMS…
Bruchinae_sp_GENSP01	MMMNLFSSFDPSTNFNLSLNWLSTLIGFMIIPPMFWLVPSRINYMWQIITTTLHKEFKILINNKSQGSTLLFISLFSLILFNNFLGLFPYIFTSTSHMVLTLTLALPLWLSFMLFGWINNTMHMFAHLVPQGTPGILMPFMVLIESISNIIRPGTLAIRLSANMIAGHLLMTLLGSTGPSMSIMMINLLVITQILLLVLETAVSIIQSYVFAVLSTLYSSEVNMPQMAPLNWITLMIFFIMIFMFFNILNFYKI-ELTKMKMNLRKTHPLIKIFNNSLIDLPTPSNITTMWNFGSLLGLCLGIQIMTGLFLAMHYCPNIDLAFNSVAHICRDVNYGWLMRTLHANGASFFFICLYIHIGRGLYYSSYYLMETWMIGVTIFFIVMGTAFLGYVLPWGQMS…
Bruchus_sp_EMHAU15071302	MMMNLFSSFDPTSNFNMSLNWLSSFIGLLIIPPMFWLIPSRMNMLWNNIIMTLHKEFKVLISNKSQGSTLIFISLFSFILFNNFLGLFPYIFTSTSHMALTLTLALPLWLSFMLFGWINNSIHMFAHLVPQGTPGVLMPFMVLIESISNIIRPGTLAIRLSANMIAGHLLMTLLGNTGSSLSLMMINLLIIIQILLLILETAVSIIQSYVFAVLSTLYSSEVNMPQMAPLNWLTLMIFFTMIFLMFNSLNFFKM-TSFKMKMNLRKTHPLIKIFNNSLIDLPTPSNITSLWNFGSLLGLCLGIQILTGLFLAMHYCPNIELAFNSVAHICRDVNYGWLLRTLHANGASFFFICLYIHIGRGLYYSSYYLLETWMIGVTIFFIVMATAFLGYVLPWGQMS…
Callispa_bowringii	MMTSLFSSFDPST-IVFSLNWVSIFLGTMLLPCSFWLIPSRLNMLWINLTSTLHKEFKLLIGHNFKGSTIIFIGTFIMILMSNFMGLFPYIFTSTSHMVITLSLALPLWLTFMMKGWLENTTHMLAHLVPQGTPSVLMPFMVCIESISNIIRPGTLAIRLSANMIAGHLLLTLLGSMGPKLGMIELNLLIIAQLLLLTLELAVSIIQSYVFTVLSVLYSSEVNIPQMAPLNWLFLMLASALTLLMFSSMIYYLSKTLPKMKNKIMEMSPLTKIINNSLIILPSPSNISSMWNFGSLLGLCLMIQILTGIFLAMHYCPNIDMAFNSVAHICRNVNYGWLIRTMHANGASFFFICLYLHMGRGLYYSSYKMKETWMIGVTILFLVMATAFLGYVLPWGQMS…
Callosobruchus_chinensis	MMMNLFSSFDPSTGLNLSLNWASSLIPIIMIPPMFWFIPSRINMLWVKINLILHKEFKILL-NKSQGSTLMFISLFTLILFNNFLGLFPYIFTSTSHLVLTLTLALPLWLSFMIYGWTNNTIHMFIHLVPQGTPNLLMPFMVLIESISNIIRPGTLSIRLSANMIAGHLLMTLMGSTGTSLNIIMINILILTQILLLILETAVSIIQSYVFTVLSTLYSSEVNMPQMSPLNWLTLMFFFIMIILMINSLNYFNSKYLKKMKMNFRKTHPLIKIFNNSLIDLPTPSSITSMWNFGSLLGLCLMLQIITGIFLAMHYCPNINLAFDSVAHICRNVNYGWLIRTIHANGASFFFICLYIHIGRGIYYSSYNLKETWMIGVTIFFLIMATAFLGYVLPWGQMS…
Calomicrus_pinicola	MMMNLFSSFDPSTNISLSLNWLSTFIGIIIIPPMFWLVPSRMNMIWFKIIWTLHKEFNILMNSKSKGMTLIFISLFSIILFNNFLGLFPYIFTSTSHMVMTLSLALPLWLSFILFGWINNTIHMLAHLVPQGTPPILMPFMVCIETISNMIRPGTLAIRLSANMIAGHLLMTLLGNTGPMITIYMLNFLIIVQIMLLLLETAVSMIQSYVFAVLSTLYSSEVNMPQMMPLNWVMLMLFFIILFYFYNNMNYYNKSYFKKMLVPLRKNNPLLKIINNSLIILPSPSNISYLWNFGSLLGLCLIIQIITGLFLAMHYCPNVELAFNSISHICRDVNYGWLIRTLHANGASFFFICLYLHIGRGMYYSSYSMMETWFIGVTIFFITMATAFLGYVLPWGQMS…
Calomicrus_sp_BMNH_846518	MMMNLFSAFDPSTNMNLSLNWISTLLSVLIIPSLYWMIPSRFSMLWMKIILTLHTEFKVLLGNKSQGSTLIFISLFTIILFNNFLGLFPYIFTSTSHMTLTLTLALPLWLSFMIYGWLNNTTHMLAHLVPQGTPPLLMPFMVMIETISNMIRPGTLAIRLSANMIAGHLLMTLLGNTGSLLSIYMLNFLIITQILLLTLEMAVSMIQSYVFAVLSTLYSSEVNMPQMMPLNWISLLIFFSLIYYMLNNINYFKTIKMNKMKMPLRKTNPLLKIINNSLITFPSPSNISIMWNFGSLLGMCLMIQILTGLFLAMHYCPNVEMAFNSVAHICRDVNYGWLIRTLHANGASFFFICLYIHIGRGMYYSSYIMKETWMIGVTIFFLTMATAFLGYVLPWGQMS…
Cassena_terminalis	MMMNLFSSFDPTSNLDFSMNWFSSLLGFFLIPALFWVTPSRMSMAWMKIITILHQEFSVLL-SKPQGSTLIFISLFTIIMFNNFLGLFPYIFTSTSHMVMTLGLALPLWLSFMIYGWINNTTHMLAHLVPQGTPIILMPFMVCIETISNMIRPGTLAIRLSANMIAGHLLMTLLGNTGSTMPLYMLNFLIITQILLLTLESAVSMIQAYVFAVLGTLYSSEVNMPQMMPLNWTLLMIFFSMVLFLFNSTNYFPTSKIMKMKMPLRKINPLLKIINNSLIIFPTPSNISIMWNFGSLLGICLMIQIMTGLFLAMHYCPNVELAFNSISHICRDVSYGWLIRTLHANGASFFFICLYIHIGRGIYYSSYKMTETWMIGVTIFFITMATAFLGYVLPWGQMS…
Cassida_circumdata	MMTNLFSTFDPSTNY-MSMNWLSSLLIICLMPTMFWLIPSRYSMLWMKIMMTLNKEIKVLTPSKYKGMSLLMTTLFMMILINNFMGLFPYIFTSTSHMAMTLSLALPLWMSFMIFGWINNTKIMFAHLVPQGTPSLLMPFMVCIETISNIIRPGTLAIRLSANMIAGHLLMTLLGNMGSSLSIYMTNFLILMQIMLMILEMSVSMIQSYVFMILVTLYSSKVNMPQMAPLNWLNLFIMVIIMMNIISMFNYYKKKLLFSMKNKLMNLNSLTKLINKSLINLPTPSNISSMWNFGSLLGLCLMTQIITGLFLTMHYCPNIEMAFNSVAHICRNVNYGWMIRAIHANGASMFFICLYIHIARGMYYKSFKLKETWMIGTTILFLTMATAFLGYVLPWGQMS…
Cassida_rubiginosa	???????????????????????????????????????????????????????????????????????????????????????????????????????????????????????????????????????????????????????????????????????????????????????????????????????????????????????????????????????????????????????????????????MKNKILNKSLITKMINKSIINLPTPSNISSMWNFGSLLGLCLITQIITGLFLTMHYCPNIEFAFNSVSHICRNVNYGWLIRTMHANGASMFFICLYIHIARGMYYKSYKLKETWMIGVTILFLVMATAFLGYVLPWGQMS…
Chabria_nr_angulicollis_REN2018	MMTNLFSSFDPSSNFNMSMNWMSTFMGLILLPVLFWMIPSRINMIYMKIILTLHNEFKILLGKKSQGSTMLFLSLFTLILFNNFMGLFPYIFTSSSHMVMTLTLSLPLWVTFMLYGWINNSIHMLAHLIPQGTPGILMPFMVLIETISNIIRPGTLAIRLSANMIAGHLLLTLLGNTGPMMNFYMINMLIIVQILLMTLEMAVAMIQSYVFAILSTLYSSEVNMPQMMPLNWMILMIFFLTIFMFTNYMNYFFNNKITSMKISIKKMSPLIKIIDNSLISLPTPTNISYMWNFGSLLGMCLILQILTGIFLSMHYCPNIELAFDSISHICRNVNYGWMMRMLHANGASFFFICLYIHIGRGIYYNSYKMMETWMIGVTIFFIAMATAFMGYVLPWGQMS…
Chaetocnema_arida	MMMNLFSSFDPSSNFNLSLNWTSTLIGMMIIPPMFWVIPSRLNMMWMKIIMTLHKEFKILINNKSKGSTLIFISLFSLILFNNFLGLFPYIFTSTSHMTLTLTLSLPLWLSFMIYGWMNNTIHMLAHLVPQGTPPILMPFMVCIETISNIIRPGTLAIRLSANMIAGHLLMTLLGNTGSSMPIIMLNMLIITQILLLMLESAVAMIQSYVFAVLSTLYSSEVNMPQMMPMNWVILMFFFIIIFYLFNNLNYFKKMKSNKMKTSFMKKSPMLKIIYNSLINLPSPSNISYMWNFGSLLGMCLMIQILTGLFLAMHYCSNIEIAFNSVAHICRDVNYGWLIRTLHANGASFFFICIYMHIGRGIYYSSYNMIETWMIGVTIFFITMGTAFLGYVLPWGQMS…
Chaetocnema_depressa	MMMNLFSTFDPASNFNFSLNWISTFIGMILIPSMFWMTPSRYNILWMKIILTLHKEFKVLLGNKTQGSTLIFISLFSMILFNNFLGLFPYIFTSTSHMVMTLTLALPLWLSFMIYGWINNTIHMLAHLVPQGTPPILMPFMVLIETISNIIRPGTLAIRLSANMIAGHLLMTLLGNTGSNISLMMINFLIIIQLLLLVLESAVSMIQAYVFAVLSTLYSSEVNMPQMMPLNWISLMIMFILSFYLFNNLNYFKKNYFNSMKKSLWKMSPLLKIINNSLISFPSPSNISYLWNFGSLLGICLMIQILTGLFLSMHYCANIEMAFYSLAHICRDVNYGWLIRTLHANGASFFFICLYIHIGRGIYYSSYNMKETWLIGVTIFFLTMGTAFLGYVLPWGQMS…
Chalcophana_sp_N69	MMSNLFSSFDPTANFNLPTNWLSTMIGLALIPTPFWLIQTRMSILWNKIMSILHKELKILIKNKSQGSTLIMVSLFSMIFFNNFLGLFPYIFTSTSHLILSLTLAIPLWLSFMIYGWINNTTHMLAHLVPHGTPGILMPFMVCIETVSNIIRPGTLAIRLTANMIAGHLLMTLLGNTGPSMNIYMINLLILGQIMLLMLESAVAVIQSYVFSVLMTLYSSEVNMPQMAPLSWTLLSMMFFIIMFMFMTKIFFKK-QINKMKTQSRKISPLIKIFNNSLIDLPSPSNISYMWNFGSLLGVCLMIQIITGMFLAMHYCPNVEMAFNSISHICRNVNYGWMTRTIHANGASLFFICLYIHIGRGIYYNSFKLTETWMSGVTIFFMVMATAFLGYVLPWGQMS…
Chapuisia_ellenbergeri	MMMNLFSSFDPTSNFNISLNWLSTFLGLMMIPPMFWLIPSRMNFIWNKIIFTLHKEFKVLLGNKSQGSTLIFISLFSIILFNNFLGLYPYIFTSTSHMTMTISLALPLWLSFMIYGWLNNTIHMLAHLVPQGTPAVLMPFMVCIETISNVIRPGTLAIRLSANMIAGHLLMTLLGNTGSMLSLYLLNLLIITQILLLTLESAVAVIQSYVFAVLSTLYSSEVNMPQMMPLYWLSLMFFFIMIFFLFNNLNYFKSTKTKLMKMPIRKTSPLFKIINNALIIFPSPSNISYMWNFGFLLGICLTIQILTGLFLAMHYCPNVELAFNSVAHICRDVNYGWLIRTLHANGASFFFICLYIHIGRGMYYSSYNMMETWLIGVTIFFMVMATAFLGYVLPWGQMS…
Charaea_flaviventris	MMMNLFSSFDPSSNLNLSMNWLSTFLGLLIIPSLFWLIPSRLSMIWMKITQTLHNEFKVLLGMKSQGSTLIFISLFSLILFNNFLGLFPYIFTSTSHMTMTLSLALPLWLSFMLYGWMNNTIHMFAHLVPQGTPPILMPFMVCIETISNLIRPGTLAIRLSANMIAGHLLMTLLGNTGSFLSIYMLNLLIITQILLLTLESAVSMIQSYVFAVLSTLYSSEVNMPQMMPLNWITLMIFFTMIFYLFNNINYFKLIKKNKMKMPLRKNNPLLKIINNSLIIFPSPSNISIMWNFGSLLGVCLMIQIMTGLFLAMHYCPNVELAFNSVTHICRDVNYGWLIRTLHANGASFFFICLYIHIGRGMYYSSYTLIETWMIGVTIFFLTMATAFLGYVLPWGQMS…
Chilotomina_oberthuri	MMTNLFSSFDPSTNLSTNLNWTSTMIGLMIIPSMFWLIPSRLSFLWIKITSTLHKEFKILINNKSQGSTLILISLFSLILFNNFMGLFPYIFTSTSHMVLTLSLALPLWISFMLYGWINNTIHMLAHLVPQGTPAVLMPFMVCIETISNVIRPGTLAIRLSANMIAGHLLMTLLGNTGSSLSIIMINMLIIVQILLLVLESAVSVIQSYVFAVLTTLYSSEVNMPQMAPINWLSLFITFVISLIIFSSVNYFKI-TMLKMKMPLRKMSPLIKIVNNSLIDLPSPSNISYMWNFGSLLGMCLIIQIVTGIFLAMHYCPNIELAFNSISHICRDVNNGWLIRTLHANGASLFFICLYIHIGRGIYYSSYNLMETWMSGVTIFFLVMATAFLGYVLPWGQMS…
Chrysodinopsis_sp_EMHAU1507081	MMTNLFSSFDPTSNFNFSMNWISICLGLMFIPISMWFIPSRLTLLWNKINLTLHKEFKILISNKSQGSTIIIISLFSLILFNNFLGLFPYIFTSTSHLILSLTLSLPLWLSFMIYGWINNTTHMLAHLVPQGTPSILMPFMVCIETISNIIRPGTLAIRLTANMIAGHLLMTLLGNTGPNLNVYMINLLIITQILLLILESAVAIIQSYVFSVLMTLYSSEVNMPQMAPLMWTLLFLFFITILIVFISMNFFIKNFMKKMKMPIRKISPITKIISNSLIDLPSPSNISYLWNFGSLLGLCLIVQITTGVFLAMHYCPNINMAFESISHICRDINYGWTMRTLHANGASFFFICLYIHIGRGIYYNSYKMLETWMSGVTIFFLVMATAFLGYVLPWGQMS…
Chrysolina_herbacea	MMMNLFSSFDPTSNYNMSLNWLSIFIGMIIMPQVFWLIPSRFSIMWIKMIFTLHFEFKIIMN-KAPGGTLMFTSLFSLLLFNNFIGLFPYIFTSTSHMTLTLSLALPLWLSFMIYGWLKNTIHMFAHLVPQGTPSILMPFMVCIETISNIIRPGTLAIRLSANMIAGHLLMTLLGNMGTSLSYMMINILLIAQILLLILESAVTIIQSYVFSILTILYSSEVAMPQMMPLNWLALFFMFIILFIVFNIINYFFN-ITYKMKNSLRKNSPLLKIMNNSLIDLPTPSNITTMWNFGSLLGLCLMIQIITGLFLSMHYCPNMELAFSSISHICRDVSYGWLIRTTHANGASLFFICLYIHIGRGIYYSSYNMKETWLIGVTLFFLIMATAFLGYVLPWGQMS…
Chrysolina_hyperici	???????????????????????????????????????????????????????????????????????????????????????????????????????????????????????????????????????????????????????????????????????????????????????????????????????????????????????????????????????????????????????????????????MKMPMRKTSPLLKIMNNSLIDLPTPSNISTMWNFGSLLGLCLMMQIITGLFLSMHYCSNLELAFNSISHICRDINYGWLLRTIHANGASFFFICLYIHIGRGIYYSSYIMKETWLIGVTLFFLTMATAFLGYVLPWGQMS…
Chrysomela_populi	MMMNLFISFDPSTSFNLSLNWLSTLIGLTLIPPFFWLIPSRLNMLWLKISLTLYKEFKIIL-NNSQESTLIFITLFMFILMNNFLGLFPYIFTSTSHMTLTLSMALPLWLSFMIYGWTNHTMHMFIHLVPQGTPGVLMPFMVCIETISNIIRPGTLAIRLSANMIAGHLLLTLLGNTGPSMNMLLINMLLFIQIMLLILESAVSIIQAYVFVILSTLYSSETNMPQMMPLNWLILFFYFTIIFLMFNIMNYYKTYKKIKMKM-KK--SPLFKIINNSLINLPTPSNISTMWNFGSLLGICLMIQIMTGLFLAMHYCPNVELAFNSISHICRNVNYGWLIRTLHANGASLFFICLYIHIGRGIYYSSYNMKKTWMIGVTIFFMVMATAFLGYVLPWGQMS…
Clytra_espanoli	MMTNLFSSFDPSTNLNTNFNWVSTILGVAVIPSMFWIIPSRFSLLWMKLISTLHKEFKVLVNNKSQGSTLILISLFSIILFNNFMGLFPYIFTSTSHMVLTLSLALPMWLSFMLYGWVNNTTHMLAHLVPQGTPAVLMPFMVCIETISNVIRPGTLAIRLSANMIAGHLLMTLLGNTGNSLSMFMINFLIITQILLLILESAVSIIQSYVFAILTTLYSSEVNMPQMAPINWLSLFLMFTTSLLMFSASNYFKS-VFYK------------------------------MWNFGSLLGLCLVIQIVTGIFLAMHYCPNVELAFNSISHICRDINNGWLIRTLHANGASLFFICLYTHIGRGIYYSSYNLMETWMSGVTVFFLVMATAFLGYVLPWGQMS…
Clytra_quadripunctata	MMTNLFSSFDPSTNLGTNLNWSSTVLGILIVPSMFWIIPSRFSMLWMKIIGTLHKEFKILINNKSQGSTLILVSLFSIILFNNFMGLFPYIFTSTSHMVLTLSLALPMWMSFMLYGWINNTTHMLAHLVPQGTPTILMPFMVCIETISNIIRPGTLAIRLSANMIAGHLLMTLLGNTGNSLLILMVNFLIITQILLLVLESAVSIIQSYVFAVLTTLYSSEVNMPQMAPINWLSLFMMFIVSLLMFSTMNYFKS-VFFKMKTPMRKTPPLIKILNNSLIDLPSPSNISYMWNFGSLLGLCLIIQIITGIFLAMHYCPSIDSAFNSVSHICRDVNNGWLIRTLHANGASLFFICLYTHIGRGIYYSSYNLMETWMSGVTIFFLVMATAFLGYVLPWGQMS…
Cochabamba_sp_REN2018	MMMNLFSSFDPTSNLNLPMNWLSTTLGLLIIPSTFWLIPSRYNYLWMKIIMTLHTEFKILIGNKSQGSTLIFISLFSLILFNNFLGLFPYIFTSTSHMTLTLSLALPLWLSFMIYGWMNNTIHMLAHLVPQGTPPILMPFMVCIETISNVIRPGTLAVRLTANMIAGHLLMTLLGNTGPMMSIYMLNILIIVQLLLLVLETAVSMIQSYVFAVLSTLYSSEVNMPQMMPLNWISLMFFFIMIFYLFNNLNYFKHFKTKQMKMPLRKINPLLKIINNSLIILPTPSNITTMWNFGSLLGLCLSIQIMTGLFLAMHYCPNVELAFYSVAHICRDVNYGWLLRTLHANGASFFFICLYIHIGRGMYYSSFNMIETWMIGVTIFFITMATAFLGYVLPWGQMS…
Colaspidema_barbarum	MMMNLFSSFDPSSSFNLSLNWISMMIGLIIIPPMFWLIPSRLNMLWVKIIITLHQEFKILLATKFQGSTLIFISLFSLILFNNFLGLFPYIFTSTSHMNMTLSLALPLWLSFMIYGWINNTIHMFAHLVPQGTPAVLMPFMVCIETISNIIRPGTLAVRLSANMIAGHLLMTLLGNTGSSLSLLLINILLVTQILLLILESAVSIIQSYVFAILSTLYSSEVNMPQMMPLNWLTLFFYTISIFFLFNMMNYYKSLKTSKMKMPMRKTSPLLKIMNNSLIELPSPSNITTMWNFGSLLGMCLIIQIITGLFLAMHYCPNIELAFNSISHICRDVNYGWLIRTLHANGASFFFICLYIHIGRGIYYSSYQMTKTWLIGVTIFFLVMATAFLGYVLPWGQMS…
Colaspis_sp_DPP2018	MMVNLFSSFDPSTNFNMSLNWMSTFLGLILIPPMYWIIPSRIYILWNKIILILHKEFKILINNNSQGSTLILISLFTLIMFNNFLGLFPYIFTSTSHLILSLTLALPLWLSFMFFGWINNTTHMLAHLVPQGTPGILMPFMVCIETISNIIRPMTLAIRLTANMIAGHLLLTLLGNTGSSMTMSMIMILLIIQIALLILESAVALIQSYVFAVLMTLYSSEVNMPQMSPLNWLILFIFFFFMLIIFCIMNFFMN-KFNM????????????????????????????????????????????????????????????????????????????????????????????????????????????????????????????????????????????…
Colasposoma_dauricum	MMMNLFSSFDPSTNFNTSMNWLSTFIGLAFIPIMFWKIPSRTLMLWNKILMTLHKEFKTLISSKSQGNTLLMISLFSLILFNNFIGLFPYIFTSTSHMTLTLTLALPFWLSFMIFGWINNTVHMLAHLVPTGTPGILMPFMVCIETISNIIRPGTLAIRLSANMIAGHLLLTLLGNTGSNMSMLMLNLLIIVQILLLVLESAVAIIQSYVFTVLTTLYSSEVIMPQMAPISWLTLYFIFILTLFLFLAQNYFKSIYKSKMKMPIRKMNPLFKIFNSSLIDLPSPTNISYMWNFGSLLGLCLMIQIITGLFLAMHYCPNIDMAFNSVAHICRNVNQGWLIRTLHANGASFFFICLYMHIGRGIYYNSFILIETWMSGVTIFFLVMATAFLGYVLPWGQMS…
Colasposoma_sp_EMHAU15070314	MMMNLFSSFDPSTNFNTSMNWLSTFIGLVFIPTLFWKIPSRSSILFNKIYLSLHKEFKVLISNKCQGNTIMLISLFSLILFNNFMGLFPYIFTSSSHMILTLTLALPFWISFMIFGWLNNTIHMLAHLVPSGTPSILMPFMVCIETISNIIRPGTLAIRLSANMIAGHLLLTLLGNTGSSLSFMMINILIITQILLLVLESAVAIIQSYVFSILTTLYSSEINMPQMAPLNWLSMFIMFIMTLVMFILQNYFKL-NLKTMKMPIRKNSPLIKIFNNSLIDLPSPSNISFMWNFGSLLGLCLMIQIITGLFLAMHYCPNIEMAFNSVSHICRDVNQGWLMRTIHANGASFFFICLYMHIGRGIYYNSFILMETWLSGVTIFFLVMATAFLGYVLPWGQMS…
Crepidodera_plutus	MMMNLFNSFDPSSSMNMSLNWMSTFIGLTIIPPMFWLIPSRLSFLWMKIINILHQEFKVLMGNKSQGSTLIFISLFSIILFNNFLGLFPYIFTSTSHMVLTLTLALPLWLSFMIYGWLNNSIHMLAHLVPQGTPPILMPFMVCIETISNIIRPGTLAIRLSANMIAGHLLMTLLGNTGPMMSMIMINLLIITQILLLTLETAVSMIQSYVFAVLSTLYSSEVNMPQMMPLNWLSLMLFFIMIFYLYNNLNFYKKMKFTKMKM-MRKTSPLLKIFNQALIILPTPSNISIMWNFGSLLGLCLMIQIMTGLFLAMHYCPNIELAFNSVAHICRNVNYGWLIRTLHANGASFFFICLYIHIGRGIYYSSYTMKETWMIGVTIFFLTMGTAFLGYVLPWGQMS…
Crepidodera_sp_BMNH_846615	MMMNLFSSFDPSSSFNFSMNWLSTLIGLIIIPPLFWLIPGRLNILWIKIIMTLSKEFKILIGNKSQGSTLILISLFSIILYNNFLGLFPYIFTSTSHLNMTLSLALPMWLSFMIFGWLNNTIHMLAHLVPIGTPPILMPFMVCIETISNMIRPGTLAIRLSANMIAGHLLMTLLGNTGTYLSIFILNILIFTQFLLLTLEMAVSIIQSYVFTILSTLYSSEVNMPQMMPLNWLMLMFFFILCFYFFNNLNYWNSLNFNKMKMPLIKNNPLFKIINNSLINYPTPSNINSMWNFGILLGICLMIQILTGIFLAMHFCPNVNLAFNSVTHICRDVNYGWILRTLHANGASFFFICLYIHIGRSIYYSSYKMIETWTIGVTIFFMVMATAFLGYVLPWGQMS…
Crioceris_asparagi	MMMNLFSSFDPSTNFNMSINWLSTMIGLIIIPPMYWLIPSRISMLSFKIMMTLHNEMKVLINNKSLGSTLIFISLFSLILMNNFLGLFPYIFTSTSHIIMSLTLAFPLWLSFMLYGWINNTTHMFAHLVPQGTPNVLMPFMVCIETISNIIRPLTLSVRLSANMIAGHLLMTLMGNTGPMMTSTLISILIFSQILLLILESAVAIIQSYVFTILSTLYSSEVNMPQMAPLNWVSLFVYFILIFLIFNVSIYFKM-DTKVMKNMIRKNHSLFKIFNASLIDLPSPSNITTMWNFGSLLGTCLMIQILTGLFLAMHYCPDTSSAFESVSHITRDVNYGWLIRTLHANGASFFFICLYTHIGRGIYYSSYNLKETWMTGTTLFFLVMATAFLGYVLPWGQMS…
Crioceris_duodecimpunctata	MMMNLFSSFDPSTNFSLSLNWLSTMIGMLIIPPMYWLIPSRFSMIWFKIMMTLHKEMKILINSKSLGSTLIFTSLFSLILMNNFLGLFPYIFTSTSHILMTLSLALPLWMSFMLYGWINNTTLMFAHLVPQGTPSILMPFMVCIETISNIIRPLTLSVRLSANMIAGHLLMTLMGNTGTSLNFSLLNILIFSQILLLTLESAVSIIQSYVFTILSTLYSSEVNMPQMAPLNWVTLLAYFIIIFFMFNILNYFKP-LIKVMKIMMRKTHSLIKIMNSSLIDLPSPSNITTLWNFGSLLGTCLIVQILTGLFLAMHYCPNTLLAFESISHIMRDVNYGWLIRTLHANGASFFFICLYTHIGRGIYYSSYNMKETWMTGTTIFFMVMATAFLGYVLPWGQMS…
Cryptocephalus_androgyne	???????????????????????????????????????????????????????????????????????????????????????????????????????????????????????????????????????????????????????????????????????????????????????????????????????????????????????????????????????????????????????????????????MKIPLRKISPLTNMINNSLIDLPSPTNISFMWNFGSLLGLCLMVQLITGIFLAMHFCPNIEMAFNSVSHICRNVNNGWLIRTLHANGASLFFICLYIHIGRGIYYSSYNMMETWMSGVTIFFLVMATAFLGYVLPWGQMS…
Cryptocephalus_aureolus	MMTNLFSSFDPSTNLNTSLNWMSTIIGLVMIPSLFWLIPSRLNLMWTKLIYLLHKEFKILISSKSQGSTLILVSLFSIILFNNFMGLFPYIFTSTSHMVLTLSLALPMWLSFMIYGWFNNTTHMLAHLVPQGTPPVLMPFMVCIETISNLIRPGTLAIRLSANMIAGHLLMTLLGNTGSSLSMLMINLLIITQILLLVLESAVAIIQSYVFAVLTTLYSSEVNMPQMAPLNWLTLFIMFSICIMIFSSMNYFKK-SLKMMKTPLRKISPLTKIINNSLIDLPSPSNISFMWNFGSLLGLCLMIQIITGIFLAMHYCPNIELAFNSVSHICRNVNNGWLIRTLHANGASLFFICIYIHIGRGIYYGSYNLMETWMSGTTIFFLLMATAFLGYVLPWGQMS…
Diabrotica_barberi	MMMNLFSSFDPTSNLNLPMNWLSTMLGLLIIPSTFWLVPSRYNYLWMKIIMTLHKEFKILIGNKSQGSTLIFISLFSLILFNNFLGLFPYIFTSTSHMTLTLSLALPLWLSFMIYGWINNTIHMLAHLVPQGTPPILMPFMVCIETISNVIRPGTLAVRLTANMIAGHLLMTLLGNTGPMMSIYMLNILIIVQLLLLVLETAVSMIQSYVFAVLSTLYSSEVNMPQMMPLNWVTLMFFFIMIFYLFNNLNYFKHFSTKKMKMPLRKVNPLLKIINNSLIILPTPSNISSMWNFGSLLGLCLGIQIMTGLFLAMHYCPNVELAFNSVAHICRDVNYGWLLRTLHANGASFFFICLYIHIGRGMYYSSYNMIETWMIGVTIFFLTMATAFLGYVLPWGQMS…
Diabrotica_virgifera	MMMNLFSSFDPTSNFNLPMNWLSTVLGLLIIPSSFWLIPSRYNYLWMKIIMTLHKEFKVLIGNKSQGSTLIFISLFSLILFNNFLGLFPYIFTSTSHMTLTLSLALPLWLSFMIYGWMNNTIHMLAHLVPQGTPPILMPFMVCIETISNVIRPGTLAVRLTANMIAGHLLMTLLGNTGPMMSIYMLNILIIVQLLLLILETAVSMIQSYVFAVLSTLYSSEVNMPQMMPLNWITLMFFFIFIFYLFNNLNYFKYFKTKKMKMPLRKINPLLKIINNSLIILPTPSNISSMWNFGSLLGLCLGIQIITGLFLAMHYCPNVELAFNSVAHICRDVNYGWLLRTLHANGASFFFICLYIHIGRGMYYSSYNMIETWMIGVTIFFLTMATAFLGYVLPWGQMS…
Dibolia_rugulosa	MMMNLFSSFDPSTNMNLSLNWMSTILGMFIIPSMFWMSPSRINLIWNKTIFILHKEFKILIGSKSQGSTLIFISLFSIILFNNFLGLFPYIFTSTSHMTMTLSLALPMWMSFMLFGWINNTTHMLAHLMPQGTPSLLMPFMVCIETISNIIRPGTLAIRLSANMIAGHLLLTLLGNMGPILSTSLISLLIIIQLLLLTLETAVSMIQSYVFAVLSTLYSSEVIMPQMMPLNWLMLMLFFVLIFYFFNNLNYFKQKQFHKMKMPIRKISPLMKIIDNSLISFPTPSNISYLWNFGSLLGLCLMIQIMTGLFLAMHYCPQIDLAFNSVVHICRDVNNGWLLRTLHANGASFFFICLYIHIGRGIYYSSYFLIETWMIGVTIFFITMATAFLGYVLPWGQMS…
Diorhabda_carinata	MMMNLFSSFDPTSNFNFSLNWLSTLIGLSIIPPLFWLVPSRFNIFWNKIIMTLHKEFKILMGNKSQGSTLIFISLFSIILFNNFLGLFPYIFTSTSHMTLTLSLALPLWVSFMIYGWLNNTIHMLAHLVPQGTPPILMPFMVCIETISNVIRPGTLAIRLSANMIAGHLLMTLLGNTGPMMTITLVNLLIIIQILLLTLESAVAIIQSYVFAILSTLYSSEVNMPQMMPLYWLTLMFFFLSIFFCFNNLNYFKMTETKIMKMPMRKKNPLLKIINNSLITFPTPSNISYMWNFGSLLGICLMIQIFTGLFLAMHYCPNIELAFNSVAHICRDVNYGWLLRTLHANGASFFFICLYIHIGRGIYYSSYNMMETWMIGVTIFFLTMATAFLGYVLPWGQMS…
Diorhabda_carinulata	MMMNLFSSFDPTSNFNFSLNWLSTLIGLSIIPPLFWLVPSRFNIFWNKIVMTLHKEFKILMGNKSQGSTLIFISLFSIILFNNFLGLFPYIFTSTSHMTLTLSLALPLWVSFMIYGWLNNTIHMLAHLVPQGTPPILMPFMVCIETISNVIRPGTLAIRLSANMIAGHLLMTLLGNTGPMMTITLVNLLIIVQILLLTLESAVAIIQSYVFAILSTLYSSEVNMPQMMPLYWLTLMFFFLSIFFCFNNLNYFKMTETKIMKMPMRKKNPLLKIINNSLITFPTPSNISYMWNFGSLLGICLMIQIFTGLFLAMHYCPNIELAFNSVAHICRDVNYGWLLRTLHANGASFFFICLYIHIGRGIYYSSYNMMETWMIGVTIFFLTMATAFLGYVLPWGQMS…
Diphaltica_sp_REN2018	MMMNLFSSFDPSTNMSMSMNWLSMMIGLLLLPSLFWLIPSRLSFLWMKIIFILHQEFKILIGNKTNGSTLIFVNLFAFILMNNFLGLYPYIFTSTSHMTLTLSLALPLWLTFMVFGWINNTIHMLAHLVPTGTPPILMPFMVCIETISNMIRPGTLAIRLSANMIAGHLLMTLLGNTGPMLSYLMISLLIITQILLLLLETAVSMIQAYVFAVLMTLYSSEVNMPQMMPLNWLMLLIFTLMIFYLFNNWNYFIKYINNLMKMPLRKSSPLLKIINNSLITFPSPSNISYLWNFGSLLGICLMIQIITGLFLAMHYCPNVELAFNSVTHICRDVNFGWLLRTLHANGASFFFICLYIHIGRGMYYSSYKLIETWMIGVTIFFITMATAFLGYVLPWGQMS…
Donacia_distincta	MMTNLFSSFDPSSNLNLSLNWISSFVGLLIIPINFWFIPSRMSYLWNSIIIKLHQEFKLLLN-KSDGKTLIFISLFSYILFNNFLGLFPYIFTSSSHMVMTLSLALPLWISLMIFGWCMNIQHMFTHLVPCGTPFILAPFMVCIETISNLIRPGTLAIRLSANMIAGHLLLTLLGNTGSSISSMFISILLFTQILLLILELAVAMIQSYVFAILMTLYSSEVNMPQMAPINWTLIMVYFIMIFIMFNIMNYYTF-NLKKMKN-LRKI-PLIKMLNNSLTNLPTPTNISIFWNFGSLLGLCIMIQILTGLFLAMHYCPNIFLAFDSVSHICRNVNFGWLIRTLHANGASFFFICLYLHIGRNIYFSSFKLKETWSIGVTMFFLIMATAFLGYVLPWGQMS…
Doryidomorpha_fulva	MMMNLFSSFDPTSNLNLSLNWLSTTIGLMIIPPMFWLIPSRINFMWIKIIMTLHKEFKVLIGNKSQGSTLIFISLFSIILFNNFVGLFPYIFTSTSHMAMTFTLALPLWLSFMIYGWINNTIHMLAHLVPQGTPPILMPFMVCIETISNVIRPGTLAIRLSANMIAGHLLMTLLGNTGPSMTLLMLNILIITQLLLLTLETAVSMIQSYVFAVLSTLYSSEVNMPQMMPLNWLTLMFFFIIILYMFNNLNYFKNSKLTTMKMPIRKTNPILKIINNSLIIFPSPSNISTMWNFGSLLGICLMIQILTGLFLAMHYCPNIEMAFNSVAHICRDVNNGWLLRTLHANGASFFFICLYIHIGRGMYYSSYNMMETWMIGVTIFFLTMATAFLGYVLPWGQMS…
Enneaphyllus_aeneipennis	MMTNLFSSFDPATNFNLSLNWLSVLIGLFIIPQSFWLIPSRHTILWTNILMTLHKEFKMLLGMSSKGSTLTFISLFSLILFNNFMGLFPYIFTSTSHMTLTLTLAITLWLSFMLYGWINNTINMLAHLVPAGTPPALMPFMVCIETISNVIRPGTLAVRLSANMIAGHLLLTLLGNTGPMMSMLTINLLIIIQILLLTLESAVAMIQSYVFAILSTLYSSEVNMPQMAPLNWLILMVFFTGTFLFFKATNYCKNIKNLKMNTPLRKKSPLIKIFNNSLIDLPTPSNISTLWNFGSLLGLCLMIQMITGLFLAMHFCPNIEMAFDSMIHICRNVNYGWLIRTFHANGASLFFICLYIHIGRGIYYSSFLLKETWMIGVTIFFMVMATAFLGYVLPWGQMS…
Entomoscelis_adonidis	MMMNLFSSFDPSSSFNLSLNWFSMLIGLSIIPPMYWIIPSRFSMLWTKMILTLHLEFKTLLMTKFQGSTLIFISLFSLILFNNFLGLFPYIFTSTSHMTMTLTLALPLWLSFMIYGWINNTIHMFAHLVPQGTPAILMPFMVCIETISNIIRPGTLAVRLSANMIAGHLLMTLLGNTGSSLSLLLINILLIVQILLLVLESAVSIIQSYVFAILSTLYSSEVNMPQMMPLNWLTLFFYTILIFFMFNIMNYYKSFKIMKMKMPIRKTSPLLKIMNNSLIDLPSPSNITTLWNFGSLLGLCLLIQIITGLFLAMHYCPNIDLAFNSVSHICRDVNYGWLIRTLHANGASFFFICLYTHIGRGIYYSSYNMIETWLIGVTIFFMVMATAFLGYVLPWGQMS…
Epitrix_abeillei	MMMNLFSSFDPSSSFNFSMNWISTLIGILVIPSLYWLTPSRMNMLWMKIIMSLHKEFKVLLGAKSQGSSLIFISLFSLILFNNFLGLFPYIFTSTSHMTLTLSLALPLWLSFMIYGWINNTVHMLAHLVPQGTPAILMPFMVCIETISNIIRPGTLAIRLSANMIAGHLLLTLLGNTGSMMSIMLLNFLIISQILLLLLETAVSMIQSYVFAVLSTLYSSEVNMPQMMPLNWLSLMLFFIMIFFFINNLNYYKMFLLKMMKMPLRKINPLLKIINNSLISFPSPSNISYMWNFGSLLGICLMIQIITGLFLAMHYTPNVELAFNSLAHICRDVNYGWLMRTLHANGASFFFICLYIHIGRGIYYSSYNLIETWMIGVTIFFMVMATAFLGYVLPWGQMS…
Eumolpinae_sp_2_ACP2013	MMMNLFSSFDPSTNFNTSLNWLSTLIGLLFIPYLFWLTPSRSSWLWTMIVSTLHKEFKILINNNSQGNTLFMITLFSLIMFNNFIGLFPYIFTSTSHMVMTLSLALSFWLSFMIFGWINHTIHMLAHLVPNGTPGMLMPFMVCIETISNIIRPGTLAIRLSANMIAGHLLLTLLGNTGTSMSLLMLNILIIIQILLLILESAVALIQSYVFTVLTTLYSSEVNMPQMAPLYWMFLYFMFIAIFMFFLSLNYFKRKSISSMLTPIRKKSPLIKIMNNSLIDLPTPSNISYMWNFGSLLGICLMIQVITGLFLAMHYCPNIDLAFNSVAHICRNVNNGWLIRTLHANGASFFFICLYMHIGRGIYYNSFILLETWLSGVTIFFIVMATAFLGYVLPWGQMS…
Exosoma_lusitanicum	MMMNLFSSFDPSSNLNLSLNWLSTFLGMLMIPPMFWLIPSRFSMIWMKITLTLHKEFKVLLGPKSQGSTLIFISLFSIILFNNFLGLFPYIFTSTSHMTMTLSLALPLWLSFMIYGWMNNTVHMLAHLVPQGTPPILMPFMVCIETISNLIRPGTLAIRLSANMIAGHLLMTLLGNTGPMMPMYLLNLLIIVQILLLTLETAVSMIQSYVFAVLSTLYSSEVNMPQMMPLNWLTLMIFFISLFYLFNNLNYFKAIQTDK----------------------------------------------------------------------------------------------------------------------------------GYVLPWGQMS…
Fleutiauxia_armata	MMMNLFSSFDPSTNLSLSMNWISTMIGLLIIPPMFWLIPSRFMMLYMKIILTLHKEFKILLGTKSQGSTLIFIGLFNIILFNNFLGLFPYIFTSTSHMTMTLSLALPLWLSFMIYGWMNNTIHMLAHLVPQGTPPILMPFMVCIETISNVIRPGTLAIRLSANMIAGHLLMTLLSNTGPMMSMYMLNILIITQILLLTLETAVSMIQAYVFAVLSTLYSSEVNMPQMMPLNWLSLMIFFIYLYLLFNTLIYYKTSTIKKMLMPIRKNNPLLKIINNSLIILPSPSNISYLWNFGSLLGLCLTIQILTGLFLAMHYCPNVEMAFNSIAHICRDVNYGWLLRTLHANGASFFFICLYMHIGRGIYYGSYKMIETWMIGVTIFFLTMAAAFLGYVLPWGQMS…
Galeruca_daurica	MMMNLFSSFDPTSNFNFSLNWMSTLIGIMIIPPMFWLIPSRFHMLWNNIIIILHKEFKILLGSKSQGSTLIFISLFSLILFNNFLGLFPYIFTSTSHMTMTLSLALPLWLSFMIYGWLNNSIHMLAHLVPQGTPPILMPFMVCIETISNVIRPGTLAIRLSANMIAGHLSMTLLGNTGPMMSLTLINLLIIVQILLLTLETAVAMIQSYVFAILSTLYSSEVNMPQMMPLYWLTLMFFFILVFFMFNNINYFKMTKNQTMKMPIRKTSPLFKIINNSLIIFPSPSNISYMWNFGSLLGICLMIQIFTGLFLAMHYCPNIELAFNSVAHICRDVNYGWLLRTLHANGASFFFICIYIHIGRGMYYSSYNMIETWLIGVTIFFLTMATAFLGYVLPWGQMS…
Galeruca_interrupta	MMMNLFSSFDPTSNFNFSLNWLSTLIGIMIIPPMFWLIPSRFNILWNKIIIILHKEFKILLGNKSSGSTLIFISLFSIILFNNFLGLFPYIFTSTSHMVMTLSLALPLWLSFMIYGWLNNSIHMLAHLVPQGTPPILMPFMVCIETISNVIRPGTLAIRLSANMIAGHLLMTLLGNTGSMMSLTLINLLIIVQILLLTLESAVAMIQSYVFAILSTLYSSEVNMPQMMPLYWLTLMLFFILIFFMFNNINYFKTTKNQLMKMPMRKTSPLFKIINNSLIVFPSPSNISYMWNFGSLLGICLMIQIFTGLFLAMHYCPNIELAFNSVAHICRDVNYGWLLRTLHANGASFFFICIYIHIGRGMYYSSYNMIETWLIGVTIFFLTMATAFLGYVLPWGQMS…
Galerucella_sp_BMNH_857104	MMMNLFSSFDPTSNFNLSLNWLSTMIGLMIIPPMFWLIPSRLNILWNKIVMILHKEFKVLLGNKSQGSTLIFISLFSIILFNNFLGLFPYIFTSTSHMTMTLSLALPLWLSFMIYGWFNNTIHMLAHLVPQGTPAILMPFMVCIETISNVIRPGTLAIRLSANMIAGHLLMTLLGNTGPMMSIYLLNLLIIVQILLLTLESAVAMIQSYVFAILSTLYSSEVNMPQMMPLYWLSLMLFFIGIFFLFNNMNYFKNKKNLKMKMPIRKTSPLFKIIDNALIVFPSPSNISYMWNFGSLLGICLMIQIFTGLFLAMHYCPNVELAFNSVAHICRDVNYGWLLRTLHANGASFFFICLYIHIGRGMYYSSYNMIETWLIGVTIFFLTMATAFLGYVLPWGQMS…
Galerucella_sp_EMHAU15070821	MIMNLFSSFDPTSNLNLSLNWMGTLIGLLIIPPMFWLIPSRINMMWIKMTTILHQEFKILIGVKSQGSTLMFISLFSIILFNNFIGLFPYIFTSTSHMVLTFSLALPLWLSFMLYGWINNTIHMLAHLVPQGTPPVLMPFMVCIESISNIIRPGTLAIRLSANMIAGHLLMTLLGNTGPFLSLWMINILIITQLLLLTLETAVSMIQSYVFAVLSTLYSSEVNMPQMMPLNWLTLMIFFILILFTFNNLNYFTYCKFNLMKMPIRKTNPILKIINNSLIVFPSPSNISSMWNFGSLLGICLMIQILTGLFLAMHYCPNVEMAFNSVIHICRDVNNGWLLRTLHANGASFFFICLYTHIGRGIYYSSYNMMETWMIGVTIFFITMATAFLGYVLPWGQMS…
Galerucinae_sp_	MMMNLFSSFDPISNMNLSLNWMSTWLGLMIIPISYWLVPSRLNMLWMKIIFILHKEFKVLLGNKSQGSTLSFISLFSIILFNNFLGLFPYIFTSTSHMTMTLSLALPLWMSFMIHGWINNTIHMFSHLVPQGTPPILMPFMVLIETISNIIRPGTLAIRLSANMIAGHLLMTLLGNTGPSMSILMLNMLIITQILLLTLEMAVSMIQSYVFAILSTLYSSEVNMPQMMPLNWLSLMIFFISMFYLFNNMNYYKKDKTNKMMVPIRKINPLLKIINNSIIDFPTPSNISYMWNFGSLLGICLMIQILTGLFLAMHYCPNVELAFNSVAHICRNVNYGWLLRTLHANGASFFFICLYIHIGRGMYYSSYNMIETWMTGVSIFFMVMGAAFLGYVLPWGQMS…
Gallerucida_bifasciata	MMMNLFSSFDPSTNLNLSLNWISTSIGMMIIPPMFWMIPSRFNMLWNKIIMSLHQEFKILIGKKSMGSTLIFISLFTMILFNNFLGLFPYIFTSTSHMTLTLSLALPMWLSFMIYGWINNTIYMFAHLVPSGTPPILMPFMVCIETISTIIRPGTLAIRLSANMIAGHLLLTLLGNTGSFMNLTLLNLLLLIQVLLLSLEIAVSMIQAYVFSILSTLYSSEVNMPQMMPLNWLNLFFTFLWFFYLFNNWNYFKIKMFKFMKMPIRKTNPLLKIINNSIIIFPTPSNISIMWNFGSLLGICLMIQIFTGLFLAMHYCPNTELAFNSVSHICRDVNYGWLLRNLHANGASFFFICMYIHIGRGMYYSSYHMFETWMIGVTILFMTMATAFLGYVLPWGQMS…
Gastrophysa_janthina	MMMNLFSSFDPTSSFSLSLNWLSTMISLLIIPPLYWMLPSRLNMLWLKITLMLHKEFKIIL-NNSKGSTLIFISLFMFILINNFMGLFPYIFTSTSHMAMTLSMTLPLWLSFMIYGWLNNTMHMFTHLVPQGTPGMLMPFMVCIETISNIIRPGTLTIRLSANMIAGHLLLTLLGNTGNSLTFMLINILLLVQILLLTLESAVSIIQAYVLVVLSTLYSSETNMPQMMPLNWLMLLFYFTMIFMIFSIMNYFKYIKKPNMKTSWKTKSPIFKIMNNSLVNLPTPSNITSMWNFGSLLGVCLMIQIITGLLLAMHYCPNIDMAFNSLSHICRDVNYGWLMRTLHANGASFFFICLYTHIGRGIYYSSYFMKETWMIGVTIFFLVMATAFLGYVLPWGQMS…
Gastrophysa_polygoni	MMMNLFSSFDPSSSFSLSLNWLSTMISLMIIPPFYWLIPSRLNMLWLKITLSLHKEFKIIM-TNSKGSTLIFISLFMFILMNNFMGLFPYIFTSTSHMVMTLSMALPLWLSFMIYGWINSTMHMFAHLVPQGTPGILMPFMVCIETISNIIRPGTLTIRLSANMIAGHLLLTLLGNTGTSLTFMMINILLLVQILLLTLESAVSIIQAYVFVVLSTLYSSEVNMPQMMPLNWMLLLFYFTLIFMIFSIMNYYKYTKKSNMKMSWKNMSPIFKIMNNSLVNLPTPSNITSMWNFGSLLGLCLMIQILTGLFLAMHYCPDISMAFNSVSHICRNVNYGWLMRTLHANGASFFFICLYIHIGRGIYYSSYNMKETWMIGVTIFFLVMATAFLGYVLPWGQMS…
Geinula_sp_BMNH_846542	MMMNLFSSFDPSANFNFSTNWLSTIIGLMMIPPMFWLIPSRFNILWNKIIWILHKEFKILLGNKSQGSTLIFISLFSIILFNNFLGLFPYIFTSTSHMTMTLSLALPLWLSFMIYGWINNTIHMLAHLVPQGTPGILMPFMVCIETISNIIRPGTLAIRLSANMIAGHLLMTLLGNTGPMMSFYLLNFLMIIQILLLTLESAVAMIQSYVFAILSTLYSSEVNMPQMMPLYWLMLMLTFITVFFVFNNLNYFKMKDMFKMKMPIRKTSPFFKIINNSLITFPSPSNISYLWNFGSLLGICLMTQIFTGLFLAMHYCPNVEMAFDSVNHICRDINYGWLLRTLHANGASFFFICLYIHIGRGMYYSSYNMTETWLIGVTIFFLTMATAFLGYVLPWGQMS…
Gonioctena_aegrota	MMMNLFSSFDPSSNLGFSLNWTSTFLGLLVIPPMFWLIPSRLSMFWTKIIFTLHKEFKILIVNKFQGSTLIFVSLFSLVLFNNFLGLLPYIFTSTSHMTMTLALALPLWLSFMIYGWLNNTIHMFAHLVPQGTPAILMPFMVCIETISNVIRPGTLAVRLSANMIAGHLLMTLLGNTGPMLSMLMINILLITQILLLVLESAVSIIQSYVFAILSTLYSSEVNMPQMMPLNWLTLFFYFTLIFMMFNIMNYYKTSSTNKMKMPIRKTNPLIKIINNSLIDLPTPSNISTMWNFGSLLGLCLIIQILTGLFLAMHYCPNIDLAFNSVSHICRDVNYGWLIRTLHANGASFFFICLYTHIGRGLYYSSYNMLETWMIGVTIFFMVMATAFLGYVLPWGQMS…
Gonioctena_intermedia	MMMNLFSSFDPSSNLGLSLNWTSTLIGLLVIPPMFWVIPSRLSMFWTKIIFTLHTEFKILIVNKFQGSTLIFVSLFSLILFNNFLGLFPYIFTSTSHMTLTLALALPLWLSFMIYGWINNTIHMFAHLVPQGTPAVLMPFMVCIETISNIIRPGTLAVRLSANMIAGHLLMTLLGNTGPSLSLLMMNILLITQILLLILESAVSIIQSYVFAILSTLYSSEVNMPQMMPLNWLTLFLYFTIIFCVFNIINYYKISSTQKMKMSIRKTSPLLKIINNSLIDLPTPSNISTMWNFGSLLGLCLIIQILTGLFLAMHYCPNIELAFNSISHICRDVNYGWLIRTLHANGASFFFICLYTHIGRGLYYSSYNMLETWMIGVTIFFLIMGTAFLGYVLPWGQMS…
Halticorcus_sp_BMNH_846646	MMANLFSSFDPTSNLNLSLNWLSTLMGLMIIPPLFWMIPSRINMLWMKIIYTLHKEFKVLLGNKSQGSTLIFISLFSIILFNNFMGLFPYIFTSTSHMTMTLTLALPLWLSFMLYGWINNTIHMLAHLVPQGTPPILMPFMVCIETISNVIRPGTLAIRLSANMIAGHLLMTLLGSTGTSMSMYLLNILIMVQILLLTLETAVSMIQSYVFAVLSTLYSSEVNMPQMMPLNWLTLMIFFIMMFFLFNSVNYYKSFNTKSMLMPIRKTNPLLKIINNSLIIFPSPSNISTMWNFGSLLGICLMIQILTGLFLAMHYCPNVELAFNSVTHICRDVNYGWLIRTLHANGASFFFICLYTHIGRGMYYSSYNMMETWMIGVTIFFITMATAFLGYVLPWGQMS…
Hecataeus_sp_BMNH_704468	MMMNLFSSFDPTSNLNISLNWLSTLIGLFLIPPMFWLIPSRMNFLWMKIIFTLHNEFKILLGNKSQGSTLIFISLFSIILYNNFLGLFPYIFTSTSHMTLTLTLALPLWLSFMIYGWINNTIHMLAHLVPQGTPAILMPFMVCIETISNIIRPGTLAIRLSANMIAGHLLMTLLGNTGPLMSIYMLNILIIVQILLLTLESAVAMIQSYVFAVLSTLYSSEVNMPQMMPLYWLNLMFFFIMIFFLFNNMNYYKSKKLQKMKMPIRKHSPLLKIVNNSLIVFPSPSNISYMWNFGSLLGICLMIQIFTGLFLAMHYCPNVELAFNSVAHICRDVNYGWLIRTLHANGASFFFICLYIHIGRGIYYSSYNMIETWVIGVTIFFLTMATAFLGYVLPWGQMS…
Hemipyxis_plagioderoides	MMMNLFSSFDPTSNFNMSLNWMSTFLVMLIIPNMFWLIPSRMSILWMNIISTLHKEFKILLNLKSQGSTLIFISLFSLILFNNFLGLFPYIFTSSSHMTMTLSLSLPLWLTFMIFGWFNNTIHMLSHLVPQGTPSILMPFMVCIETISNLIRPGTLAIRLSANMIAGHLLLTLLGNTGFYLSDIMLNILIITQILLLTLELAVSMIQSYVFAILSTLYSSEVIMPQMMPLNWITLLIMFIIIFIIVNYLNYFKSSTMKKMKMPLRKTSPLIKIINNSLITFPSPSNISYMWNFGSLLGLCLMIQIITGLFLAMHYCPNTEMAFNSIIHICRDVNYGWLIRTLHANGASFFFICLYIHIGRGMYYSSYNMIETWLIGVTIFFLTMATAFLGYVLPWGQMS…
Hespera_cyanea	MMANLFSSFDPTSNLNLNLNWLSTLMGLMIIPPLFWMIPSRINMLWMKIIYSLHKEFKVLLGNKSQGSTLIFISLFSIILFNNFMGLFPYIFTSTSHMTMTLTLALPLWLSFMLYGWINNTIHMLAHLVPQGTPPILMPFMVCIETISNVIRPGTLAIRLSANMIAGHLLMTLLGNTGPSMSMYMLNILIMVQILLLTLETAVSMIQSYVFAVLSTLYSSEVNMPQMMPLNWLTLMIFFIMMFFLFNSVNYYKSFNTKSMLMPIRKTNPLLKIINNSLIIFPSPSNISTMWNFGSLLGICLMIQILTGLFLAMHYCPNVELAFNSVAHICRDVNYGWLIRTLHANGASFFFICLYTHIGRGMYYSSYNMIETWMIGVTIFFITMATAFLGYVLPWGQMS…
Hespera_obesula	MMMNLFSSFDPTSNLNLSLNWLSTGIGLLVIPPLFWMIPSRLNMLWMKIIYTLHKEFKVLLGNKSQGSTLIFISLFSIILFNNFLGLFPYIFTSTSHMTMTLSLALPLWLSFMIYGWINNTIHMFAHLVPQGTPPILMPFMVCIETISNVIRPGTLAIRLSANMIAGHLLMTLLGNTGPSMSIYMLNLLIIVQILLLTLETAVSMIQSYVFAVLSTLYSSEVNMPQMMPLNWLTLMFFFIMMFLLFNSMNYYKFFNFKKMLMPIRKTNPLLKIINNSLIVFPTPSNISTMWNFGSLLGVCLMIQILTGLFLAMHYCPNVELAFNSVTHICRDVNYGWLIRTLHANGASFFFICLYTHIGRGIYYSSYNMIETWMIGVTIFFLTMATAFLGYVLPWGQMS…
Hoplasoma_unicolor	MMMNLFSSFDPTTNYNTSLNWMSTLIGMILIPNMFWLIPSRYKMLWLKVIFKLHMEFKILTNTQSQGSTLIFISLFMFILFNNFLGLFPYIFTSTSHMSMTLSLALPLWLSFMLYGWINNTTHMLAHLVPQGTPPILMSFMVCIETISNLIRPGTLAIRLSANMIAGHLLMTLLGNTGSLMSIYMMNFLIIIQILLLILESAVSMIQSYVFAVLSTLYSSEINMPQMMPLNWIELMIFFIILLFFFNNLNYFKLNFSKKMLMPMRKKNPLLKILNNSLIMFPSPSNISYMWNFGSLLGICLMIQIITGLFLAMHYCPNTELAFNSIIHICRDVNFGWLMRTCHANGASFFFICLYIHIGRGMYYNSFNLIETWLIGVTIFFLTMATAFLGYVLPWGQMS…
Hoplosaenidea_subcostata	-MMNLFSSFDPTSNLNISLNWMSTFLGLIIIPPMFWFIPSRLTMCWIMIINSLHKEFKILINSKMSGSTMIFITLFTLIMFNNFLGLIPYIFTSTSHMTMTLSMALPLWLTFMIYGWINNTIHMLAHLVPTGTPPILMSFMVCIETISNIIRPGTLAIRLSANMIAGHLLMTLLGNTGSNMSNYLLSLLLITQLLLIILETAVAIIQSYVFSILSTLYSSEVYMPQMMPLNWFNLLIFFIMIFYLFNNLNYFSQFKNKKMLINIRTTEPLFKIINNSLIILPTPSNISYLWNFGSLLGVCLMIQILTGLFLAMHYCPNIEMAFNSIAHICRDVNYGWMLRTMHANGASMFFICLYIHIGRGLYYSSFHMIKTWMVGVTIFFLTMATAFLGYVLPWGQMS…
Hydrothassa_fairmairei	MMTNLFSSFDPTSSFSLSLNWLSTLIGLMIIPPFYWLIPSRLSMLWIKILLSLHKEFKVIL-NNSKGSTLIFISLFMFILMNNFIGLFPYIFTSTSHMVLTLSMALPLWLSFMIYGWFNHTMHMFTHLVPQGTPNILMPLMICIETISNLIRPGTLAIRLSANMIAGHLLLTLLSNTGPSLSLIMMNLLLLIQILLLILESAVSIIQAYVFVVLSTLYSSETNMPQMMPLNWLILMFYFLIIFMMFNIMNYFKSLKNKSMKMSWKNMSPLFKIINNSLMNLPTPTNITTMWNFGSLLGMCLMIQIITGLFLAMHYCPNIELAFNSVSHICRNVNQGWLIRVLHANGASFFFICLYLHIGRGIYYSSYNMKETWMIGVTIFFLTMATAFLGYVLPWGQMS…
Hydrothassa_glabra	MMMNLFSSFDPTTSFSLQLNWLST?IGLLMMPPLFWMIPSRLSMLWLQITLMLHKEFKIIM-NNLKGSTLIFISLFMFILMNNFIGLFPYIFTSTSHMTLTFSMALPLWLSFMIYGWLNKTMHMFTHLVPQGTPGILMPFMVCIETISNIIRPGTLAIRLSANMIAGHLLMTLLGNTGSSLSLLLINILLMTQILLLILESAVAIIQAYVFVVLSTLYSSEINMPQMMPLNWLILMFYFISIFLMFNIQNYFQIKKTSH????????????????????????????????????????????????????????????????????????????????????????????????????????????????????????????????????????????…
Hyphasis_sp_REN2018	MMMNLFSSFDPTSNMNLSLNWLSTSLLFLIIPMMFWMIPSRFLMIWMKIIKILHKEFKILLGFKNKGNTLLFISLFFLILFNNFLGLFPYIFTSTSHMSMTLSLALPLWLSFMIFGWLNNTIHMLAHLVPQGTPFILMPFMVCIETISNMIRPGTLAIRLSANMIAGHLLLTLLGNTGYYLSYTMLNLLIIAQILLLTLELAVTIIQSYVFTILSTLYSSEVNMPQMMPTNWINLMMFFLMIYTFTNCFNYFNNNIHNKMKMPLRKTSPLIKIINNSLITFPSPSNITYMWNFGSLLGICLMIQIITGLFLAMHYCPNIELAFNSMIHICRDINYGWLIRTLHANGASFFFICLYIHIGRNLYYSSYNMIETWMIGVTIFFITMATAFLGYVLPWGQMS…
Imatidium_capense	MMTNLFSSFDPSSKF-LYLNWMSMLISMLIIPSTYWFIPSRISIMWINLNLYLHKELKALMISSSKGSTLLFISLFSLIIFSNFMGLFPYIFTVTSHMVVNLSLALPLWLTFMIYGWTNNSYHMLAHLVPQGTPPLLMPFMVCIETISNIIRPSTLAIRLSANMIAGHLLMTLMGQIGPSISLMTLNILLITQILLLMLELAVSIIQSYVFTVLSTLYSSEIN?PQMAPINWLLILMFTIMVLIMLNSINYFKT--LFK----------MLNIINNSLIELPSPSNISTLWNFGSLLGLCLIIQIMTGLFLAMHYCPNIDLAFSSVAHISRNVNYGWLIRTIHANGASFFFICLYIHVGRGIYYSSYKMKETWMIGVTIFFMVMGTAFLGYVLPWGQMS…
Isotes_sp_REN2018	MMMNLFSSFDPTTNFNLSMNWMSTMIGLLIIPSTFWLIPSRFNYLWIKIIFHLHKEFKTLLGNKSNGSTLIFISLFSLILFNNFLGLFPYIFTSTSHMTLTLSLALPLWLSFMIYGWMNNTIHMLAHLVPQGTPPILMPFMVCIETISNMIRPGTLAIRLSANMIAGHLLMTLLGNTGPMMSIYMINILIIIQLLLLVLETAVSMIQSYVFAVLSTLYSSEVNMPQMMPLNWISLLIFFIFIFYLFNNLNYFKSNKINKMKMPLRKINPLLKIINNSLIVLPSPSNISTMWNFGSLLGLCLSIQIFTGLFLAMHYCPNVELAFNSIIHICRDVNYGWLLRTLHANGASFFFICLYIHIGRGIYYSSYNMIETWMIGVTIFFLTMGTAFLGYVLPWGQMS…
Isshikia_dimidiaticornis	MMMNLFSAFDPTSNFGLSLNWLSTSIGLIIIPPMFWLIPSRFNILWNKIIMTLHKEFKVLLGNKSQGSTLIFISLFSIILFNNFLGLFPYIFTSTSHMVLTLSLALPLWLSFMIYGWLNNTIHMLAHLVPQGTPPVLMPFMVCIETISNVIRPGTLAIRLSANMIAGHLLMTLLGNTGPMMSNYLLNLLIITQILLLTLESAVAMIQSYVFAILSTLYSSEVNMPQMMPLYWLSLMSFFILMFFLFNNSNYFKFKKTQKMKMPIRKTSPLIKIINNSLIVFPSPANISYMWNFGSLLGICLMIQIFTGLFLAMHYCPNIELAFNSVAHICRDVNYGWLMRTLHANGASFFFICLYIHIGRGMYYSSYNMMETWLIGVTIFFLTMATAFLGYVLPWGQMS…
Labidostomis_ghilianii	MMTNLFSSFDPSTNLSTSLNWSSTILGLLIIPTMFWLIPSRPSFLWIKAVSTLHNEFKILINNKSQGSTLILVSLFSIILFNNFMGLFPYIFTSTSHMVLTLALALPMWLSFMIYGWVNNTVHMLAHLVPQGTPAVLMPFMVCIETISNVIRPGTLAIRLSANMIAGHLLMTLLGNTGSSLSVIMINILVMVQILLLVLESAVSIIQSYVFAVLTTLYSSEVNMPQMAPINWLSLFIMFVLCLILFSAVNYFKS-VLSKMKAPLRKTSPLLKIVNNSLIDLPTPSNISYMWNFGSLLGMCLVIQIGTGVFLAMHYCPNIDLAFNSVSHICRDVNNGWLMRTLHANGASLFFICLYTHIGRNIYYGSYNMMETWMSGVTIFFMVMATAFLGYVLPWGQMS…
Labidostomis_lucida	MMTNLFSSFDPSTNLSTNLNWSSTIIGLFVIPSLFWLIPSRPSILWMKVTSTLHNEFKILINNKSQGSTLILVSLFSIILFNNFMGLFPYIFTSTSHMVLTLSLALPMWVSFMIYGWINNTIHMLAHLVPQGTPAVLMPFMVCIETISNVIRPGTLAIRLSANMIAGHLLMTLLGNTGSSLSILMINILIIVQILLLVLESAVSIIQSYVFAVLTTLYSSEVNMPQMAPINWLSLFVSFVLCLIMFSSMNYFKS-VFSKMKAPLRKTSPLLKIVNNSLVDLPTPSNISYMWNFGSLLGMCLVIQIATGIFLAMHYCPNIDLAFNSVSHICRDVNNGWLMRTLHANGASLFFICLYIHIGRNIYYSSYNMMETWMSGVTIFFLVMATAFLGYVLPWGQMS…
Laccoptera_ruginosa	MMTNLFSSFDPSTNY-FSMNWFSSFMVMIILPSMFWLIPSRINMMWMKILNLLNKEIKTLINSKYKGMSLIMVSLFLFIMVNNFMGLFPYVFTSTSHMVITLSLALPLWLALMIYGWINNTMIMFAHLVPQGTPSILMPFMVCIETISNIIRPGTLAIRLSANMIAGHLLLTLLGSMGPMMSFYSINILLIIQIMLLILELSVSIIQSYVFMILTTLYSSEVNMPQMAPLNWVSLFIMMITIMMILMTVNYFMMKKNETMKNKMFSKNHLTKMVYDSFIKLPTPSNISSMWNFGSMLGLCLIIQIITGLFLTMHYCANIDLAFNSISHICRNVNYGWMIRSLHANGASMFFVCLYMHIARGIYYKSYKLKETWMTGVTILFLVMATAFLGYVLPWGQMS…
Lachnaia_cylindrica	MMTNLFSSFDPSTNLGTNFNWISTILGMLIIPGMFWVIPSRLSLLWMKIISALHKEFKILINNKSQGSTLILVSVFSLILFNNFLGLFPYIFTSTSHMVLTLSLALPLWVSFMLYGWINNTTHMLAHLVPQGTPAVLMPFMVCIETISNIIRPGTLAIRLSANMIAGHLLMTLLGNTGASLSIVMINLLIITQILLLVLESAVSIIQSYVFAVLTTLYSSEVNMPQMAPLNWLSLFIMFVMSLIMFSALNYSKS-VFYKMKMPIRKAPPLIKIINNSLIDLPTPSNISYMWNFGSLLGLCLMVQIVTGIFLAMHYCPNIDLAFNSVSHICRDVNNGWLIRTLHANGASLFFICLYIHIGRGIYYSSYNLMETWMSGVTIFFMVMATAFLGYVLPWGQMS…
Lachnaia_gallaeca	MMTNLFSSFDPSTNLGTNFNWISTILGVMIIPSLFWIIPSRLSLLWMKIIGTLHKEFKILINSKSQGSTLILVSLFSLILFNNFMGLFPYIFTSTSHMVLTLSLALPMWLSFMLYGWINNTTHMLAHLVPQGTPAVLMPFMVCIETISNVIRPGTLAIRLSANMIAGHLLMTLLGNTGASLSMIMINFLIVTQILLLVLESAVSIIQSYVFAVLTTLYSSEVNMPQMAPINWLSLFLMFIMSLIIFCTANYFKS-VFQKMKTPMRKTPPLIKIINNSLVDLPTPSNISYMWNFGSLLGLCLVIQIVTGIFLAMHYCPNIDLAFNSVSHICRDVNNGWLIRTLHANGASLFFICLYIHIGRGIYYSSYNLMETWMSGVTIFFLVMATAFLGYVLPWGQMS…
Lanka_ramakrishnai	MMMNLFSSFDPSSNFNLSLNWLSTFLGFIILPSTYWLIPSRFSMILLLIINTLHKEFKILTG-KSKGSTMIFISLFFMILFNNFLGLTPYIFTSTSHMTLTLTLALPLWMSFMIYGWFKNTIHMLSHLVPQGTPSILMPFMVCIETISNMIRPGTLAIRLSANMIAGHLLLTLLGNTGSMLSMLTINLLIISQILLLTLEIAVSMIQAYVFAILSTLYSSEVIMPQMMPLNWISLLLTFILTFYFFNNMFFYISNKINKMKSPLRKNNPLLKIFNNSLIELPTPSNISYLWNFGSLLGLCLMMQIITGLFLTMHYCSNIELAFNSISHICRNVNYGWLIRTLHANGASFFFICIYIHIGRGIYYSSYNMIETWLIGVTIFFLTMATAFLGYVLPWGQMS…
Lema_sp_EMHAU15071010	MMMNLFSSFDPSTNFNLSLNWTSSMIGLLIMPSLYWFIPSRFIFIWMKIIFTLHKEFKILINNESLGSTLLFISLFSLILMNNFLGLFPYIFTSTSHLTMTLTLAFPLWFSLMLFGWIKHTNHMFSHLVPQGTPPVLMPFMVCIETISNIIRPLTLAVRLSANMIAGHLLMTLLGNTGPMMQTSMIMILMITQILLLMLESAVAIIQSYVFTILSTLYSSEINMPQMAPLNWISLMIYFIIMFYTFNIINYYKS-FMKIMKIIIRKTHQLFKIINNSLIDLPSPTNITSMWNFGSLLGLCLMTQILTGLFLTMHYCPNTNLAFDSISHIMRDVNYGWLIRILHANGASFFFICLYMHIGRGIYYSSYILKETWMTGTTLFFLIMATAFLGYVLPWGQMS…
Lema_sp_LEM01	MMMNLFSAFDPSTNFNLSLNWISSMIGLLIIPSLFWFIPSRFIFIWMKIIFTLHKEFKILINNNSMGMTLIFISLFSLILMNNFLGLFPYIFTSTSHLTMTLTLAFPLWLSLMLFGWINYTNHMFSHLVPQGTPPILMPFMVCIETISNIIRPLTLAVRLSANMIAGHLLMTLLGNTGPSIQTSMIMILIIMQVLLLTLESAVAIIQSYVFTILSTLYSSEIN????????????????????????????????????MKTILRKTHQLFKIFNNSLIDLPTPSNITTMWNFGSLLGMCLIIQILTGLFLTMHYCPNTNLAFDSISHIMRDVNYGWLIRILHANGASFFFICLYMHIGRGIYYSSYTLKETWMTGTTLFFLIMATAFLGYVLPWGQMS…
Leptomona_erythrocephala	MMMNLFSSFDPTSNLNLSLNWLSTSIGLLMIPPMFWLIPSRINMMWNKIMWTLHKEFKVLLGNKSQGSTLIFVSLFSIILFNNFLGLFPYIFTSTSHMAMTLTLALPLWLSFMIYGWMNNTIHMLAHLVPQGTPPILMPFMVCIETISNIIRPGTLAIRLSANMIAGHLLMTLLGNTGPMLSIYMLNILIIVQILLLTLETAVSMIQSYVFAVLSTLYSSEVNMPQMMPLNWLSLMIFFIISLYIFNNLNYFKSFSFSKMLMPIRKTNPLLKIINNSLIIFPSPSNISTMWNFGSLLGLCLMIQIITGLFLAMHYCPNVELAFNSVAHMCRDVNYGWLIRTLHANGASFFFICLYIHIGRGIYYSSYNMMETWMIGVTIFFLTMATAFLGYVLPWGQMS…
Linaeidea_aenea	MMMNLFSSFDPSTSFNLSLNWLSALIGLFIMPPFFWLIPSRLNMLWLKITLTLHKEFKVIM-NNSQGSTLIFISLFMFIMMNNFLGLFPYIFTSTSHMALTLSMALPLWLSFMIYGWINHTMHMFTHLVPQGTPGILMPFMVCIETISNIIRPGTLAIRLSANMIAGHLLLTLLGNTGPSMTLLLINILLLIQILLLILESAVSIIQAYVFVILSSLYSSETNMPQMMPLNWLILLFYFMIIFLLFNIMNYYKTYKKSKMKT-WKNSSPMYKIIDNSLINLPTPSNITTMWNFGSLLGICLMIQIITGLFLAMHYCPNVELAFNSVSHICRNVNYGWLIRTLHANGASFFFICLYLHIGRGIYYSSYNMKETWMIGVTIFFMVMATAFLGYVLPWGQMS…
Lipromima_minuta	MMMNLFSAFDPSSNFNLSLNWTSTILGLLIIPPAFWIIPSRMSILWLNIINTLSKEFKVLLGIKSQGSSLMFISLFSIILFNNFLGLFPYIFTSSSHMTMTLTLALPLWLSFMIYGWINNTIHMLAHLVPQGTPPILMPFMVCIETISNMIRPGTLAIRLSANMIAGHLLMTLLGNTGSTLSIYLLNLLIIIQILLLTLESAVAIIQSYVFAVLSTLYSSEVNMPQMMPLNWLTLNLMFIMIFILFNLINFFNQ-ISKSMKTTIRKTNPLLKIFNNSLITLPTPSNISYMWNFGSLLGLCLIIQIITGLFLAMHYCPNVEMAFNSLSHICRNVNYGWMIRTLHANGASFFFICLYSHIGRGMYYKSYNLKETWMIGVTIFFMVMGAAFLGYVLPWGQMS…
Lochmaea_sp_BMNH_848700	MMMNLFSSFDPTSNFNLSLNWMSTMIGLLIIPPMFWLIPSRFNILWNKIIMILHKEFKILLGNKSQGSTLIFISLFTIILFNNFLGLFPYIFTSTSHMTMTLSLALPLWLSFMIYGWLNNTIHMLAHLVPQGTPAILMPFMVCIETISNIIRPGTLAIRLSANMIAGHLLMTLLGNTGPMMSIYLLNLLIIVQILLLTLESAVAMIQSYVFAILSTLYSSEVNMPQMMPLYWLSLMFFFILIFFLFNNLNYFKNKKNLKMKMPIRKTSPLFKIINNALIIFPSPSNISYMWNFGSLLGICLMIQIFTGLFLAMHYCPNVELAFNSVAHICRDVNYGWLLRTIHANGASFFFICLYIHIGRGMYYSSYNMIETWLIGVTIFFLTMATAFLGYVLPWGQMS…
Longitarsus_aeneus	MMMNLFSSFDPSSSLNFSMNWLSTLIGLMIMPPIFWIIPSRFNIIWMMIIKTLHKEFKILLGNKSQGSTLIFIALFSMILFNNFLGLFPYIFTSTSHMTLTLSLSLPLWLSFMIYGWINNTIHMLAHLVPQGTPPILMPFMVCIETISNMIRPGTLAIRLSANMIAGHLLMTLLGNTGSSMSIFMLNILIIVQILLLLLESAVSMIQSYVFAVLSTLYSSEVNMPQMMPLNWLTLMMFFTFSYFLFNNMIFWKSSMIKKMKMPLRKMSPLLKIIDNSLISFPSPSNISYMWNFGSLLGICLMIQIMTGLFLAMHYCPNIEIAFNSVIHICRDVNYGWLIRTIHANGASFFFICLYIHIGRGMYYSSYNMKETWLIGVTIFFLTMATAFLGYVLPWGQMS…
Longitarsus_atricillus	MMMNLFSSFDPTSTMNLSLNWLSTLIGMLIIPPMFWIIPSRMNILWTKIILTLHKEFKVLLGNKSQGSTLIFISLFSFILYNNFLGLFPYIFTSSSHMTMTLTLALPLWLSFMIYGWMNNTIHMLSHLVPQGTPPILMPFMVCIETISNIIRPGTLAIRLSANMIAGHLLMTLLGNTGPSISLILMNILIITQILLLTLETAVSMIQSYVFAVLSTLYSSEVNMPQMMPLNWLTLMFFFIMIFYFFNNLNFYKKSLISKMKTPLRKSSPLLKIINNSLIIFPSPSNISYMWNFGSLLGICLMMQILTGLFLAMHYCPNIELAFNSVTHICRDVNYGWLLRTLHANGASFFFICLYTHIGRGMYYSSYNMKETWLIGVTIFFLTMATAFLGYVLPWGQMS…
Luperomorpha_hainana	MMMNLFSSFDPTSNFNISLNWLSTLIGIIVIPSMFWLIPSRMNMLWITIMMVLHKEFKILLGNKSFGMTLMFISIFFLILFNNFMGLFPYIFTSTSHMTMTLSLALPLWLSLMLYGWFNNTLHMFAHLVPQGTPPILMPFMVCIESISNIIRPGTLAIRLSANMIAGHLLMTLLGSTGSNLNVMMINLLIIVQLLLLLLETAVSMIQSYVFAILSTLYSKEVNMPQMMPMNWILLMFFFFFISYLFNNLLYFKMNKWAKMLKPLRKNNPLLKIMNNSLITLPSPSNISYMWNFGSLLGICLSIQILTGLFLTMHYCPNMTLAFESISHICRNVNYGWLIRNIHANGASFFFICLYLHIGRGIYYNSYNMIETWLIGVTIFFMVMATAFLGYVLPWGQMS…
Luperus_sp_EMHAU15070805	MMMNLFSSFDPTSNFNVSLNWLSTLIGILIIPPMFWLIPSRLNMLWTKIIMTLHMEFKILLGNKSQGSTLIFIALFAIILFNNFLGLFPYIFTSTSHMTMTLSLALPLWLSFMIYGWTNNTMFMLAHLIPQGTPPMLMPFMVCIETISNMIRPGTLAIRLSANMIAGHLLMTLLGNTGSMMSIYMLNVLIIVQILLLTLETAVSMIQSYVFAVLSTLYSSEVNMPQMMPLNWLSLMIFFILTFYLFNNFIYYKSFKTKKMLMPIRKTNPLLKIINNSLIVLPSPSNISYMWNFGSLLGLCLMIQIMTGLFLAMHYCPNVELAFNSVTHICRDVNYGWLIRTIHANGASFFFICLYIHIGRGMYYSSYMMMETWMIGVTIFFLTMATAFLGYVLPWGQMS…
Luperus_sulphuripes	MMTNLFSSFDPASNMNLSLNWLSTLLGLLVIPPMYWLIPSRFSMIWMKIILILHQEFKILLGNKSEGSTLIFIALFSIILFNNFLGLFPYIFTSTSHMTMTLSLALPLWLSFMIYGWMNNTIHMFAHLVPQGTPPILMPFMVCIETISNIIRPGTLAIRLSANMIAGHLLMTLLGNTGPLMSIYMLNVLIIVQILLLTLETAVSMIQSYVFAVLSTLYSSEVNMPQMMPLNWLFLMVAFIMIFYLFNNMNYFKSSKLNMMMMPMRKINPLLKIMNNSLIVFPTPSNISIMWNFGSLLGICLMIQILTGLFLAMHYCPNVELAFNSVAHICRDVNYGWLLRTLHANGASFFFICLYTHIGRGIYYSSYNMTETWMIGVTIFFLTMGTAFLGYVLPWGQMS…
Lypnea_pubipennis	MMMNLFSSFDPSSSLNLSLNWLSMMIGLLIIPSMYWIIPSRLNFIWIKIINILHQEFKILLSNKSRGSTLIFISLFSIILMNNFIGLFPYIFTSTSHMVLTLTLALPLWLSFMIFGWFNNTIHMLAHLMPQGTPPILMPFMVCIESISNIIRPGTLAIRLSANMIAGHLLLTLLGNTGTSLSIIFLNLLIMTQILLLTLETAVALIQSYVFAILSTLYSSEVNMPQMMPLNWINLMLYFIMIFFLFNKLNFFKTKKLLKMKMPLRYKSPIFKILNNSLIIFPSPSNISYFWNFGSLLGICLMIQIITGLFLAMHYCPNIELAFNSVIHICRDVNYGWLIRTLHANGASFFFICLYIHIGRGIYFSSYNMKETWMIGVTIFFITMATAFLGYVLPWGQMS…
Macrima_sp_REN2018	MMMNLFSSFDPTSNFNMSLNWMSSLIGLLIVPSLFWLIPSRMNMLWIKISFTLHKEFKVLLGNKSQGSTLIFISLFSIILFNNFLGLFPYIFTSTSHMTMTLTLALPLWISFMIYGWLNNTIHMLAHLVPQGTPPILMPFMVCIETISNMIRPGTLAIRLSANMIAGHLLMTLLGNTGPSLSILMLNILIIVQILLLTLETAVSMIQSYVFAVLSTLYSSEVNMPQMMPLNWLSLMFFFLLTFYLFNNLNYFNFFFNKKMLMPIRKTNPLLKIINNSLIIFPSPSNISMMWNFGSLLGLCLMIQIFTGLFLAMHYCPNIELAFNSVAHICRDVNYGWLIRTLHANGASFFFICLYIHIGRGMYYSSYNMMKTWMIGVTIFF?TMMTAFLGYVLPWGQMS…
Macrima_straminea	MMMNLFSSFDPASNFNISMNWFSTFIGLMIIPPMFWLIPSRINMLWIKIIYTLHKEFKTLLGNKSQGSTLNFISLFSIILFNNFLGLFPYIFTSTSHMSMTLSLALPLWLSFMIYGWINNSIHMLSHLIPQGTPPILMPFMVCIETISNIIRPGTLAIRLSANMIAGHLLMTLLGNTGPTMSIYMINILIIVQILLLTLETAVSIIQSYVFAVLSTLYSSEVNMPQMMPLNWLSLMFFFIFIFYLFNNMNYFKSPMSKKMLMPIRKTNPLLKIINNSLIIFPSPSNISIMWNFGSLLGLCLMIQILTGLFLAMHYCPNVELAFNSIAHICRDVNYGWLIRTLHANGASFFFICLYIHIGRGIYYSSYKMMETWMIGVIIFFLTMMTAFLGYVLPWGQMS…
Macrohaltica_subplicata	MMMNLFSSFDPTSNFKLSLNWLSTIIIFLLIPSFFWASPSRIQILWMKIFLTLHQEFKMLIGMKNKGSTLIFITLFSFILINNFLGLFPYIFTSTSHMSMTLSLALPTWISFMIFGWFMNTKHMLAHLVPQGTPAILMPFMVCIETISNIIRPGTLAIRLSANMIAGHLLLTLLGQTGNFLSILTMNILIITQILLLILESAVAIIQSYVFAVLSTLYSSETYMPQMMPLNWMMLFMFFNLIYFLVNNFFYFSKNSLKIMKMPIRKTSPLIKIMNNSLITFPAPSNISTMWNFGSLLGLCLIIQILTGLFLAMHYCPNVSLAFDSVIHICRDVNYGWLLRTLHANGASFFFICIYIHIGRGIYYSSYKLLETWMIGVTIFFFTMATAFLGYVLPWGQMS…
Mandarella_flaviventris	MMMNLFSSFDPSSTLGINLNWTSTFLGLIVIPPLFWMIPSRFSMLWMKILYTLHKEFKVLLGPKSQGSTLIFISLFFIILLNNFMGLFPYIFTSTGHMVMTLALALPLWLSFMIYGWINNTMHMFSHLVPQGTPPILMPFMVCIETISNMIRPGTLAIRLSANMIAGHLLMTLLGNTGPLMSLYMMNLLIITQILLLTLEMAVSIIQSYVFAVLSTLYSSEVNMPQMMPLNWLSLMMFFIMIFYLFNNLNYYRSSMIFKMLMPIRKTNPLLKIINNSLIIFPSPSNISIMWNFGSLLGICLMIQIMTGLFLAMHYCPNVELAFNSVAHICRDVNYGWLIRTLHANGASFFFICLYTHIGRGIYYSSYQMVETWMIGVTIFFLTMATAFLGYVLPWGQMS…
Mandarella_nipponensis	MMMNLFSSFDPASTLNLSLNWSSTFMGLFIIPPLFWMIPSRINMLWTKIIYTLHKEFKILLGKKSQGSTLMFISLFSIIMMNNFLGLFPYIFTSTSHMVMTLGLALPLWLSFMIYGWINNTMHMFAHLVPQGTPPILMPFMVCIESISNIIRPGTLAVRLSANMIAGHLLMTLLGDTGHSMSLYMLNMLIIIQILLLTLETAVSFIQSYVFAVLSALYSSEVNMPQMMPLNWLLLFFFFISMFLIFNNLNYFKKNYMNKMLMPIRKTNPLLKIFNNSLINFPSPSNISTMWNFGSLLGICLSIQIMTGLFLAMHYCPNVELAFNSVAHICRDVNYGWLLRTMHANGASFFFICLYTHIGRGMYYSSYNMTETWMIGVTIFFLTMATAFLGYVLPWGQMS…
Mantura_chrysanthemi	MMMNLFSSFDPSSNLNSSLNWMSTLIGLVLIPSMFWLIPSRLSMFWVKMIFMLHKEFKVLLGNKTQGNTLIFISLFSIILFNNFLGLFPYIFTSTSHMVMTLTLALPLWVTFMVFGWINNTTHMLAHLVPQGTPPVLMPFMVCIETISNVIRPGTLAIRLSANMIAGHLLMTLLGNTGPMLSLIMLNFLILTQILLLTLETAVSIIQSYVFAILSTLYSSEVNMPQMMPLNWVTLMIFFIFIFYCFNISNYFDKLISKKMSMPIRKTSPLLKILNNSLISFPAPANLSYLWNFGSLLGLCLMIQILTGLFLTMHYCANIELAFNSVAHICRDVNYGWLIRTLHANGASFFFICLYIHIGRGIYYSSYNMKETWLIGVTIFFLTMATAFLGYVLPWGQMS…
Meristata_sp_BMNH_846556	MMMNLFSSFDPSTSSNISMNWISTFLGLMIIPPMFWLIPSRLNTLWNKIIMAIHKDFKILIGNKSKGNTLILIGLFSMILFNNFLGLMPYIFTPTSHMSLTISLAFPLWLSFMLFGWINHTIHMFSHLVPQGTPTILMPFMVCIETISNMIRPGTLAIRLSANMIAGHLLMTLLGNTGPSLTMLFLNFLLITQILLLTLEMAVSIIQAYVFTVLSTLYSSEVNMPQMMPMNWLYLFFMFLMGFYLFNSLNFFNHKTMKIMKMPIRKTNPLFKIINNTLIFFPSPSNISIMWNFGSLLGICLMIQIFTGLFLAMHYCPNTDMAFDSINHICRDVNYGWLLRTLHANGASFFFICLYIHIGRGIYYSSYIMVETWMIGVTIFFLVMSVAFLGYVLPWGQMS…
Mimastra_sp_REN2018	MMMNLFSSFDPSSNMNMSLNWLSTLIGLIIIPPMFWIIPSRMNMFWSKIMFILHKEFKILLGNKSQGSTLIFVSLFTIILFNNFLGLFPYIFTSTSHMTLTLTLALPLWLSFMIYGWINNTIHMLAHLVPQGTPPILMPFMVCIETISNMIRPGTLAIRLSANMIAGHLLMTLLGNTGQHLTILMLNILIITQILLLTLETAVSIIQSYVFAVLTTLYSSEVNMPQMMPLNWLSLMFFFIMILFMFNNINFFKNNKIIKMLMPLRKTNPLLKIINNSLIVFPSPSNISMMWNFGSLLGICLMIQIITGLFLAMHYCANVELAFNSVAHICRDVNYGWLIRTLHANGASFFFICLYIHIGRGIYYSSYNMIETWMIGVTIFFLTMATAFLGYVLPWGQMS…
Monolepta_atrimarginata	MMMNLFSSFDPTSNLNLSLNWMSTFIGLFIIPPMFWLIPSRINMLWVKIIYTLHKEFKILLGNKSQGSTLIFISLFSIILFNNFLGLFPYIFTSTSHMTMTLSLALPLWLSFMIYGWMNNTIHMLAHLVPQGTPPILMPFMVCIETISNVIRPGTLAIRLSANMIAGHLLMTLLGNTGSTMSIYMLNILIIVQILLLTLETAVSMIQSYVFAVLTTLYSSEVNMPQMMPLNWLSLMIFFILIFYLFNNLNYFKSFSFKKMLMPIRKTNPLLKIVNNSLIIFPSPSNISTMWNFGSLLGICLMIQILTGLFLAMHYCPNVELAFNSVAHICRDVNYGWLIRTLHANGASFFFICLYIHIGRGMYYSSYNMMETWMIGVTIFFITMATAFLGYVLPWGQMS…
Monolepta_occifluvis	MMMNLFSSFDPTSNFNLSINWMSTFIGLLIIPPMFWLIPSRINMLWIKIIFTLHKEFKVLLGNKSQGSTLIFISLFTIILFNNFLGLFPYIFTSTSHMTMTLSLALPLWLSFMIYGWMNNTIHMLAHLVPQGTPPILMPFMVCIETISNMIRPGTLAIRLSANMIAGHLLMTLLGNTGPSMSIYMLNLLIIVQILLLTLETAVSMIQSYVFAVLSTLYSSEVNMPQMMPLNWLSLMMFFILIFYLFNNLNFFKSYTSKIMLMPIRKTNPLLKIINNSLIIFPSPSNISIMWNFGSLLGICLMIQILTGLFLAMHYCPNVELAFNSVAHICRDVNYGWLIRTLHANGASFFFICLYIHIGRGIYYSSYNMMETWMIGTTIFFLTMATAFLGYVLPWGQMS…
Neocrepidodera_brevicollis	MMMNLFSSFDPSSTLNISLNWASTLIGVFMLPPMFWLVPARIHMLWNKIIKTLHLEFKILMGEKSKGSSLIFISLFSLILFNNFLGLFPYIFTSTSHMVMTLSLALPLWLSFMIYGWLNNTIHMLAHLVPQGTPAILMPFMVCIETISNMIRPGTLAIRLSANMIAGHLLMTLLGNTGPTLAILMINLLILVQILLLVLETAVSMIQAYVFTVLSTLYSSEVTMPQMMPLSWLTLMFFFILVFLTFNIFNYFDSSVKFFMKMPIRKTSPVLKIFDHTLISLPSPSNISYLWNFGSLLGICLMIQILTGLFLAMHYCSNIDLAFNSITHICRDVNYGWLLRTLHANGASFFFICLYIHIGRGLYYSSYIMIETWLIGVTIFFITMATAFLGYVLPWGQMS…
Neocrepidodera_sp_BMNH_848121	MMMNLFSSFDPSSSLSMSLNWMSTLIGLLILPPMFWLIPARSQMLWNKIMLTLHLEFKVLMGEKSKGSTLMFISLFSIILFNNFLGLFPYIFTSTSHMVMTLSLALPLWLSFMIYGWFNNTIHMLAHLVPQGTPAILMPFMVCIETISNMIRPGTLAIRLSANMIAGHLLITLLGNTGPNLTIILINALILVQILLLVLETAVSMIQAYVFTVLSTLYSSEVIMPQMMPLSWITLLLYFIVIFLTFNISNYFNNILKSFMKMPIRKTSPLLKIFDHTLISLPSPSNISYLWNFGSLLGICLMIQILTGLFLAMHYCSNIELAFNSVVHICRDVNYGWLLRTLHANGASFFFICLYIHIGRGLYYSSYTMIETWLIGVTIFFITMATAFLGYVLPWGQMS…
Neolema_sp_EMHAU15071012	MMMNLFSSFDPSTNFNLSLNWMSSMIGLLIIPSLFWFIPSRFIFIWMKIIFTLHKEFKILINNKSLGSTLIFISLFSLILMNNFLGLFPYIFTSTSHLTMTLSIAFPLWFSFMIFGWINYTTHMFAHLVPQSTPPILMPFMVCIETISNIIRPMTLAVRLSANMIAGHLLMTLLGNTGPSMQLSIIYILIFTQILLLTLESAVAIIQSYVFTILSTLYSSEINMPQMAPLNWISLMIYFIILFYMFNMINFYKF-IINKMKKIFRKTHQLFKIFNNSLIDLPTPTNISSMWNFGSLLGLCLIIQILTGLFLTMHYCPNTNLAFDSISHIMRDVNYGWLIRIMHANGASFFFICLYMHIGRGIYYSSYTLKETWMTGTTLFFLVMATAFLGYVLPWGQMS…
Nisotra_sp_BMNH_846636	MMMNLFSSFDPAASLSLSFNWLSTLMGLMIIPSMFWLIPSRFNIFWINLIMTLHKEFKILIGPKTYGNTLIFIAIFSIILFNNFLGLFPYIFTSSSHLIMTLTLAFPLWLSFMLYGWMNNTIHMLAHLVPTGTPGILMPFMVCIETISNLIRPMTLAIRLTANMIAGHLLLTLLGNTGSFMSLTFLNILILTQILLLTLEMAVAIIQSYVFAILSTLYSSEVNMPQMMPLNWLTLMFFFLYSFLLFNNMIFYIFSTNLFMLMPIKKNNLLVKIINNSLINYPTPSNISSLWNFGILLGICLTIQILTGIFLAMHYCPNINFAFSSVIHICRDVNYGWLIRTLHANGASFFFICLYIHIGRGLYYSSYNMIETWMIGVTIFFLVMATAFLGYVLPWGQMS…
Nonarthra_nigricolle	MMMNLFSSFDPASNFNLSLNWLSTFLGLFIIPPMFWLIPSRINMIWLKITQTLHKEFKVLLGNKSQGSTLIFISLFSIILFNNFLGLFPYIFTSTSHMILTLSLALPLWLSFMIYGWLNNTIHMLAHLVPQGTPPILMPFMVCIETISNMIRPGTLAIRLSANMIAGHLLMTLLGNTGPSMSLIMLNLLLLVQILLLTLETAVSMIQSYVFAVLSTLYSSEVNMPQMMPLNWVSLMLFFILIFILFNQTNYFKTLKTSVMKMPIRKTNPILKIINNSLIIFPSPSNISIMWNFGSLLGICLMIQIFTGLFLAMHYCANVDMAFNSIAHICRDVNYGWLLRTLHANGASFFFICLYIHIGRGIYYSSYLMIETWMIGVTIFFLTMATAFLGYVLPWGQMS…
Nonarthra_nigripennis	MMMNLFSSFDPASNFNLSLNWLSTFLGLFIIPPMFWLIPSRINMIWLKITQTLHKEFKVLLGSKSQGSTLIFISLFAIILFNNFLGLFPYIFTSTSHMILTLSLALPLWLSFMIYGWLNNTIYMLAHLVPQGTPPILMPFMVCIETISNMIRPGTLAIRLSANMIAGHLLMTLLGNTGPSMSLIMLNLLLLVQILLLTLETAVSMIQSYVFAVLSTLYSSEVNMPQMMPLNWVSLMLFFILIFILFNQTNYFKTLKTSMMKMPIRKTNPILKIINNSLIIFPSPSNISIMWNFGSLLGICLMIQIFTGLFLAMHYCANVDMAFNSVAHICRDVNYGWLLRTLHANGASFFFICLYIHIGRGIYYSSYLMIETWMIGVTIFFLTMATAFLGYVLPWGQMS…
Novofoudrasia_regularis	MMMNLFSSFDPSSNFNLSMNWMSTMIGLILIPPMFWLIPSRMNMIWMKIIFTLNKEFKMLMGPKSKGGTLIFISLFSIILFNNFLGLFPYIFTSSSHMCMTLTLALPLWLSFMLYGWINNMTHMLAHLVPQGTPPILMPFMVCIETISNLIRPGTLAIRLSANMIAGHLLMTLLGNTGSMLSILMLNLLILTQILLLTLETAVAMIQSYVFTVLSTLYSSEVNMPQMMPLNWITLMMFFIMIFYFFNNMNFFNKIKISFMKMPMRKFSPLLKIFNNSLIILPTPTNISYLWNFGSLLGLCLMTQILTGLFLAMHYCPNIDLAFFSVSHICRDVNYGWLIRTLHANGASFFFICLYIHIGRGMYYSSYMMMKTWMIGVTIFFLTMMTAFLGYVLPWGQMS…
Oedionychus_cinctus	MMMNLFSSFNPTSNYNLSLNWLSTILLILIIPMSFWLFPSRLYIMWFKIMNILHKEFKILLGFKTQGNTLIFISLFYFILFNNFLGLFPYIFTSTSHMSMTISLALPLWLTFMMFGWLNNTIHMLAHLVPTGTPSILMPFMVYIESISNLIRPLTLAIRLSANMIAGHLLLTLLGNTGSNLSLLILNILIITQILLLMLELAVSIIQAYVFTILSTLYSSEVIMPQMMPLNWISLLLFFIMTFIFINFLNYFKFSIKKTMLKPLRKTSPLFKILNNSLIIFPSPSNISYMWNFGSLLGLCLMIQIMTGIFLAMHYCANVELAFNSVIHICRDVNYGWLIRTLHANGASFFFICIYIHIGRNIYYSSYNLMETWMIGVTIFFFTMATAFLGYVLPWGQMS…
Oides_decempunctatus	MMMNLFSSFDPTTNFNLSLNWLSTFLGLLILPPMFWMIPSRIMIMWNKIMFILHKELKILLGINSMGSTLLFISLFTLIMFNNFLGLFPYIFTSTSHLVLTLSMALPLWVSFMLFGWINNSIHMLAHLVPQGTPPILMPFMVCIETISNMIRPGTLAIRLSANMMAGHLLMTLLGNTSPMMEMLMINILVITQILLMILETAVSMIQSYVFTVLGTLYSSEVIMPQMMPLNWLMLMFLFIMIFFMFNNLNYFNNSNFMNMLMPKRKINPLMKILNNTLIMFPSPSNISLMWNFGSLLGICLMTQILTGLFLAMHYCPNIDLAFDSVIHICRDVNYGWLIRTIHANGASFFFICLYIHIGRGMYYSSYILLETWMIGVTIFFITMGTAFLGYVLPWGQMS…
Oides_livida	MMMNLFSSFDPSTNLNLKLNWLSTLIGLMIVPSSFWLIPSRMIIMWNKIIFILHKELKILLGINSKGSTLLFISLFTLILFNNFMGLFPYIFTSTSHLTLTLTMALPLWMSFMLYGWINNTLHMLSHLVPQGTPSILMPFMVCIETISNMIRPGTLAVRLSANMMAGHLLMTLLGNTGPMLSITMINILIIIQILLMILETAVSMIQSYVFAVLSTLYSSEVIMPQMMPLNWIMLMMFFYFNFFLFNNLNYFNKLNLFKMLMPIRKTNPLMKILNNTLINFPSPSNISLLWNFGSLLGICLMMQILTGLFLAMHYCPNIEMAFNSVIHICRDVNYGWLLRTLHANGASFFFICLYIHIGRGLYYSSFILMETWMIGVTIFFITMGTAFLGYVLPWGQMS…
Omophoita_sp_REN2018	MMMNLFSSFDPTSNYNLSLNWMSTLMSIIVIPMSFWIFPSRVYMLWFKILTILHKEFKILIGPKSQGSTLIFISLFSLILFNNFMGLFPYIFTSTSHMSMTIALALPLWFTFLLFGWLNNTIHMLAHLVPQGTPPILMPFMVCIESISNLIRPMTLAIRLSANMIAGHLLLTLLGNTGPYMSMLTLNILIFTQILLLTLELAVSIIQSYVFAILSTLYSSEVIMPQMMPLNWISLMFFFIFCFIFINYMNYFKFSFKKIMKTPLRNTSPLIKIINNSLIIFPSPSNISYMWNFGSLLGLCLMMQILTGIFLAMHYCPNIELAFNSIMHICRDVNYGWLIRTLHANGASFFFICLYIHIGRGLYYSSYNLMETWMIGVTIFFVIMGTAFLGYVLPWGQMS…
Oomorphoides_metallicus	MMTNLFSSFDPATSWGLSLNWMSILLSLIFIPPMFWVSPSRMNMLWVKILYTLNKEFSAMINKNMKMFTLMSISIFSLIMWNNFMGLFPYIFTSSSHLALTLVLALPLWLSFVAYGSINNTIHMLAHLVPHGTPTLLMPFMVCIETISNFIRPGTLAIRLSANMIAGHLLLTLLGNAGMMASNLLMIPLLVSQILLLILESAVAIIQSYVFAVLMTLYSSEIQKPQMSPLSWTFLFTLFSCILLTINSITFFNNILPQNMKIT-RKMNPIIKIINQSLFDLPTPSNISTMWNFGSLLGLCLTIQILTGVFLAMHYCPNTTLAFDSISHICRNINYGWLIRTMHANGASMFFLCLYTHIGRGLYYGSYNLIETWMSGITILFIIMGTAFLGYVLPWGQMS…
Ophraella_communa	MMMNLFSSFDPTSNFNVSLNWMSTFIGLMIIPSMFWMIPSRIIFFWNKIIKTLHLEFKILLGLKSQGSTLIFISLFSIILFNNFLGLFPYIFTSTSHMTMTLSLALPLWLTFMIYGWLNNTIHMLAHLVPQGTPGILMPFMVCIETISNLIRPGTLAIRLSANMIAGHLLMTLLGNTGPMMSIYMLNFLVIVQILLLTLESAVAMIQSYVFAILSTLYSSEVNMPQMMPLYWLNLMMFFILVFFLFNNQNYYKLQKKTNMKMPMRKVNPLIKIINNSLITFPSPSNISYMWNFGSLLGVCLMVQIFTGLFLAMHYCPNIELAFNSVIHICRDVNYGWLIRTLHANGASFFFICLYIHIGRGMYYSSYNMIETWMIGVTILFLTMATAFLGYVLPWGQMS…
Orestia_punctipennis	MMMNLFSSFDPCSNFSLSLNWLSTLIGLLILPPMFWLVPSRMILMWSKITLLLHKEFKVLLGTKTQGSSLIFISLFSIILFNNFLGLFPYIFTSTSHMVMTLSLALPLWLSFMIYGWFNNTLHMLAHLVPQGTPGILMPFMVCIETISNIIRPGTLAIRLSANMIAGHLLMTLLGNTGPMMSILMLNILIIIQILLLTLETAVSMIQSYVFAVLSTLYSSEVNMPQMMPLNWLTLMFFFIMNFYLFNIYNFYTTYKMSTMKTTIRKTNPLLKIIDHALITLPTPSNISYMWNFGSLLGLCLIIQIMSGVFLAMHYCPNVELAFNSVIHICRDVNYGWLLRTFHANGASFFFICLYIHIGRGIYYSSYNMIETWLIGVTIFFLVMATAFLGYVLPWGQMS…
Paleosepharia_posticata	MMMNLFSSFDPTSNLNLSLNWMSTLIGLLIIPSLFWLIPSRMNMIWMKISLTLHKEFKILLGNKSQGSTLIFISLFSIILFNNFLGLFPYIFTSTSHMTMTLTLALPLWLSFMIYGWLNNTTHMLSHLVPQGTPPILMPFMVCIETISNVIRPGTLAIRLSANMIAGHLLMTLLGNTGPSMSIYMLNILIFVQILLLTLETAVSMIQSYVFAVLSTLYSSEINMPQMMPLNWLSLMFFFILSFYLFNNLNYFKSFSVKKMLMPIRKTNPLLKIINNSLIIFPSPSNISTMWNFGSLLGLCLMIQILTGLFLAMHYCPNIELAFNSIAHICRDVNYGWLIRTLHANGASFFFICLYMHIGRGIYYSSYNMTETWMIGVTIFFFTMATAFLGYVLPWGQMS…
Paragetocera_flavipes	MMMNLFSSFDPTSNLNLSLNWLSTMISILIIPPMFWMIPSRLNMLWTKIIMTLHKEFKILMGNKSQGSTLMFISLFAIILFNNFLGLFPYIFTSTSHMTMTLSLALPLWLSFMIYGWTNNTMFMLAHLIPQGTPPILMPFMVCIETISNMIRPGTLAIRLSANMIAGHLLMTLLGNTGPMMSIYMLNLLIIIQILLLTLETAVSMIQSYVFAVLSTLYSSEVNMPQMMPLNWLSLMIFFILTFYLFNNFIFYKSFKTKKMKMPMRKTNPLLKIINNSLIILPSPSNISYMWNFGSLLGLCLMIQILTGLFLAMHFCPNVEMAFNSVTHICRDVNYGWLIRTLHANGASFFFICIYSHIGRGMYYSSYMMLETWIIGVTIFFLTMATAFLGYVLPWGQMS…
Paridea_biplagiata	MMMNLFSPFDPVSNLNLSLNWLSTLIGITIIPPMFWLIPSRMTMLWMKIIYTLHKEFKVLLTNKSQGSTMIFIALFSIILFNNFLGLFPYIFTSTSHMVMTLSLALPLWLSFMLYGWMNNTMHMFAHLVPQGTPPMLMPFMVCIETISNIIRPGTLAIRLSANMIAGHLLMTLLGNTGPMMNIYMLNILIIIQIFLLTLETAVSMIQSYVFATLSTLYSSEVNMPQMMPLNWLSLMIFFILIFYLFNNFIFYKSFKIKKMMMPIRKKNPLIKIINNSLIMLPSPSNISYMWNFGSLLGLCLIIQILTGLFLAMHYCPNVELAFNSLAHICRDVTYGWMLRTLHANGASFFFICLYIHIGRGIYYSSYMMTETWMIGVTIFFITMATAFLGYVLPWGQMS…
Paridea_transversofasciata	MMMNLFSSFDPSSNLNLSLNWLSTLIGVMIIPPMFWLIPSRLNMFWLKITLTLHKEFKILLTNKSQGSTMIFIALFSIILFNNFLGLFPYIFTSTSHMTLTLSLALPLWLSFMLYGWINNTIHMLAHLVPQGTPPVLMPFMVCIETISNMIRPGTLAIRLSANMIAGHLLMTLLGNTGPMMSIYMLNILLIIQILLLTLETAVSMIQSYVFAVLSTLYSSEVNMPQMMPLNWLSLMFFFIMIFYLFNNLIFYKFLKHKKMMMPIRKTNPLLKIINNSLIILPSPSNISYMWNFGSLLGFCLTIQIITGLFLAMHYCPNIELAFNSLAHICRDVNYGWMIRTLHANGASFFFICLYIHIGRGMYYSSYMMMETWMIGVTIFFLTMATAFLGYVLPWGQMS…
Periclitena_vigorsi	MMMNLFSSFDPSSNFNMSLNWLSTLIGLMIIPPMFWLIPSRFIFFWNKIIMILHKEFKILLSNKSQGSTLIFISLFSIILFNNFLSLFPYIFTSTSHMTMTLSLALPLWLSFMIYGWFNNTIHMLAHLVPQGTPSILMPFMVCIETISNIIRPGTLAIRLSANMIAGHLLMTLLGNTGSMMSIFMLNLLIIIQILLLTLESAVAMIQSYVFAILSTLYSSEVNMPQMMPLYWLSLMTFFISAYFLFNNLNYFKMIKIQKMKMPIRKTSPLFKIINNSLIIFPSPSNISYMWNIGSLLGICLMIQILTGLFLAMHYCPNIELAFNSVTHICRDVNYGWLIRTLHANGASFFFICLYTHIGRGIYYSSYNMIETWLIGVTIFFLTMATAFLGYVLPWGQMS…
Phaedon_tumidulus	MMMNLFSSFDPTSSFSLSLNWLSTLIGLMVIPPFFWLIPSRLNMLWIKITLTLHKEFKIIM-NNSNGNTLIFISLFMFILMNNFIGLFPYIFTSTSHMVLTLSMALPMWLSFMIYGWINNTMHMFTHLVPQGTPGILMPFMVCIETISNIIRPGTLAIRLSANMIAGHLLLTLLGNTGSSMSLMMLNILLLTQILLLILESAVSIIQAYVFVVLSTLYSSETHMPQMMPLNWLILMFFFIMIFLLFNIMNYFKSFKNFSMKMSWKNMSPLFNMMNNSLVNLPTPSNITTMWNFGSLLGLCLMTQILTGLFLAMHYCPNIELAFNSVSHICRDVNYGWLIRTLHANGASFFFICLYLHIGRGIYYSSYNMKETWMIGVTIFFLTMATAFLGYVLPWGQMS…
Phaolus_metallicus	MMINLFSSFDPATNLNLSLNWLSTLIGILVIPSVFWMIPSRISMLSKLITHSLHKEFKILVGVSSTGATLIFVSLFTFILMNNFMGLFPYIFTSTSHMSLTLSLALPLWTSFIIFGWVNHTVHMLAHLIPQGTPPVLMPFMVCIETISNIIRPGTLAIRLSANMIAGHLLMTLLGNTASTLSLITINFVIIIQILLLILESAVAIIQSYVFAVLTTLYSSEVNMPQMAPLNWLTLLLFFTSIFLVFNMINFFKT-PYKEMNQPIRKSSPLIKILNNSLIDLPTPSNISTLWNFGSLLGLCLAIQIITGLFLAMHYCPNVESAFNSIAHICRDVNYGWLMRTLHANGASLFFICIFIHIGRGIYYSSYYLKETWMIGVTIFFLVMATAFLGYVLPWGQMS…
Philopona_vibex	MMMNLFTTFDPTSNFNLSMNWLSTLLSLTIIPMTFWMFPSRMQMLWYQILFYLHKEFNTL---KTKGVTLMFISLFSFILFNNFIGLFPYIFTSTSHMTLTISMALPMWLTFMIFGWLKNTVHMLAHLVPQGTPPILMPFMVCIESISNIIRPMTLAIRLSANMIAGHLLLTLLGNTGPYLSLLTLNILIITQLLLLTLELAVTIIQSYVFAILSTLYSSETHMPQMMPMNWLSLMIFFLFIYMFINYLNYFNFSLKTPMKMPIRKTSPLLKIINNSLITFPSPSNISYMWNFGSLLGMCLMIQIVTGIFLAMHYCPNIELAFNSTIHICRDVNYGWLIRTLHANGASFFFICLYIHIGRGIYYSSYNLIETWMLGTTIFFLIMATAFLGYVLPWGQMS…
Phratora_sp_N57	MMMNLFSSFDPTTSFSLSLNWLSTMIGLLIIPPFYWLIPSRLNMLWLKITLTLHKEFKIIL-NNSQGSTLIFISLFMFILMNNFIGLFPYIFTSTSHMILTLSMALPLWLSFMIYGWINHTMHMFTHLVPQGTPGILMPFMVCIETISNIIRPGTLAIRLSANMIAGHLLLTLLGNTGSSMSLMLINILLMTQILLLVLESAVSIIQAYVFVVLSTLYSSETNMPQMMPLNWLMLMFYFMMIFFIFNIMNFYKTYKKSTMKM-WKN-SVIMKIINNSLINLPTPSNITTMWNFGSLLGMCLMIQIITGLFLAMHYCPNVDMAFNSVSHICRNVNYGWLIRTLHANGASFFFICLYLHIGRGIYYSSYNMKETWMIGTTIFFMVMATAFLGYVLPWGQMS…
Phratora_vulgatissima	MMMNLFSSFDPTTSFSLSLNWLSTMIGLLIIPPFYWLIPSRLTMLWLKITLTLHKEFKVIL-INSQGSTLIFISLFMFILMNNFIGLFPYIFTSTSHMILTLSMALPLWLSFMIYGWINHTMHMFTHLVPQGTPGILMPFMVCIETISNIIRPGTLAIRLSANMIAGHLLLTLLGNTGSSMSLMLINILLITQILLLVLESAVSIIQAYVFVVLSTLYSSETNMPQMMPLNWLMLMFYFMMIFFIFNIMNFYKTYKKTSMKM-WKNSSMMMKIINNSLINLPTPSNISTMWNFGSLLGMCLMIQIITGLFLAMHYCPNVDMAFNSISHICRNVNYGWLIRTLHANGASFFFICLYFHIGRGIYYSSYNMKETWMIGTTIFFMVMATAFLGYVLPWGQMS…
Phygasia_gracilicornis	MMMNLFSSFDPTTSMNMPMNWLSIFLGLMMIPYSYWLIPSRLGILWVKIIFILHSEFKILIGNKTQGSTLMLVTLFSLIFFNNFLGLFPYIFTGTSHMLLTLTLSLPLWLSFMIFGWFNNTIHMLSHLVPQGTPPVLMPFMVCIETISNIIRPGTLAIRLSANMIAGHLLLTLLGNIGNSLNLIMLNLLILTQILLLTLETAVAIIQSYVFAVLSTLYSSEVIMPQMMPMNWLTLMFFFILIFYLFNILNYYKSMNFFIMKISIWKTNPMLKIINNSLIIFPSPSNITCLWNFGSLLGMCLMIQIMTGLFLSMHYCPNTELAFTSIIHICRDVNYGWLMRTLHANGASFFFISLYIHIGRGIYYSSYNLLETWMIGVTIFFMTMAAAFLGYVLPWGQMS…
Phygasia_ornata	MMMNLFSSFDPSTSMNLPLNWLSTFLGLMIIPYMYWLIPSRLSMLWMKIIFTLHLEFKILIGTKTQGSTLILISLFSLIFFNNFLGLFPYLFTSTSHMNLTLTLSLPLWLSFMIFGWLNNTIHMLSHLVPQGTPSILMPFMVCIETISNIIRPGTLAIRLSANMIAGHLLLTLLGNVGNSLNLIMLNLLILTQILLLTLETAVAIIQSYVFAILSTLYSSEVNMPQMMPMNWLTLMFLFVMIFYLFNNLNYYKLKIFLTMKTSIWKTNPMLKIINNSLIIFPSPSNISYMWNFGSLLGLCLMIQIMTGLFLAMHYCPNTELAFNSIIHICRDVNFGWLMRTLHANGASFFFISLYIHIGRGIYYSSYNLMETWMIGVTIFFLTMATAFLGYVLPWGQMS…
Phyllobrotica_quadrimaculata	MMMNLFSSFDPTSNFNISLNWISTMMGFLLLPNMFWLIPSRMKMLWLKIILTLHKEFKILLSIY-QGSTLIFISLFTLILFNNFLGLFPYIFTSTSHMTMTLSLALPLWFSFMLYGWINNTVHMLAHLVPQGTPSILMIFMVCIETISNLIRPGTLAIRLSANMIAGHLLMTLLGNTGSLLGVYMINLLIIIQILLLILESAVSMIQAYVFAVLSTLYSSEVNMPQMMPLNWLSLMFFFLLIFFIFNNMNYYKFNNFTKMLKPMRKTNPLLKIMNNALISFPSPSNISFMWNFGSMLGICLMIQIMTGLFLAMHYCPSTELAFNSVIHICRDVNFGWLMRTCHANGASFFFICMYTHIGRGMYYSSYNLIETWMIGVSIFFLTMATAFLGYVLPWGQMS…
Phyllotreta_cruciferae	MMMNLFSSFDPSTNLNISLNWMSMSIMLIITPPMFWLIPSRFNLLWMNIILTLHKEFKILMGEKTQGGTLIFISLFSLILTSNFFGLFPYIFTSTSHMSLTLSLSLPLWLSFMLYGWLNNTIHMLSHLIPQGTPPILMPFMVCIETISNLIRPGTLAIRLSANMIAGHLLLTLLGNTGSMMSLFMLNLLIFTQILLLTLESAVAIIQSYVFAVLSTLYSKEVNMPQMMPMNWLMLMMYFIMFFYLILNLNYFFKNKIETMKKSIMTTNPLLKIFNNSLIILPTPSNISLMWNFGSMLGLCLMIQIITGIFLAMHYSPHIDLAFNSVIHIIRDVNYGWLIRTMHANGASFFFICLYTHIGRGLYYSSYKLKETWLIGVTIFLITMATAFLGYVLPWGQMS…
Phyllotreta_foudrasi	MMMNLFSSFDPSTNVGISLNWLSMMIMLIIIPPMFWLIPSRFNLLWLKIILTLHKEFKILMGDKTQGGSLIFISLFSLILISNFFGLFPYIFTSTSHMTLTLSLSLPLWLSFMLYGWLNNTIHMLSHLIPQGTPPILMPFMVCIETISNLIRPGTLAIRLSANMIAGHLLLTLLGNTGPMMSLLMLNLLIFTQILLLTLESAVAIIQSYVFAVLSTLYSKEVNMPQMMPMNWLILMMYFILFFYLILIMNYYLKNNLTKMKKSIMLTNPLLKIFNNSLIILPTPSNISLLWNFGSMLGMCLMIQIITGLFLAMHYSPHIDLAFNSVIHIIRDINYGWLIRTIHANGASFFFICLYIHIGRGLYYSSYKLKETWLIGVTIFLITMATAFLGYVLPWGQMS…
Plateumaris_sericea	MMMSLFSTFDPSSNLNTSLNWLSSLIGLIIIPMNFWLIPSRMTWLWNSIILTLHKEFSLLLH-SPKGKSLIFISLFSMILFNNFLGLFPYIFTSSSHMSMTLSLALPMWVSFMVYGWLLNTKHMLTHLVPQGTPNILSPFMVCIETISNIIRPGTLAIRLSANMIAGHLLMTLLGNTGSSLSTMLISLLLIMQILLLILELAVTMIQSYVFAILSTLYSSEVDMPQMSPLNWMMLFIYFLLIFMIFNIMNYYKI-NIIKMKK-MRKT-PLFMMFNNSLINLPTPSNISTLWNFGSLLGLCLMIQIITGLFLAMHYCPNIYLAFNSIAHICRDVNFGWLIRMIHANGASLFFLCLYIHIGRGLYYSSYNLKETWMTGVTMFFITMATAFLGYVLPWGQMS…
Platyxantha_sp_BMNH_846582	MMMNLFSSFDPTSNLNLSLNWLSSLIGLLIIPPMYWLIPSRLSFMWTKLMITLHKEFKILIGSQSQGSTLIFIGLFSIILFNNFIGLFPYIFTSTSHMIMTFSLSLPLWLTFMIYGWMNNTIHMLAHLVPHGTPPILMPFMVCIETISNIIRPGTLAIRLSANMIAGHLLMTLLGNTGTSLSIFMVNILILTQLLLLTLETAVSIIQSYVFAVLSTLYSSEVNMPQMMPLNWLTLLFFFIMILYFFNNLNYFINNKLFTMKMPIRKTNPILKIINNSLIIFPSPSNISLMWNFGSLLGICLMIQILTGLFLSMHYCPNVELAFNSIAHICRNVNYGWLIRTMHANGASFFFICLYIHIGRGMYYSSYNMKETWLIGVTIFFLTMATAFLGYVLPWGQMS…
Podagrica_sp_BMNH_848524	MMMNLFSSFDPMTTFSLSLNWLSTWIGLMIIPSLFWLIPSRLNYIWISILLTLHKEFKILIGPKSQGSTLILISLFSIILFNNFLGLFPYIFTSSSHLVMTLTLALPLWLSFLLYGWINNTIHMLAHLVPSGTPWILMPFMVCIETISNMIRPMTLAVRLSANMIAGHLLLTLLGSTGPMMSLLMLNVLIITQILLLILESAVAIIQSYVFAILSTLYSGEVNMPQMMPLNWLLLMIFFIVSFLLFNKTIFFNFSSKTIMKMPLKKNNLLLKIINNSLINYPTPSNISSLWNFGVLLGICLMIQIFTGIFLTMHYCPNIDLAFYSVAHICRDVNYGWLIRTLHANGASFFFICLYIHIGRGMYYSSYNMIETWMIGVTIFFMVMATAFLGYVLPWGQMS…
Podagricomela_nigricollis	MMMNLFSSFDPSSNFGLSLNWLSTMIGLMILPPMFWLIPSRMIFFWINIIMTLHKEFKILMGNKSQGSTLIFIALFSIILFNNFLGLMPYIFTSTSHMTMTLTLALPLWLSFMIYGWFNNTIHMLAHLVPQGTPGILMPFMVCIETISNLIRPGTLAIRLSANMIAGHLLMTLLGNTGPMMSTLMLNILIITQILLLTLETAVSMIQSYVFAVLSTLYSSEVNMPQMMPLNWLTLMIFFIFCFYLFNNINYYKSANIIKMKTSMMKKSPLLKIINNSLINYPTPSNISTMWNFGVLLGICLTIQILTGLFLAMHYCPNIELAFNSVAHICRDVNYGWLIRTLHANGASFFFICLYIHIGRGIYYSSYNMIETWMIGTTIFFLTMATAFLGYVLPWGQMS…
Podontia_lutea	MMMNLFSSFDPSSNFNLSLNWLSTYISLMIIPPMFWLIPSRISWLWNKIIMTLHKEFKTLLGNKSQGSTLIFISLFSIILFNNFLGLMPYIFTSSSHMVMTLTLALPLWLSFMIYGWMNNTMHMLAHLVPQGTPAILMPFMVCIETISNMIRPGTLAIRLSANMIAGHLLMTLLGNTGSMLSITMINLLIMTQLLLLTLETAVAIIQSYVFAVLSTLYSSEVNMPQMMPLNWLTLMMFFIMSFFLFNNMNFYKIQESSKMKMSIMKKSPLLNIIYNSLINYPTPSNISSMWNFGVLLGTCLMIQIITGLFLAMHFCPNIELAFNSIAHICRDVNYGWLIRTLHANGASFFFICLYIHIGRGIYYSSYNMIETWSIGVTIFFFTMGTAFLGYVLPWGQMS…
Proegmena_sp_BMNH_846583	MMMNLFSSFDPTSNFNLSLNWMSTMIGLFMIPPMFWLIPSRMNIMWTKIILTLHKEFKVLIGNKSQGSTLIFISLFSIILFNNFIGLFPYIFTSTSHMVLTLSLSLPLWLSFMIYGWINNTIHMLAHLMPQGTPPMLMPFMVCIETISNVIRPGTLAIRLSANMIAGHLLMTLLGNTGPSMTLMLLNILIMTQLLLLTLETAVSIIQSYVFAILSTLYSSEVKMPQMMPLNWLILVLYFIMIFYLFNNLNYFKTSKMSPMKMPIRKTNPILKIINNSLIVFPSPSNISTMWNFGSLLGICLSIQILTGLFLAMHYCPNIELAFNSVTHICRDVNYGWLLRTIHANGASFFFICLYMHIGRGMYYSSYNMMETWMIGVTIFFLTMATAFLGYVLPWGQMS…
Pseudadimonia_sp_BMNH_846586	MMMNLFSSFDPTSNFNLSMNWLSTMLGLLIIPSTFWIIPSRINMLWYKIILTLHKEFKILLGPKSQGSTLIFISLFSIILFNNFMGLFPYIFTSSSHMTLTLSLALPLWLSFMIFGWINNTIHMLAHLVPQGTPGILMPFMVCIETISNMIRPGTLAIRLSANMIAGHLLMTLLGNTGPIMSTYMVNFLIIIQILLLTLESAVAIIQAYVFAILSTLYSSEVNMPQMMPLYWLMLMLFFIMTFYMFNNLNYFKMKNSLKMKMPIRKTSPFFKIINNSLITFPSPSNISYLWNFGSLLGICLMIQIFTGLFLAMHYCPNIEMAFNSVNHICRDVNYGWLLRTLHANGASFFFICLYIHIGRGMYYSSYNMIETWIIGVTIFFLTMATAFLGYVLPWGQMS…
Pseudocolaspis_sp_EMHAU_15070625	MMMNLFSSFDPSTNFNLSMNWLSTFIGLTFIPIMFWKIPSRTLMLWNKILTTLHKEFKTLISSKSQGNTLMMISLFSLILFNNFIGLFPYIFTSTSHMVLTLTLALPFWMSFMIFGWINNTIHMLAHLVPTGTPGILMPFMVCIETISNIIRPGTLAIRLSANMIAGHLLLTLLGNTGSSMSIMMLNLLVIVQILLLVLESAVAIIQSYVFTVLTTLYSSEVIMPQMAPISWLTLYFIFILTLCLFLIQNYFKLTSKSKMKMPLRKNNPLLKIFNNSLIDLPSPSNISYMWNFGSLLGLCLIIQIITGLFLAMHYCPNIEMAFNSVAHICRNVNQGWLIRTLHANGASFFFICLYMHIGRGIYYNSFILIETWMSGVTIFFLVMATAFLGYVLPWGQMS…
Pseudocolaspis_sp_EMHAU15071004	MMMNLFSSFDPSTNFSTSMNWLSTFIGLIFIPSLFWKIPSRTLMLWNKILITLHKEFKTLISSKSQGNTLLMISLFSLILFNNFIGLFPYIFTSTSHMTLTLTLALPFWLSFMIFGWINNTVHMLAHLVPTGTPGILMPFMVCIETISNIIRPGTLAIRLSANMIAGHLLLTLLGNTGSTTSILMLNLLVIVQILLLILESAVAIIQSYVFTVLTTLYSSEVIMPQMAPISWLTLYFIFIMTLCLFLIQNYFSFMSKSKMKMPLRKINPLLKIFNNSLIDLPSPANISYMWNFGSLLGLCLMIQIITGLFLAMHYCPNIEMAFNSVAHICRNVNQGWLIRTMHANGASFFFICLYMHIGRGIYYNSFILKETWLSGVTIFFLVMATAFLGYVLPWGQMS…
Pseudoides_sp_BMNH_850825	MMMNLFSSFDPASNFNMSLNWLSTLIGISIIPPMFWLIPSRLSLLWNKIIMSLHNEFKILLGSKSQGSTLIFISLFSIILFNNFIGLFPYIFTSTSHMTMTLSLALPLWLSFMIYGWLNNTIHMLAHLVPQGTPPILMPFMVCIETISNIIRPGTLAIRLSANMIAGHLLMTLLGNTGSLLSMYTLNLLIIVQILLLTLETAVSMIQSYVFAVLSTLYSSEVNMPQMMPLNWLTLLIFFIIIFILFNSYNFYMKHDSVKMLMPMRKTNPLLKILNNSLIDFPSPSNISYLWNFGSLSGMCLMIQILTGLFLAMHYCPNIELAFNSVAHICRDVNYGWLIRTFHANSASFFFICLYIHIGRGIYYSSYKLMETWMIGVTIFFLTMATAFLGYVLPWGQMS…
Psylliodes_affinis	MMMNLFSSFDPSSNLNMSLNWLSTFLGLLIIPPMFWIIPSRLNYLWMKMIMTLHKEFKILMGNNSQGSTLIFISLFSIILFNNFLGLMPYIFTSSSHLTMTLTLALPIWLSFMIFGWLNNTIHMLAHLVPQGTPGILMPFMVCIETISNIIRPGTLAIRLSANMIAGHLLMTLLGNTGPMISIWLMNFLIITQILLLTLETAVSMIQSYVFAILSTLYSSEVNMPQMMPLNWLCLMLFFTLIFYCFNNYNYFKKNNPDLMKMPMRKTNPLIKILNNSLITLPSPSNISTMWNFGSLLGLCLMIQIISGIFLAMHYCPNVELAFNSIAHICRNVNYGWLMRTLHANGASFFFICIYIHIGRGIYYSSYNMIETWMIGVTIFFITMATAFLGYVLPWGQMS…
Psylliodes_chrysocephalus	MMMNLFSSFDPSSNMNLSLNWMSTLIGMMVIPPMFWIIPSRLSYLWMKIITTLHKEFKILLGNNSKGSTLIFISLFSIILFNNFLGLFPYIFTSTSHMTMTLSLALPLWLSFMIFGWFNNTIHMLAHLVPQGTPGILMPFMVCIETISNVIRPGTLAIRLSANMIAGHLLMTLLGNTGPMLSIIMLNFLIITQILLLTLETAVSMIQSYVFAVLSTLYSSEVNMPQMMPLNWIMLMMFFTLIFYFFNNLNFFKKVDFKMMKMPIRKNNPLIKILNNSLITLPTPSNISTMWNFGSLLGLCLMIQIISGIFLAMHYCPNIELAFNSIAHICRDVNYGWLMRTLHANGASFFFICIYIHIGRGMYYSSYNMIETWMIGVTIFFLTMATAFLGYVLPWGQMS…
Pyrrhalta_aenescens	MMMNLFSSFDPTSNFNLSLNWLSTLMGLIIIPPMFWLIPSRFNFLWNKIIMTLHKEFKILLGNKSQGSTLIFISLFSIILFNNFLGLFPYIFTSTSHMTMTLSLALPLWLSFMVYGWFNNTIHMLAHLVPQGTPAILMPFMVCIETISNIIRPGTLAIRLSANMIAGHLLMTLLGNTGPMMTIYMLNLLIFIQILLLTLESAVAMIQSYVFAILSTLYSSEVNMPQMMPLYWLSLMFFFILIFFLFNNTNYFKFKTYKKMKMPIRKTSPLFKIINNSLIVFPSPSNISYMWNFGSLLGICLMIQIFTGLFLAMHYCPNVELAFNSVAHICRDVNYGWLIRTFHANGASFFFICLYIHIGRGIYYSSYNMIETWLIGVTIFFLTMATAFLGYVLPWGQMS…
Pyrrhidium_sanguineum	MMMNLFSSFDPATSSYFSLNWMSTMVGLALIPPMFWLIPSRISIVWMLICKTLHKEFKILLGNNSKGSTLIFISLFSFIMFNNFMGLFPYIFTSTSHMNLSLTLALPLWLSFMIFGWINNTIHMFAHLVPQGTPPVLMPFMVCIETISNIIRPGTLAVRLTANMIAGHLLMTLLGNSGPTLSMIMINFLIITQILLLILESAVAMIQSYVFAVLSTLYSSEVNMPQMAPMNWLTLELFFTFMFLLFNMINYFSS-LKSKMKTPIRKSSPVLSLINNSLIDLPTPSNISTMWNFGSLLGVCLGIQIVTGIFLAMHYCPNVDLAFNSISHICRNVNYGWLIRTLHANGASFFFICLYIHIGRGIYYSSFNLMETWMIGVTIFFLTMATAFLGYVLPWGQMS…
Rhadinosa_nigrocyanea	MMTNLFSSFDPSTPM-LSLNWLSLMIIMIIIPSWFWLIPSRLNLMWIKLTIYLHKEFKILTNS--KGGTIMFISLFLTIMINNFMGLFPYIFTSTSHMSITLSLALPLWMTFMIFGWTNNTKHMFAHLVPQGTPMILMPFMVCIETISNIIRPGTLAIRLSANMIAGHLLLTLLGNAGNIMTTYSINILIITQMILLILEMAVSIIQSYVFAILSTLYSSEVNMPQMAPMNWVTLLIYSIIMLLILNTMMYFSS--KKLMKNKIMNKSKLTKMINYSLVNLPTPSNISSMWNFGSLLGLCLMVQIISGLLLSMHYCSNTEMAFNSVVHICRNVNYGWLMRTIHANGASMFFICLYFHIGRGMYYNSYKFKETWYSGVTLFFITMATAFLGYVLPWGQMS…
Sangariola_sp	MMMNLFSSFDPTSNLNLSLNWMSTLIGLFLIPQMYWLVPSRFSLLWMKIIFYLHKEFKVLLSSKSKGSTLIFISLFSLILFNNFLGLYPYIFTSTSHMILTLSLALPLWLSFMIFGWINNSIHMLAHLVPQGTPLILMPFMVCIETISNLIRPGTLAIRLSANMIAGHLLMTLLGNTGPMMSLIMMNFLIITQILLLLLETAVSMIQAYVFTVLSTLYSSEVNMPQMMPLNWLTLMIYFLMIFYIFNIFNFFTPLKLKTMKKSFMKINPLLKIIYSSLINLPSPSNISYLWNFGSLLGLCLMIQIITGLFLAMHYCPNIELAFNSIIHICRNVNYGWLMRTLHANGASFFFICLYMHIGRGMYYSSYNMKETWLIGVTIFFLVMATAFLGYVLPWGQMS…
Sagra_femorata	MMANLFSSFDPATSMYMSTNWMSTIIGIFIMPTMFWLIPSRLSVMWTTLIMTMHKEFKLLSG-PSKGGTLMFISLFSLIMINNFMGLFPYIFTSTSHMVMTLSLSLPIWMTFMMYGWLGNTVNTLAHLVPQGTPPMLMPFMVCIETISNIIRPGTLAIRLSANMIAGHLLLTLLGNTGPMLNIYLMNFLIITQIALLMLESAVAMIQSYVFATLSILYASEVEMPQMSPLSWLILMMFFITTLMLVNTMNYFNKYSMKNMKIT-RKNHPLIKIINNSLIDFPAPSNISLMWNFGSMLGICLMIQIITGIFLAMHYCPNIDSAFDSVAHICRDINYGWMIRTLHANGASFFFINLYIHIGRGIYYSSFILKETWMIGVTMFFMVMATAFLGYVLPWGQMS…
Sangariola_fortunei	MMMNLFSSFDPTSNLNLSLNWMSTLIGLFLIPQMYWLVPSRFSLLWMKIIFYLHKEFKVLLSNKSNGSTLIFISLFSLILFNNFLGLYPYIFTSTSHMILTLSLALPLWLSFMIFGWINNSIHMLAHLVPQGTPPILMPFMVCIETISNLIRPGTLAIRLSANMIAGHLLMTLLGNTGPMMSLIMINFLIITQILLLLLETAVSMIQAYVFTVLSTLYSSEVNMPQMMPLNWLTLMIYFLMIFYIFNIFNFFNPLKLKTMKKSFMKFNPLLKIIYSSLINLPSPSNISYLWNFGSLLGLCLMIQIITGLFLAMHYCPNIELAFNSIIHICRNVNYGWLIRTLHANGASFFFICLYIHIGRGMYYSSYNMKETWLIGVTIFFLVMGTAFLGYVLPWGQMS…
Plagiodera_versicolora	MMMNLFSSFDPTSNFNLSLNWLSALIGLMMIPPFYWMIPSRLNMLWFKIIITLHKEFKIIM-NNSQGSTLIFISLFTFIMMNNFIGLFPYIFTSTSHMTLTLSMALPLWLSFMLYGWLNHTMHMLAHLVPQGTPGILMPFMVCIETISNIIRPGTLAIRLSANMIAGHLLLTLLGNTGPSMTLIMINMLLIIQILLLLLESAVSIIQAYVFVVLSALYSSETNMPQMMPLNWLTLMIYFMSIFLLFNIMNYYKVNKKMK????????????????????????????????????????????????????????????????????????????????????????????????????????????????????????????????????????????…
Smaragdina_sp	MMTNLFSSFDPTTNLNTHFNWTSTFIGLTIIPSMFWLIPSRLSFLWIKIISTLHKEFKILINNKSQGSTLILISLFSLILFNNFMGLFPYIFTSTSHMVLTLSLALPMWLSFMLYGWINNTTHMLAHLVPQGTPPVLMPFMVCIETISNIIRPGTLAIRLSANMIAGHLLMTLLGNTGSTLSMLMINILIIVQILLLVLESAVSIIQSYVFAVLTTLYSSEVNMPQMAPINWLSLLITFIISLMIFSSLNYFKF-NLISMKIPLRKMPPLIKIINNSLIDLPSPSNISYMWNFGSLLGMCLIIQIITGIFLAMHYCPNIDMAFNSISHICRDVNNGWLIRTLHANGASLFFICLYLHIGRGIYYSSYNLMETWMSGVTIFFLVMATAFLGYVLPWGQMS…
Clytra_sp	MMTNLFSSFDPSTNLNTNLNWISTIIGLTIIPSMFWLIPSRWSYLWIKIMETLHKEFKILINNKSQGSTLILVSLFSFILFNNFMGLFPYIFTSTSHMVLTLALALPLWMSFMLYGWINNTIHMLAHLVPQGTPTVLMPFMVCIETISNIIRPGTLAIRLSANMIAGHLLMTLLGNTGSSLSTLMINMLIMIQILLLVLESAVSIIQSYVFAVLTTLYSSEVNMPQMAPINWLGLFINFILCLLIFSLINYFKI-KLSKMKMPLRKTSPLIKIVNNSLVDLPSPSNISYMWNFGSLLGLCLMIQIMTGVFLAMHYCPNIDLAFNSVSHICRDVNYGWLIRTLHANGASLFFICLYIHIGRGIYYSSYNLMETWMSGVTIFFMVMATAFLGYVLPWGQMS…
Phratora_sp	MMMNLFSSFDPTTSFYLSLNWLSTMIGLIIIPPFYWLIPSRLNMLWLKITLTLHNEFKIIM-NNSKGSTLIFISLFMFILMNNFIGLFPYIFTSTSHMVLTLSMALPLWLSFMIYGWINHTMHMFTHLVPQGTPGILMPFMVCIETISNIIRPGTLAIRLSANMIAGHLLLTLLGNTGPSLTLMLINILLITQILLLVLESAVSIIQAYVFVVLSTLYSSETNMPQMMPLNWLILMFYFMMIFFLFNIMNYFKMSKTQK????????????????????????????????????????????????????????????????????????????????????????????????????????????????????????????????????????????…
Oulema_sp	MMMNLFSSFDPSTNFNLSLNWISSAIGIFIIPSLYWFTPSRLIFIWMKITLILHKEFKILINNKNIGSTLIFISLFSLILMNNFLGLFPYIFTSTSHLTMTFSLSLPLWLSFMLFGWMNYTTNMFAHLIPLGTPPILMPFMVCIETISNFIRPLTLAVRLSANMIAGHLLMTLLGNTGTSIQLYFLTFLIIMQILLLILETAVAIIQSYVFTILSTLYSSEINMPQMAPLNWITLMIYFIILFYMSNIMNYYKL-IIKT????????????????????????????????????????????????????????????????????????????????????????????????????????????????????????????????????????????…
Clitenella_fulminans	MMMNLFSSFDPTSNFNLSLNWFSTLMGLIIIPPLFWLIPSRFNIIWNKIIMILHKEFKVLLSNKSQGSTLIFISLFSIILFNNFLGLFPYIFTSTSHMTMTLSLALPLWLSFMIYGWFNNTIHMLAHLVPQGTPTILMPFMVCIETISNIIRPGTLAIRLSANMIAGHLLMTLLGNTGPIMTIYMLNFLIIIQILLLTLESAVTMIQSYVFAILSTLYSSEVNMPQMMPLYWLSLMFFFILIFFLFNNMNYFKMKQIKK????????????????????????????????????????????????????????????????????????????????????????????????????????????????????????????????????????????…
Cassida_sp	MMTNLFSSFDPSTNY-FSMNWTSMILVFFLIPSTFWFIPSRLNMMWTIMMNTIYKEIKILTPNKYKGMSLLMVTLFFYIMTSNFMGLFPYIFTSTSHMVITLSLALPLWLSFMIFGWTNNTKIMFAHMVPQGTPILLMPFMVCIETISNIIRPGTLAIRLSANMIAGHLLMTLMGNMGSLLSIYTVNLLIITQIILLVLEMSVSIIQSYVFMILTTLYSSEVNMPQMAPLNWLNLFMLMIIMMNMLKTLNYFHKKLHKK????????????????????????????????????????????????????????????????????????????????????????????????????????????????????????????????????????????…
Physosmaragdina_nigrifrons	MMTNLFSSFDPSTNLSTNLNWISSIIGLMIIPSMFWLIPSRLSLLWIKITSTLHKEFKVLINNKSQGSTLILISLFSIILFNNFMGLFPYIFTSTSHMVLTLALALPLWMSFMIYGWINNTIHMLAHLVPQGTPSVLMPFMVCIETISNIIRPGTLAIRLSANMIAGHLLMTLLGNTGSSLSIIMINFLIITQILLLVLESAVSVIQSYVFAVLTTLYSSEVNMPQMAPINWLSLFITFVISLIIFSTLNYFKS-SIKMMKTPLRKLSPLIKIMNNSLVDLPSPSNISYMWNFGSLLGMCLIIQIVTGIFLAMHYCPNIEMAFNSISHICRDVNNGWLIRTLHANGASLFFICLYLHIGRGIYYSSYNFMETWMSGVTIFFLVMATAFLGYVLPWGQMS…
Trirhabda_sp	MMMNLFSSFDPTSNFDLSLNWISTMIGLIIIPPMFWLIPSRFNILWNKIIMILHKEFKVLLGNKSQGSTLIFISLFSIILFNNFLGLFPYIFTSTSHMVMTLSLALPLWLSFMIYGWFNNSIHMLAHLVPQGTPPILMPFMVCIETISNIIRPGTLAIRLSANMIAGHLLMTLLGNTGPMMSIYLLNLLIITQILLLTLESAVAMIQSYVFAILSTLYSSEVNMPQMMPLYWLSLLSFFILIFFWFNNLNYFKSKKSQK????????????????????????????????????????????????????????????????????????????????????????????????????????????????????????????????????????????…
Cryptocephalus_sp	MMTNLFSSFDPTTNLNTSLNWLSTIIGLFIIPSMLWLIPSRLNLLWIKIIITLHKEFKILISNKSQGGTLILVSLFSIILFNNFMGLFPYIFTSTSHMVLTLSLAMPMWLSFMIYGWINNTTHMLAHLVPQGTPSILMPFMVCIETISNMIRPGTLAIRLSANMIAGHLLMTLLGNTGTSLSLMMINLLIIVQILLLVLESAVSIIQSYVFAVLTTLYSSEVNMPQMAPLNWLTLFISFSIYVMVFSSMNYFET-SMKKMKTPLRKISPLTKIVNNSLIDLPSPSNISYMWNFGSLLGLCLMIQIITGIFLAMHYCPNIELAFNSISHICRDVNNGWLIRTLHANGASLFFVCLYIHIGRGIFYGSYNLMETWMSGVTIFFLVMATAFLGYVLPWGQMS…
Lema_cyanella	MMMNLFSSFDPSTNFNLSLNWTSSMIGLLVIPSMFWLIPSRYIMIWMKMITNLHKEFNILINNKSMGSTLIFISMFSLILMNNFLGLFPYIFTSTSHLTMTLTLAFPLWLSLMLFGWINYTNHMFSHLVPQGTPTVLMPFMVCIETISNIIRPLTLAVRLSANMIAGHLLMTLLGNTGSSMQTSLIMILIFTQILLLTLESAVAIIQSYVFTILSTLYSSEINMPQMAPLNWISLMIYFIILFYMFNIMNYFKS-IFKIMKTIMRKSHQLIKIINNSLIDLPTPINISSMWNFGSLLGLCLMMQIATGLFLTMHYCPNTNLAFDSISHIMRDVNYGWLIRILHANGASFFFICLYMHIGRGIYYSSYTLKETWMTGTTLFFLIMATAFLGYVLPWGQMS…
Sermylassa_halensis	-MMNLFSSFDPATSWHLSLNWMSTSLGMMIIPPMFWLIPSRFNTMWKNIILTLHKEFKILIGTKTNGSTLIFITLFSLILFNNFLGLFPYIFTSTSHMTITLSLALPLWLSFMIYGAINNTTFMLAHLVPQGTPPFLMPFMVCIETISTLIRPGTLAIRLSANMIAGHLLMTLLGNMGPSMTLFLLNFLVIIQILLLTLETAVSIIQSYVFAVLSTLYSSEVNMPQMMPLNWMTLYFLFILIFYIFNNLNYFKNKSFKIMKMPIRKINPLLKIFNNALIVFPSPSNITIMWNFGSLLGICLMIQIFTGLFLAMHYCPNTEMAFDSINHICRNVNYGWLLRTMHANGASFFFICLYIHIGRGIYYSSYKMMETWMIGVTIFFMVMATAFLGYVLPWGQMS…
Sermyloides_sp_BMNH_846593	MMSNLFSSFDPSSSFNLSLNWLSTILGLIIIPPMFWFIPSRMSILWNKIILTLHIEFKILTKNK--GGTLIFISLFSMILFNNFMGLMPYIFTSTSHMSMTLSLALPLWFSFMTFGWINNTMHMLAHLIPQGTPPILMPFMVCIETISNLIRPGTLAIRLSANMIAGHLIITLLSNNGPSMSFFYISFLLLAQIMLLTLESAVAMIQSYVFAVLSTLYSSEVNMPQMMPLNWMGLFMIFILYFYTFNNLNYYTMKKLNLMKMPMRKTNPIINTLNESLIIFPAPSNISIMWNFGSLLGICLMIQILTGLFLAMHYCSNVEMAFNSIIHICQDVNYGWILRTTHANGASFFFICLYIHIGRSIYYSSYNMMSTWLIGVTIFFMVMGTAFLGYVLPWGQMS…
Siemssenius_fulvipennis	MMMNLFSSFDPSSNFNISLNWMSVGIGLMIIPPMYWFIPSRLSIFMIKITMLLHKEFKILLGPNTQGNTLIFISLFTLILFNNFIGLFPYIFTSTSHMAMTLVLALPLWLSFMLYGWINNYIHMLAHLVPQGTPPILMPFMVCIETISNVIRPGTLAIRLSANMIAGHLLMTLLGNTGLSLNLYMVNILIIAQILLLTLEMAVSIIQSYVFTILSTLYSSEVIMPQMMPLNWISLMLFFLISFYLFNNLNYFEKMNTKKMLKPMRKNNPLFKIIDNSLIVFPSPSNISIMWNFGSLLGICLTIQILTGLFLAMHYCPNIDLAFNSISHICRDVNYGWLMRTLHANGASFFFICLYTHIGRGIYYSSYMMLETWMIGVTIFFLIMATAFLGYVLPWGQMS…
Sinocrepis_fulva	MMMNLFSSFDPSSTFNLSLNWMSTWIGLIIIPSLFWLVPSRINFIWIWIINALHKEFKVLIGPKTQGSTLIFIALFSIILFNNFIGLFPYIFTSSSHMIMTLTLALPLWLSFMIYGWLNNTIFMLAHLVPIGTPGILMPFMVCIETISNMIRPMTLAIRLSANMIAGHLLLTLLGETGPFLSIWMINILIIVQIMLLVLEMAVSMIQSYVFAILSTLYSSEVNMPQMMPLNWLTLMFFFVFSFMLFNNLIYYKFLTKKLMKMPLKKNNPLLKILNNSLINYPTPSNISSMWNFGILLGICLTIQILTGIFLAMHFCPNIELAFNSVAHICRDVNYGWLIRTLHANGASFFFICLYIHIGRGMYYSSYNLMETWMIGVTIFFLTMATAFLGYVLPWGQMS…
Sinoluperus_subcostatus	MMMNLFSSFDPATNLNTSLNWLSTFLGLMILPPMFWLIPSRMNICWLKITNTLHKEFKILLGLNSQGSTLIFISLFSIILFNNFLGLFPYIFTSTSHMTMTFSLALPLWLSFMLYGWFNNTIHMLAHLVPQGTPSILMPFMVCIESISNIIRPGTLAIRLSANMIAGHLLMTLLGNTGANLSLYMLNFLLITQILLLTLETAVSMIQSYVFAVLSTLYSSEVNMPQMMPLNWLSLLMFFIMIFYLFNNMNYYKFFKSMKMLIQLYKKNPIFNIISKSLINLPTPSNISYMWNFGSLLGLCLMIQIMTGLFLTMHYCPNMELAFNSIAHICRDVNYGWLLRTLHANGASFFFICLYIHIGRGMYYTSYYMTKTWMIGVTIFFITMATAFLGYVLPWGQMS…
Smaragdina_concolor	MMTNLFSSFDPSTNLGTNFNWMSTIIGIIMIPSMFWLIPSRLSWVWIKITSTLHKEFKILINNKSQGSTLILISLFSIILFNNFMGLFPYIFTSTSHMVLTLSLALPMWLSFMLYGWINNTTHMLAHLVPQGTPAVLMPFMVCIETISNIIRPGTLAIRLSANMIAGHLLMTLLGNTGSSLSIVMINFLIITQILLLVLESAVSIIQSYVFAVLTTLYSSEVNMPQMAPINWLSLFITFIITLLVFSTMNYFKP-VFHKMKTPLRKISPLTKIVNNSLIDLPSPSNISYMWNFGSLLGLCLMIQIITGIFLAMHYCPNINLAFNSVSHICRDVNNGWLIRTLHANGASLFFVCLYTHIGRGIYYSSYNLTETWMSGVTIFFLVMATAFLGYVLPWGQMS…
Smaragdina_reyi	MMTNLFSSFDPSTNLNTNLNWISTMIGLMIIPSMFWLIPSRLSFLWIKITSILHKEFKILINNKSQGSTLILISLFSLILFNNFMGLFPYIFTSTSHMVLTLSLALPLWISFMLYGWINNTIHMLAHLVPQGTPAVLMPFMVCIETISNVIRPGTLAIRLSANMIAGHLLMTLLGNTGSSLSIIMINMLIIVQILLLVLESAVSLIQSYVFAVLTTLYSSEVNMPQMAPINWLSLFITFVISLIIFSSVNYFKI-IFFKMKTPMRKMSPLIKIVNNSLIDLPSPSNISYMWNFGSLLGMCLIIQIITGIFLAMHYCPNIELAFNSVSHICRDVNNGWLIRTLHANGASLFFICLYIHIGRGIYYSSYNLMETWMSGVTIFFLVMATAFLGYVLPWGQMS…
Sphaeroderma_rubidum	MMMNLFSSFDPTSSMNLSLNWLSITLGMMIMPLTFWLIPSRMSMIWLSIINLLHKEFKVLIGTKTQGNTLIFISLFSIILFNNFLGLFPYIFTSSSHMTMTLSLALPLWLSFMIYGWFNNTLHMLAHLVPQGTPPVLMPFMVCIETISNMIRPGTLAIRLAANMIAGHLLLTLLGNTGSNMSILMLNMLILTQILLLTLESAVAIIQSYVFAILSTLYSSEVNMPQMMPLNWLSLMIFFIMIFLFYNSLNYYKSNQMKKMKMPIRKINPLLKIFNNSLITLPSPTNISTMWNFGSLLGICLMIQILTGLFLAMHYCPNVELAFNSVIHICRDVNNGWLIRTLHANGASFFFICLYTHIGRGIYYSSYNMIETWMIGVTIFFFTMGAAFLGYVLPWGQMS…
Sphaeroderma_sp_BMNH_846647	MMMNLFSNFDPSSSMNLSMNWLSTILGLILIPMSFWLIPSRIKMIWIKINKFLNKEFSILIGVQMKSNTLIFISLFSIILFNNSLGLMPYIFTSSSHMTMTLTLSLPLWLTFMIYGWINNTIHMFAHLIPQGTPPILMPFMVCIETISNMIRPGTLAIRLSANMIAGHLLLSLLGNTGSNLTLIMMNILIFSQILLLTLETAVSLIQSYVFAVLTTLYSSETNMPQMMPLNWLSLMAFFIMTFYMFNNYNYFKNPLMKQMKTSIRKTSSLMKIINNTLITLPTPSNITMMWNFGFLLGICLMIQIFTGIFLAMHYCPNVEMAFYSIIHICRDVNNGWLIRTLHANSASFFFICLYIHIGRGIYYSSYTMTKTWMIGVTIFLLTMSTAFLGYVLPWGQMS…
Sphenoraia_micans	MMMNLFSSFDPSTNFNLSLNWFSTILGMLMIPPMFWLIPSRMTIMLNKISLILHNEFKILIGNKTKGNTMIFISLFMMILFNNFLGLIPYLFTSTSHMTLTLSLALPLWMSFMIYGWINNTIHMFAHLVPHGTPSILMPFMVLIETISTMIRPGTLAIRLSANMIAGHLLMTLLGNTSSSVSMIMLNMMIMVQLLLLMLEMAVAIIQSYVFAVLSTLYSSEVNMPQMMPLNWLILFISFIWTFFLFTNWNYFKIKYTNIMKKPMRKNNPLFKIIDNSLIIFPSPSNLSLMWNFGSLLGICLMIQIFTGMFLAMHYCSNTEMAFDSINHICRDVNYGWMIRTLHANGASFFFICIYIHIGRGIYYSSYNLIETWMIGVTIFFLSMATAFLGYVLPWGQMS…
Spilopyra_sumptuosa	MMMNLFSSFDPSTNFNTSMNWLSTFISIIILPSLFWFIPSRFNMIWLKIIFYLHLEFKNLM--KMPGLTFMFISLLSLILFNNFLGLFPYIFTSTSHLVLSLSLAMPLWLSFMLFGWLKNTIHMFTHLIPQGTPPILMPFMVCIETISNIIRPGTLAVRLSANMIAGHLLMTLLSNTGNFLSLWMINFLIIVQILLLILESAVAIIQSYVFSVLSLLYSSEVNMPQMAPLNWLSLFFLFISIFMLFNYLNYYKNYYYEKMKNPMRLSSPLFKILNNSLIDLPTPSNITLLWNFGSLLGTCLVIQLITGIFLAMHYCPNIELAFNSISHICRDVNYGWLMRTLHANGASFFFICLYIHIGRGLYYHSFNLMMTWMSGVTIFFMVMGTAFLGYVLPWGQMS…
Stylosomus_ilicicola	MMTNLFSSFDPSTSLGMSLNWSSTLLGLIIMPSMFWLIPSRMIILWKKIIYILHKEFKILINSKSNGSTLILVSLFSIILFNNFMGLFPYIFTSTSHMTMTLAMALPMWLSFMLYGWINNTVYMLAHLVPQGTPPILMPFMVCIETISNLIRPGTLAIRLSANMIAGHLLMTLLGNTGTSLSLLMLNLLIITQILLLTLESAVSIIQSYVFAVLATLYSSEVNMPQMAPLNWLLLFFMFILSLLMFMSMIFYKNWKSKDMKVPMRKISPLTKMINNMLIDLPTPSNISYLWNFGSLLGLCLMIQIVTGLFLAMHYCPNIELAFNSISHICRDVNNGWLIRTMHANGASFFFICLYIHIGRGIYYSSYNLLETWMTGVTIFFMVMATAFLGYVLPWGQMS…
Stylosomus_rugithorax	MMTNLFSSFDPATNLGTSLNWSSTLIGLTLIPSMFWLIPSRMTFLWMKIALILHKEFKILINSKSNGSTLIMVSLFSIILFNNFMGLFPYIFTSTSHMVLTLSLALPMWLSFMLYGWINNTTHMLAHLVPQGTPSILMPFMVCIETISNLIRPGTLAIRLSANMIAGHLLMTLLGNTGSSLSLLLLNLLIITQILLLVLESAVSIIQSYVFAVLTTLYSSEVNMPQMAPINWLLLFLMFIISLLMFMTMNFYETSKYKKMKTPMRMMSPLTKLINNMLIDLPTPSNISYMWNLGSLLGLCLIIQVITGIFLAMHYCPNVALAFDSVSHICRDVNNGWLIRITHANGASFFFICLYIHIGRGIYYSSFNLLETWMSGVTLFFIVMATAFLGYVLPWGQMS…
Syneta_adamsi	MMTNLFSSFDPTTYFKLSINWSSTLMGLLILPPMFWLIPSRINIFWIKIITLLHKEFKILIGNKSTGSTLTFISLFTIILLNNFLGLFPYIFTSTSHMSVTLTLALPLWLSFMIYGWINNTIHMLAHLVPQGTPPILMPFMVCIETISNIIRPGTLAVRLSANMIAGHLLMTLLGNTGTSLSLIMLNFLLTVQILLLLLETAVAIIQSYVFAVLSTLYSSEVNMPQMAPMNWLMLFFYFISIFLLFNLTNYFKNKMSYHMKTTLRKTSPLMKIINNSLIDLPTPSNISSMWNFGSLLGLCLMIQIMTGLFLSMHYCPNIELAFNSLSHICRNVNYGWLIRTLHANGASFFFICLYIHIGRGIYYSSFFLVETWMIGVTIFFMVMGTAFLGYVLPWGQMS…
Syphrea_sp_REN2018	MMMNLFSSFDPTSNFNISLNWLSTIIIFSLIPSFFWISPSRLQFFWMKIFLTLHKEFKVLIGN-TKGSTLLFITLFSFILMNNFLGLFPYIFTSTSHMSMTLSLALPLWTSFMIFGWFTNTKHMLAHLVPQGTPPILMPFMVCIETISNVIRPGTLAIRLSANMIAGHLLLTLLGQTGSFMTMLTLNILIITQILLLTLESAVAIIQSYVFAVLSTLYSSET-MPQMMPLNWMLLFIFFNTIYFLANNFIYFSKSKMSKMKMPIRKTSPLIKIINNSLITFPAPSNISTLWNFGSLLGLCLMIQIITGLFLAMHYCPNVFMAFDSIMHICRDVNYGWLLRTLHANGASFFFICIYIHIGRGIYYSSYKLLETWMIGVTIFFLTMATAFLGYVLPWGQMS…
Tegyrius_keralaensis	MMMNLFSSFDPTSNFSMSLNWISTFLGLIIMPSVFWLIPSRLSMFLQLIINTLHKEFKILTG-NSKGSTMIFISLFFLILFNNFLGLTPYIFTSTSHMTLTLTLALPMWLSFMIFGWFKNTIHMLSHLVPQGTPPILMPFMVCIETISNLIRPGTLAIRLSANMIAGHLLLTLLGNTGSFMSLLPLNLLIITQILLLTLEIAVSMIQAYVFSILSTLYSSEVVMPQMMPLNWITLLMIFVLTFYFFNNMIFYPKNKMS-MKNHM-KTNPLLKIMNNSLIKLPTPSNISYLWNFGSLLGLCLMMQILTGLFLTMHYCPNVDLAFNSISHICRNVNYGWLIRTLHANGASFFFICIYIHIGRGIYYSSYNMIETWLIGVTIFFLTMATAFLGYVLPWGQMS…
Theopea_aeneipennis	MMMNLFSAFDPTSNLKFSLNWLSTLLGLFIIPPMFWLVPSRLSMLWMKIMQILNKEFKML--TKSKGSNLIFISLFSIIMFNNFLGLMPYIFTSSSHLTMTLTLALPLWLSFMMYGWITKTIHMFSHLIPQGTPPILMPFMVCIETISNIIRPGTLAIRLSANMIAGHLLMTLLGNTSSNVSLYMLNLMLIVQLMLIILETAVSIIQSYVFATLSTLYSSEVNMPQMMPLNWLTLFMFFLIIFYLFNNMNFYKFSKFQS-MKMLRKSNPLLKIINNSLIILPTPSNISLFWNYGSLLGLCLMIQIITGLFLAMHYCPNIELAFNSLSHICRNVNYGWIMRTIHANGASFFFLCLYTHIGRNIYYGSFYMIETWSIGVTIFFMVMATAFLGYVLPWGQMS…
Timarcha_goettingensis	MMSNLFISFDPSTIFYMSLNWLSAMIGLLIIPPMFWLIPSRMQFLWINIIMILHKEFKILLNNKSKGSTLMFISLFSLMMFNNFLSLFPYIFTSTSHMIMTFSLALPLWLSFMIYGWTNNLTHMLAHLVPQGTPNILMPFMVCIETISNIIRPMTLTIRLSANMIAGHLLLTLLGNTGPSMSMLMLLMLLIIQILLLILESAVAIIQSYVFSILSTLYSSETNMPQMMPLNWLILFIYFIMVFLMFNILNFYLS-DNLKMKMPLRKSSPLIKIFNSSLFNLPTPSNISTMWNFGSLLGFCLLIQIITGLFLSMHYCANVELAFNSIAHICRNVNYGWLLRTIHANGASFFFICLYIHIGRGIYYSSYNMIETWMIGVTMFFIIMATAFLGYVLPWGQMS…
Trirhabda_virgata	MMMNLFSSFDPTSNFNFSLNWMSTLIGLMIIPPMFWLIPSRFHILWNKIIMILHKEFKILIGNKSQGSTLMFISLFSIILFNNFLGLFPYIFTSTSHMTMTLSLALPLWLSFMIYGWLNNTIHMLAHLVPQGTPGILMPFMVCIETISNIIRPGTLAIRLSANMIAGHLLMTLLGNTGPMMSIYMVNLLIIVQILLLTLESAVAMIQSYVFAILSTLYSSEVNMPQMMPLYWLSLMIFFILAFFLFNNLNFYKSKKTSI????????????????????????????????????????????????????????????????????????????????????????????????????????????????????????????????????????????…
Xuthea_yunnanensis	MMTNLFSTFDPSSTLNSSVNWLSTLIGLSIIPPMFWMIPSRMNFFWTKILLILHQEFKILL-NNYKGSTLIFISLFTIILFNNFLGLFPYIFTSTSHMTLTITLALPLWVSFMIFGWINNMQHMLAHLVPQGTPPILMPFMVCIETISNIIRPGTLAIRLSANMIAGHLLLTLLGDTGPYLSFMLINILIITQILLLTLEMAVSIIQAYVFAILSTLYSSETNMPQMMPLNWLLLMMFFISIFLTFNFMNFYKKVKMNNMKTKILKTHPLLKLFYNSLITLPTPSNISMMWNFGSLLGLCLLIQIFTGLFLAMHYCPNISLAFESISHICRNVNYGWLIRTLHANGASMFFICLYIHIGRGIYYSSYTMMETWMIGVTIFFLVMATAFLGYVLPWGQMS…
