# Supplementary material for: Higher-level phylogeny of Chrysomelidae based on expanded sampling of mitogenomes
Source: PLoS One. 2022 Jan 21;17(1):e0258587. doi: 10.1371/journal.pone.0258587 (PMC8782406; doi:10.1371/journal.pone.0258587)
Supplement: S1 File — (ZIP) [file pone.0258587.s013.zip › File S1/PCG_nt.phy]

210 10590
Labidostomis_sp	------------------------------------------------------------------------------------------------------------------------------------------------------------------------------ATCCTTATTAACAATAAATCGCAAGGTAGAACGCTAATTTTAGTCTCCCTTTTCTCTATCATTTTATTTAACAATTTTATAGGACTATTTCCTTACATCTTTACATCCACTAGTCATATAGTTTTAACACTATCACTAGCCCTTCCTATATGAGTAAGATTCATAATCTATGGTTGAATTAACAATACAATTCACATACTAGCACACTTAGTACCTCAAGGTACA…
Geinula_sp	ATGATAATAAATTTATTTTCTTCTTTTGACCCTGCATCAAATTTTGGTTTATCAATAAATTGAATYAGAACATTAATTGGAATWATTGTAATTCCTCCTATATTTTGACTTATCCCATCACGATTTAATTTTTTCTGACATAAAATTATTTGAATTTTACATAAAGAATTTAAAGTTCTTTTAGGARACAAATCACAAGGAAGAACCTTAATTTTTATTTCATTATTTGCTATAATTTTWTTTAATAATTTTMTWGGATTATTCCCTTATATTTTTACTAGAACTAGTCATATAACAATAACATTAAGATTAGCCTTACCTTTATGATTAAGCTTTATAATTTATGGTTGAATAAATAATACAATCCATATACTAGCCCATTTAGTACCACAAGGTACT…
Leptomona_sp	------------------------------------------------------------------------ATGATCGGACTAATTATTATCCCTCCAATATTCTGATTAATCCCTAGTCGAATAAATATTTTATGAACAAAAATTTTATTTACTTTACATAAAGAATTTAAAACATTATTAGGTAATAAATCTCAAGGAAGAACTTTAATTTTTATTTCATTATTTTCTATTATTTTATTTAACAACTTTTTAGGATTATTCCCATACATTTTTACTAGAACTAGACATATAATCTTAACATTAAGACTTGCTCTTCCACTTTGATTAAGATTTATAATTTACGGATGAATTAACAATTCTATTCACATATTAGCCCATTTAGTCCCACAGGGAACT…
Callosobruchus_maculatus	ATGATAATAAATTTATTTTCTTCTTTTGATCCTAGAACTGGGATAAATTTATCCCTTAATTGAATAAGAACCTTTATTGGTATTATTATCATTCCCCCATTATTTTGGTTTATTCCCTCGCGACTTAATATAATATGAATTAAAATTACTACCCTACTTCATAAAGAATTTAAAGTCCTAATTAATAATAAGTCTCAAGGAAGAACATTAATATTTATCTCTTTATTTTCATTAATTTTATTTAACAATTTTTTAGGCCTATTCCCCTATATTTTTACAAGAACAAGACAACTTGTTTTAACTCTTACACTAGCCTTACCCCTCTGATTAAGCTTTATAATCTTTGGATGAATTAATAATACAATACACATATTTACACATCTTGTACCACAAGGAACA…
Acanthoscelides_obtectus	ATGATAATAAATCTATTTTCATCTTTTGATCCTTCAACTAATTTCAGACTATCCCTTAATTGATTAAGAACCCTTCTTAGATTTTTTATTATCCCCCCAATATTCTGATTAATCCCCTCACGAATTCATATACTATGAAATATAATTATTATAACTCTTCATAAAGAATTTAAAATTTTAATTAATAACAAATCACAAGGAAGAACTTTAATATTTATCTCTCTTTTTTCATTAATTTTATTCAATAATTTTTTAGGGTTATTCCCCTATATTTTTACAAGAACCAGACATATAGTATTAACTTTAACTCTTGCCTTACCCTTATGAATAAGCTTTATATTATTTGGGTGAACTATGAATACAACCCACATATTTGCCCATTTAGTTCCCCAAGGAACA…
Acrocrypta_assamensis	ATGATAATAAATTTATTTTCTACATTTGATCCTAGCTCAAATTTTAATTTATCAATAAACTGATTTAGAACATGAATTAGTTTATTAAGAATACCTATAAGATTTTGACTTTTACCATCACGCTTTAAGATATTTTGAATTTCTATTATTCTTAAATTACATCAAGAATTTAAAATTTTACTAAGACCAAATTTTAAAGGTAAAACTTTAATTTTAATTACACTATTTTTAATGATTTTATTCAATAATTTTTTAGGGTTATTTCCTTATATTTTTACTAGAAGTAGGCATATAATTTTTACATTAAGATTAGCTTTACCATTATGACTTTCATTCATAATTTACGGATGAATTAATCACACAACTTATATATTAGCTCATTTAGTTCCCCAAGGTACA…
Agasicles_hygrophila	ATGATAATAAATCTATTCTCAACTTTTGACCCCTCAACTAACTTTAATATATCATTAAATTGAATTAGGACTTTTTTAGGGTTAATTTTAATCCCTTCATTATTCTGATTAATCCCATCACGATTCTCGTACCTTTGAATAAAAATTATTTTAATATTACATAAAGAATTTAAAGTATTAATTGGACCAAATACAAAAGGGAACACAATAATTTTTATCGCTTTATTCTCAATAATTTTAATAAATAATTTTCTAGGGTTATTTCCTTACATTTTTACGAGAACAAGTCATATAACAATAACTTTAAGACTAGCTTTACCTTTATGACTTACTTTTATATTATTTGGCTGAATTAACCATACATCCCATATACTAGCACATCTAGTACCAACGGGCACG…
Agetocera_deformicornis	ATGATAATAAATTTATTTTCTTCTTTTGACCCATCTGCAAATTTTAATGCATCATTAAATTGAATAAGAACTTTTATTGGAATTTTAATTATTCCCCCAATATTTTGACTAATTCCTTCACGAATTAATATATTATGAATTAAAATTATTTTTATCCTGCATAAAGAATTTAAGGTACTATTAGGAAATAAATCTCAGGGAAGAACTTTAGTTTTTATTTCTCTCCTCTCATTAATTTTATTTAATAATTTTTTAGGATTATTCCCGTATATTTTTACTAGAACTAGTCATATAGTAATAACCCTAAGATTAGCCTTACCATTATGATTAACTTTTATATTATATGGATGAATTAATAATACTTTATATATATTTGCCCATTTAATACCTCAAGGCACC…
Agetocera_mirabilis	ATGATAATAAATCTATTCTCTTCTTTTGACCCTACTTCAAACTTTAATACATCATTAAATTGAATAAGAACTTTTATCGGAATTTTAATTATTCCCCCAATATTTTGATTAATTCCTTCACGAATTAATATTTTATGAATTAAAATTATTTTTACTCTTCATAAAGAATTCAAAGTTCTATTAGGGAGAAAATCTCAAGGAAGAACTTTAATTTTTATTACCTTACTTTCATTAATTTTATTTAATAATTTTTTAGGATTATTTCCATATATTTTTACTAGAACTAGTCACATAACAATAACTTTAAGATTAGCTTTACCATTATGATTAACCTTTATACTATATGGATGAATTAATAATACTTTACATATATTTGCTCATTTAGTTCCTCAAGGAACT…
Agonita_chinensis	ATGATAGCCTCATTATTTTCTTCATTTGACCCCTCAACATATTAT---TTTTCATTGAATTGAATAAGATTATTAATATTTACAATTATAATACCATATTGTTATTGATTAACACCCTCGCGAATAAGAATATTATGATTATTATTAAATAAAAAATTACATAAAGAATTAAAAATTATATTATCAGAAAAATCTAAAGGTAGAACCCTAATTATAATTACTATTTTTACATTAATTTTATTAAACAATTTTATAGGATTATTTCCTTATATTTTTACAGCAACATCACATATAAGAATTACTTTATGCTTAGCTTTACCAATGTGAATTTCATTTATAATTTACGGATGAACTAAAAAAACAAATCATATATTTGCACATTTAACCCCTCAAGGAACA…
Altica_cirsicola	ATGATAATAAATCTTTTTTCTTCTTTTGACCCAACTTCAAATTTTAATCTATCTTTAAATTGATTAAGAACAATTATTATTTTTATATTAATCCCATCTTTTTTTTGAGCCTTACCTTCCCGTCTACAAATCCTATGAATAAAAATTTTCTTAACTTTACATCAAGAATTTAAAGTTTTAATCGGAATAAAAAATAAAGGAAGAACCTTAATTTTTATTAGACTATTTTTTTTTATTTTGATTAGGAATTTTTTAGGATTATTCCCATATATTTTTACTAGGACAAGACACATATCTATAACACTAAGATTAGCTTTACCTACATGAATTAGATTTATAATTTTTGGGTGATTTATGAATACAAAACATATACTTGCTCACTTAGTTCCTCAAGGAACA…
Altica_ericeti	ATGATAATAAATCTTTTTTCTTCTTTTGATCCAACCTCAAATTTTAGACTTTCCCTTAATTGATTAAGGACAATTATTATTTTCTTAATTATCCCATCTTTTTTTTGAATTTCTCCTTCTCGTATTCAAATTTTATGAATAAAAATCTTTTTAACTTTACATCAAGAATTTAAAATACTAATTGGAATTAAAAACAAAGGAAGAACTTTAATTTTTATTACATTATTTTCTTTTATCCTAATTAATAATTTTTTAGGATTATTCCCATATATTTTTACTAGAACAAGTCATATATCTATAACACTAAGATTAGCCCTGCCCACCTGAACTAGATTTATAATTTTTGGCTGATTTATAAATACTAAATATATATTAGCTCATTTAGTTCCACAAGGAACT…
Anadimonia_potanini	ATGATAATAAATTTATTTTCTTCCTTTGATCCAACTTCAAATTTAAATTTTTCATTAAATTGATTAAGTACATTTATTGGACTTTTTGTTATTCCCCCTATATTTTGATTAGTACCTTCCCGTTTTAATTTTTTTTGAAATCAAATTATTATCCTACTACATAAAGAATTTAAAGTTTTATTAGGAAATAAATCTCAAGGTAGAACTTTAATTTTTATTTCTTTATTTTCAATTATTTTATTCAATAACTTTTTAGGGCTATTCCCCTATATTTTTACTAGTACAAGCCATATAGTAATAACATTAAGATTAGCATTACCTTTATGAATTAGATTTATAATTTATGGATGATTTAATAATACAATCCACATATTAGCTCATTTAGTTCCTCAAGGAACT…
Aphthona_albertinae	ATGATAATGAATCTTTTTTCATCTTTTGACCCCTCTTCATCTTTTGGTACATCATTAAATTGGTTAAGAACTCTAATCGGACTTATTATTTTACCTTCAATATTTTGGTTAATTCCATCACGACTAAGAATCTTATGAGTTAAAATTTCTTTAACATTACATAAAGAATTTAAAATTTTAATTGGAAATAAATCTCAGGGAAGAACTTTAATTTTTATTGCATTATTTTCATTTATCCTATTTAATAATTTTTTAGGACTATTCCCATATATCTTTACAAGATCAAGACATATAGCTATAACATTAAGGTTAGCCCTCCCTTTATGGTTAAGTTTTATAGTTTATGGATGAATTAATAATATACTTCATATATTAGCCCACCTAGTTCCTCAAGGAACT…
Aphthona_euphorbiae	???????????????????????????????????????????????????????????????????????????????????????????????????????????????????????????????????????????????????????????????????????????????????????????????????????????????????????????????????????????????????????????????????????????????????????????????????????????????????????????????????????????????????????????????????????????????????????????????????????????????…
Aplosonyx_pictus	ATGATAATAAATCTTTTCTCCTCCTTTGACCCTACCACTAACCTCAACACCTCTTTAAACTGACTGAGCGCGCCCCTAGGACTAATTATTATTCCCCCCATATACTGACTTCTTCCCTCTCGAATAGGACTCCTTTGAAATAAAATTTACTCTGCCCTACATAAAGAATTTAAGGTTTTAATTGGGCCAAAATCTCAAGGAAGAAGTCTAGCCTTTATTTCTTTATTTTCCTTAATTTTATTCAACAATTTTTTAGGCCTATTCCCATATGTCTTCACCGGCCCAAGACATATAGTACTAACCCTAAGATTAGCTCTACCCCTCTGACTGAGATTTATAATTTATGGGTGATTTAATAATACCATCCACATATTTGCACATTTAATTCCTCAAGGAACC…
Apophylia_sp_REN2018	ATGATAATAAATTTATTTTCATCTTTTGACCCAACAGCAAATATAAATATTTCTTTAAATTGACTAAGAACTTTTATTGGATTAAGAATTATTCCTCCTATATTTTGACTTATTCCTTCTCGATTCAATATTTTATGAAATAAAATCTCTATAACCCTACATAAAGAATTTAAAGTTTTATTAGGAAATAAATCACAAGGAAGAACATTAATTTTTATTTCCTTATTCTCAATTATTTTATTTAATAATTTTTTAGGATTATTCCCCTATATTTTTACAAGAACAAGACATATAACAATAACATTAAGATTAGCACTACCATTATGACTTAGATTTATAATTTATGGATGATTTAATAATACTATTCATATATTAGCCCATTTAGTTCCCCAAGGAACT…
Apteropeda_orbiculata	ATGATAACAAATTTATTTTCATCATTTGACCCATCAACAAATATAAGATTTTCTTTTAATTGATTAAGAACAACTATTGGAATAATTTTAATCCCTTCGATTTTCTGATTAATTCCCTCTCGAATAAATATAATTTGAAACAAAATTTCTTATACTTTACATAAAGAATTTAAAATTTTAATTGGAAAAAAATCTAAAGGAAGAACCTTAATATTTATTTCCTTATTCACTATTATTTTATTTAATAACTTTTTAGGATTATTCCCTTACATCTTCACTAGAACAAGACACATAACATTAACATTAACCTTAGCCCTCCCATTATGGTTAAGTTTTATACTTTTTGGGTGAATTAATCATACAACCCATATATTAGCACATTTAGTCCCTCAAGGAACC…
Apteropeda_ovulum	ATGATAATAAATCTATTTTCATCTTTTGACCCCTCAACAAATTTCGGAATTTCTCTTAATTGATTAAGAACAATTATTGGAATTATTCTAATTCCTTCAATATTTTGATTAATTCCATCTCGAATAAATATAATTTGAAATAAAATTACAATTATTTTACATAAAGAATTTAAAGTATTAATCGGCAATAAATCTAAAGGCAGAACCTTGATATTTATTTCTCTATTCTCTATTATTTTATTTAATAATTTTTTAGGGTTATTTCCTTACATTTTCACCAGAACAAGGCATATAACATTAACTTTAACTTTAGCACTTCCTTTATGGTTAAGATTTATACTTTTTGGTTGAATTAATCATACAACTCATATATTAGCTCACTTAGTCCCCCAAGGAACT…
Archetypus_frenchi	ATGATAACTAACTTATTTTCATCTTTTGATCCCTCTACTAATTTGAATCTTTCACTAAACTGGATTAGAATTATTCTAGGAATTATTATTATTCCACCTGCCTTTTGATTAATCCCTTCTCGTCTAAATATTTTATGAATTAATATTATTAACACATTACACAAAGAATTTAAAATCTTAATGGGAAACTCTAATAAAGGTGGTACATTAATTTTTGTATCCCTATTTTCATTTATTTTATTTAATAATTTTATAGGACTTTTTCCATATATTTTTACTAGAACAAGACATATAGTACTTACACTTTCATTGGCCCTTCCGCTATGAGTTAGATTTATAATTTATGGTTGATTTAATTACACAACTCATATACTAGCCCACCTAGTTCCTCAGGGAACA…
Arescus_labiatus	ATGATAAGATCTCTATTCTCTTCCTTTGACCCAACAACAACTTTT---TTATCCTTAAATTGAATAAGATTAATATTAATTTTTATTTTAATCCCCAACATATATTGATTAATCCCATCACGAATAAATATTCTATGAATCAAACTATTGATAAAATTAAATAAAGAATTTAAGATTTTATTAAATGAAAATCATAATAAAAACACATTAATTTTTATTAGATTGTTCTCAATTATTATTATAAGAAATTTTTTTGGACTATTTCCATATATTTTTACCAGAACTAGACACCCCAGAATTAATTTGAGTTTAGCCTTACCTTTATGAATAAGAATAATTATTTTTGGAATATTGAAAAAAACTAATTTAATGATAGCACATTTAGTCCCCCAAGGAACC…
Argopistes_tsekooni	ATGATAATAAATCTTTTTTCTTCTTTTGACCCTTCAACAAATTTTAACTTATCATTAAACTGATTAAGAACAATAATAGGAATAATTTTAATTCCTATAATCTTCTGATTTATCCCATCTCGAATAAATATTCTATGAATTAAAATTATTACAATTTTACATACTGAATTTAAAATTCTTATTGGAACCAAATCAAAATCTAGAACAATTATATTCATTTCTTTATTAAGAATTATTTTATTTAATAATTTTATAGGATTATTCCCTTATATTTTTACTAGAACAAGACATATAAGAATAACATTAACCTTAGCATTACCTTTATGATTAAGTTTTATAATTTATGGATGATTTAATCATACTACTCATATATTAGCTCACTTAGTTCCTCAAGGAACT…
Aristobrotica_sp_REN2018	ATGATAATAAATTTGTTTTCTTCTTTTGATCCAACTTCAAATTTTAATCTTTCTTTAAATTGAATAAGAACTTTTATTGGATTATTAATTTTACCTTCTATATATTGATTAATCCCCTCTCGATTAAACTGATTATGAATAAAAATTATTAATATTTTACATCAAGAATTTAAAGTTCTAATAGGAAACAAATCCCAAGGAAGGACATTGATTTTTATTTCCTTATTTACAATTATTTTATTTAATAATTTTTTAGGACTATTCCCATATATTTTTACAAGAACAAGACATATAATTTTAACTTTAAGATTAGCTTTACCTTTATGATTAACTTTCATACTTTACGGATGAATTAATAATACAATTCATATGCTCGCTCACTTAGTTCCTCAGGGAACA…
Arthrotus_chinensis	ATGATAATAAATTTATTTTCTTCATTTGACCCAACTTCAAATTTAAATTTACATTTAAATTGATTAAGAACAAGAATTGGGTTATTAATTATTCCCCCCATATTCTGACTAATTCCTTCACGAATGAATTATTTCTGAATAAAAATTATTTTAACTTTACATAAAGAATTCAAAATTTTAATAGGAAATAAATCTCAAGGAAGAACTTTAATTTTTATTAGAATATTCTCTATGATCTTATTTATTAACTTTATTGGATTATTCCCTTATATTTTTACAAGAACAAGGCATATAATCTTAACTTTTAGATTAGCCTTACCTTTATGATTAAGATTTATAATTTATGGTTGATTAAACAACACAATTTATATATTAGCTCATTTAGTTCCTCAAGGAACT…
Asphaera_sp_REN2018	ATGATAATAAATTTATTCTCATCATTTGACCCAACTTCTAATTATAACCTATCATTAAATTGATTAAGAACATTAATAAGAATCATTATTATTCCTATAAGATTTTGAATTTTCCCTTCTCGTATCTATATATTATGATTTAAAATTTTAATTACATTACATAAAGAATTTAAAACTTTAATAGGACCAAAATCCCAAGGTAATACTATTATTTTTATTTCATTATTTTCTTTAATTCTATTTAATAATTTTATAGGATTGTTTCCATACATTTTTACAAGAACAAGACACATATCTCTAACTATTAGGCTCGCATTACCTTTATGATTAACATTTCTATTATTTGGATGAATTAATAACACTATCCACATATTAGCTCACTTAGTCCCTCAAGGAACT…
Aulacophora_indica	ATGATAATAAATCTTTTTTCTTCATTTGATCCCACATCAAATTTTAATTTATCATTAAATTGAATTAGAACTTTAATTGGTCTATTAATTATTCCCCCTATATTTTGATTAATTCCATCACGAATATCAATAATATGATTAAAAATTACTATAACTTTACATCAAGAATTTAAAATTTTATTAGGAAACAAATCTCAAGGAAGAACCCTAATTTTTATTTCCCTATTTTCTATTATTTTATTTAATAATTTTTTAGGGTTATTTCCCTATATTTTTACTAGATCTAGACATATAATTATAACTCTAAGACTAGCCCTACCATTATGATTAAGTTTTATAATTTATGGATGAATTAATAACACTATTCACATATTTGCTCATTTAGTTCCACAAGGAACA…
Aulacophora_lewisii	ATGATAATAAATCTTTTCTCTTCATTTGATCCTTCTTCAAATTTTAGATTATCAATAAATTGAATTAGAACTTTTATTGGGTTATTAATTATCCCCCCAATATTTTGATTAATTCCATCTCGAATCTCTATAATATGATTTAAAATTATTATAACCTTACACTTAGAATTTAAAACTCTATTAGGAAATAAATCACAAGGAAGAACTTTAATTTTTATTGCACTATTTTCAATTATTTTATTTAATAATTTTTTAGGCTTATTTCCCTACATTTTTACAAGATCTAGACATATAGTAATAACCTTGAGATTAGCCCTTCCTTTATGATTAAGTTTTATAATTTATGGATGAATTAACAATACAATCCATATATTTGCTCATTTAGTTCCACAAGGAACT…
Batophila_aerata	ATGATAATAAATCTATTTTCTACTTTTGACCCTACATCCAATTTTAATTTTTCTAGTAACTGACTAAGAACATTAATTGGGGTATTCTTAATTCCACAACTTTATTGGTTCATCCCATCTCGATACAGAATATTCTGAATAAAAATAGTACTTTTACTTCACAAAGAATTTAAAGTTTTATTAAATAATAAAACTCAAGGAAGAACAATAATTTTTATTTCCTTATTAATTTTAATTTTGATCAATAATTTCCTAGGTCTATTTCCTTATATTTTTACTAGAACAAGTCATATAGTTTTAACTTTAACTTTAGCATTCCCCCTATGAATAAGATTTATAATTTATGGGTGATTTAATAATACAATTCATATATTAGCCCACCTTGTACCCCAAGGAACC…
Bikasha_collaris	ATGATAATAAATTTATTTTCTTCCTTTGATCCTACCTCAACTTTTGAAATATCCCTTAATTGATTAAGAACTTTAATTGGTTTATTAATTATCCCTATAAGATTTTGACTTACCCCCTCTCGAATAAACACTTTTTGAATTAAAATTATTTTAACCCTTCATAAAGAATTTAAAATTTTATTAGGCCTTAAATCACAAGGGAGAACCTTAACTTTTATTTCCCTCTTTAGAATTATTTTACTAAATAATTTTCTAGGATTATTCCCTTATATTTTTACTAGAACTAGACATATAACTATAACTTTAAGACTAGCCCTCCCACTATGATTAACCTTTATACTTTACGGCTGAATTAATAATACTCTTCATATATTAGCGCACTTAATTCCTCAGGGAACC…
Blepharida_rhois	ATGATAATAAATTTATTTTCTTCTTTTGATCCTACATCAAACTTAAATCTTTCACTAAATTGACTTAGGACTTTAATTGGCTTATTAATTATACCTCCTATATACTGACTAATCCCTTCTCGATTTAATTGATTATGAAATATAATTATTATAACTTTACATAAAGAATTTAAAATTTTATTAGGTTATAAAACTCAAGGAAGAACATTAATTTTTATTTCTTTATTTTCAATAATTTTATTCAATAATTTTTTAGGATTAATACCTTATATTTTTACAAGTTCAAGTCATATAGTTATAACTCTAACTTTAGCATTACCTTTATGAATAAGATTTATAATCTATGGTTGAATTAATCAAACTATTCATATATTATCTCATTTAGTTCCTCAAGGAACT…
Brachyta_interrogationis	ATGATAATAAATTTATTTTCATCTTTTGATCCCACAACTAATTTTAATCTTAGAATTAATTGATTAAGATCTATAATCGGTTTATTAATTATTCCACCTATATTTTGATTAATCCCATCTCGACAAAGAATTTTATGAATTAATATTATTATAACACTACATAAAGAATTTAAAGTTTTAATTGGAAATAATAGAAAAGGTAGTACTTTAATTTTTATTGCTTTATTCTCCTTAATTTTATTTAATAATTTCTTAGGTCTTTTCCCTTATATTTTTACAAGAACAAGTCATATAACATTAACTCTAACATTAGCTTTACCTTTATGATTAAGATTTATAATTTACGGTTGAACTAATAATACAATTCATATATTTGCCCATTTAGTTCCTCAAGGAACT…
Bromius_obscurus	ATGATAATAAATTTATTTTCCTCATTTGACCCATCAACAAACTTAAATACTTCATTAAACTGATCAAGAACAATTATTGGATTAATAATTATTCCCTCATTATTTTGAATAAGACCTTCCCGATCAATAATTTTTTATAATAAAATTATAATAAATTTACATAAAGAATTTAAAGTGTTAATTTCCAACAATTCTAACGGTAATACTATCTTAATAATTTCATTATTTTCCTTAATCTTATTTAATAACTTTATTGGATTATTTCCATATATTTTTACATCAACAAGACACATAATTTTAACTTTAACATTAGCATTGCCATTTTGATTAAGATTCATAATTTTTGGTTGGTATAATAACACGATTCATATACTTGCACATCTAGTTCCAAATGGAACA…
Bruchidius_uberatus	ATGATAAGAAATTTATTTTCATCTTTTGATCCTTCAACAAATTTCAATTTATCTTTAAATTGACTAAGAACTTTCATTGGCTTAATAATTATCCCTCCTATATTTTGATTAATTCCCTCTCGATTTAACATTTTATGAAATACAATGATTATAACTTTACATAAAGAATTTAAAATTTTAATTAGAAATAAATCTCAAGGAAGAACATTAATTTTTATTTCATTATTCTCTTTAATTTTATTTAATAATTTTATGGGCCTATTTCCATATATTTTTACAAGAACTAGACATATAACTTTAACATTATCTTTAGCCCTACCTTTATGATTAAGTTTTATATTATTTGGTTGAATTAATAATACCATACATATATTTGCTCATCTTGTTCCCCAAGGAACC…
Bruchinae_sp_GENSP01	ATGATAATAAACTTGTTTTCATCTTTTGATCCCTCAACTAATTTTAATCTTTCTTTAAACTGATTAAGAACTTTAATTGGATTTATAATTATCCCACCTATATTTTGACTAGTTCCCTCACGTATTAATTATATGTGACAAATTATTACAACTACTCTTCATAAAGAATTTAAAATTTTAATTAATAATAAATCTCAAGGAAGAACATTACTTTTTATTTCATTATTCTCATTAATTTTATTTAATAATTTTTTAGGATTATTCCCGTATATTTTTACTAGAACTAGACACATAGTTTTAACACTAACTTTAGCCTTACCACTATGATTAAGATTCATATTATTTGGATGAATTAATAATACCATACATATATTTGCTCATTTAGTTCCACAAGGAACC…
Bruchus_sp_EMHAU15071302	ATGATAATAAATTTATTTTCATCTTTTGATCCCACTTCTAATTTTAATATATCTTTAAATTGACTAAGATCTTTTATTGGATTATTAATTATCCCCCCTATATTCTGATTAATCCCCTCACGAATAAATATATTATGAAATAATATCATTATAACTCTTCATAAAGAATTTAAAGTATTAATTAGTAATAAATCTCAAGGAAGGACATTAATTTTTATTTCATTATTTTCTTTTATTTTATTTAATAATTTTTTAGGTCTTTTTCCCTATATTTTTACTAGAACTAGGCATATAGCCCTAACTTTAACTTTAGCTTTACCTTTATGATTAAGATTTATATTATTTGGATGAATTAATAACTCAATTCATATATTTGCTCATTTAGTTCCTCAAGGAACT…
Callispa_bowringii	ATGATAACTAGATTATTTTCATCATTTGACCCATCTACA---ATTGTTTTTTCATTAAACTGAGTAAGGATTTTTTTAGGTACAATATTATTACCATGCTCATTTTGGTTAATCCCATCACGATTAAATATATTATGAATTAATTTAACTAGAACTCTTCACAAAGAATTTAAACTTCTTATTGGTCATAATTTCAAAGGAAGAACTATTATTTTTATCGGAACATTTATTATAATTTTAATAAGAAATTTTATAGGATTATTCCCTTATATTTTTACCAGAACAAGACATATGGTAATTACTTTAAGGTTAGCATTACCACTTTGATTAACTTTTATAATAAAAGGATGATTAGAAAATACTACCCATATACTAGCACATTTAGTTCCTCAAGGAACT…
Callosobruchus_chinensis	ATGATAATAAATCTATTTTCTTCCTTTGACCCTAGAACTGGCTTAAACTTATCCTTAAATTGAGCTAGAAGACTAATTCCAATTATTATAATTCCGCCTATATTCTGATTCATTCCATCTCGTATCAATATACTATGAGTTAAAATTAATTTAATTCTCCATAAAGAATTCAAAATTTTACTC---AATAAATCTCAGGGAAGAACCTTAATATTCATTTCATTATTTACATTAATTTTATTTAATAATTTTTTAGGATTATTCCCTTATATTTTTACTAGAACCAGACACCTAGTATTAACCCTAACATTAGCTTTACCTTTATGATTAAGATTTATAATTTATGGATGGACGAATAACACCATTCATATATTTATTCACCTCGTTCCTCAAGGAACC…
Calomicrus_pinicola	ATGATAATAAATTTATTTTCTTCATTTGATCCTTCAACAAATATTAGATTATCATTAAATTGATTAAGAACTTTTATTGGAATTATTATTATTCCTCCAATATTTTGACTTGTACCATCTCGAATAAATATAATTTGATTCAAAATTATTTGAACTTTACATAAAGAATTTAATATTTTAATAAACTCTAAATCTAAAGGAATAACTCTAATTTTTATTTCACTATTCTCAATTATTTTATTCAATAATTTTTTAGGTTTATTCCCTTATATTTTTACTAGAACTAGCCATATAGTTATAACTTTAAGATTAGCCCTTCCTTTATGGTTAAGATTTATCTTATTTGGATGGATTAATAACACAATTCATATACTAGCCCATTTAGTCCCACAAGGAACT…
Calomicrus_sp_BMNH_846518	ATGATAATAAATCTATTTTCTGCTTTTGACCCCTCCACAAATATAAATTTATCCCTAAATTGAATTAGAACTTTACTGAGAGTTTTAATTATCCCGTCATTGTACTGAATAATCCCATCTCGATTTAGAATATTATGGATAAAGATCATTTTAACCTTACATACAGAATTCAAAGTACTCCTAGGAAACAAATCTCAAGGGAGAACCTTAATCTTCATCTCCTTATTTACAATTATCCTTTTTAATAACTTCCTTGGACTTTTCCCCTATATTTTTACAAGAACAAGTCACATAACTCTAACATTAACATTAGCCCTTCCCTTATGATTAAGATTTATAATTTATGGATGATTAAATAACACAACACATATATTAGCCCATCTCGTTCCACAAGGAACT…
Cassena_terminalis	ATGATAATAAACCTATTTTCATCTTTTGACCCAACTTCAAACTTAGATTTTTCAATAAATTGATTTAGATCTTTATTAGGTTTTTTTTTGATCCCGGCTTTATTTTGGGTAACTCCATCGCGTATAAGTATGGCTTGAATAAAAATTATTACTATTTTACACCAAGAATTTAGGGTACTCCTT---AGTAAACCCCAAGGAAGTACCTTAATCTTTATTTCTTTATTTACAATTATTATATTCAATAATTTTTTAGGATTATTCCCATATATTTTTACCAGAACAAGACATATAGTAATAACTTTAGGACTTGCCCTTCCACTATGATTAAGATTTATAATCTATGGGTGAATCAATAATACTACCCACATGCTTGCTCATCTGGTCCCCCAAGGAACA…
Cassida_circumdata	ATGATAACAAACTTATTTTCTACATTTGACCCATCAACAAATTAT---ATATCAATAAATTGATTAAGATCATTATTAATTATTTGTTTAATACCAACAATATTTTGATTAATTCCCTCACGTTATAGAATATTATGAATAAAAATTATAATAACATTAAATAAAGAAATTAAAGTATTAACACCATCAAAATATAAAGGAATAAGATTACTAATAACTACATTATTTATAATAATTTTAATTAATAATTTTATAGGCCTATTTCCATATATTTTTACAAGAACTAGACACATAGCAATAACATTAAGATTGGCACTACCCCTATGAATATCCTTTATAATCTTTGGTTGAATTAATAACACAAAAATTATATTTGCTCATTTAGTTCCCCAAGGAACT…
Cassida_rubiginosa	???????????????????????????????????????????????????????????????????????????????????????????????????????????????????????????????????????????????????????????????????????????????????????????????????????????????????????????????????????????????????????????????????????????????????????????????????????????????????????????????????????????????????????????????????????????????????????????????????????????????…
Chabria_nr_angulicollis_REN2018	ATGATAACAAACCTATTTTCATCATTTGACCCCTCTTCTAACTTTAATATATCTATAAATTGAATAAGAACTTTCATAGGACTTATTTTATTACCAGTATTATTTTGAATAATCCCATCACGAATTAATATAATTTATATAAAAATTATTTTAACTTTACATAATGAATTTAAAATCTTATTAGGAAAAAAATCCCAAGGAAGAACTATATTATTTTTATCTTTATTTACATTAATTTTATTTAATAATTTTATAGGATTATTCCCATATATTTTTACTAGATCAAGACATATAGTAATAACTCTAACATTATCACTTCCATTATGAGTAACCTTTATATTATATGGATGAATTAATAATAGTATTCATATACTAGCTCATTTAATTCCACAGGGAACT…
Chaetocnema_arida	ATGATAATAAATTTATTTTCTTCTTTTGACCCTTCTTCTAATTTTAATTTATCACTTAATTGAACAAGAACATTAATTGGAATAATAATTATTCCTCCCATATTCTGAGTTATTCCATCACGATTAAATATAATATGAATAAAAATTATCATAACTTTACACAAAGAATTTAAAATTTTAATTAATAACAAATCTAAGGGAAGAACCTTAATTTTTATTTCATTATTTTCATTAATTTTATTTAATAATTTTTTAGGATTATTCCCTTACATTTTTACCAGAACTAGGCACATAACATTAACATTAACATTATCACTTCCTTTATGATTAAGATTCATAATTTATGGATGAATAAATAACACTATTCATATATTAGCTCATTTGGTCCCTCAAGGAACC…
Chaetocnema_depressa	ATGATAATAAACTTATTTTCTACATTTGACCCAGCTTCAAATTTTAACTTTAGCTTAAATTGAATTAGAACTTTTATTGGAATAATTTTAATTCCTTCAATATTTTGAATAACTCCATCTCGTTATAATATTTTATGAATAAAAATTATTTTAACTTTACATAAAGAATTTAAAGTTTTATTAGGAAATAAAACTCAAGGAAGAACTTTAATCTTTATCTCCCTATTTTCTATAATTTTATTTAATAATTTTCTTGGATTATTCCCTTATATTTTTACAAGAACAAGTCATATAGTTATAACATTAACTTTGGCTTTACCATTATGATTAAGATTTATAATTTATGGTTGAATTAATAATACTATTCATATATTAGCCCATTTAGTTCCTCAAGGAACA…
Chalcophana_sp_N69	ATGATAAGAAATTTATTCTCCTCTTTTGATCCAACAGCAAATTTTAATCTTCCGACTAATTGATTAAGAACAATAATCGGATTGGCCCTAATCCCAACCCCTTTTTGGCTTATTCAAACTCGAATAAGAATTTTATGAAATAAAATTATAAGCATTCTTCATAAAGAATTAAAAATCTTGATTAAAAACAAATCACAAGGAAGAACACTAATTATAGTGTCATTATTTTCAATAATTTTTTTTAATAATTTTTTAGGTCTATTTCCATATATTTTCACAAGAACAAGACATTTAATTTTAAGGTTAACCCTGGCTATCCCATTATGATTAAGATTCATAATCTACGGATGAATTAATAATACAACTCATATACTAGCACATTTAGTACCCCATGGAACC…
Chapuisia_ellenbergeri	ATGATAATAAACTTATTTTCATCCTTTGACCCCACATCAAATTTTAATATTTCATTAAACTGACTAAGAACTTTTTTAGGATTAATAATAATCCCCCCAATATTTTGACTAATTCCGTCACGAATAAACTTTATTTGAAATAAAATTATTTTTACATTACATAAAGAGTTTAAAGTATTATTAGGTAACAAATCCCAAGGCAGAACTTTAATTTTTATTTCATTATTTTCTATTATTTTATTTAATAATTTTTTAGGACTTTACCCTTATATTTTTACTAGAACTAGCCATATAACTATAACTATTAGCTTAGCCTTACCCTTATGATTAAGATTTATAATTTATGGATGATTAAATAACACAATCCACATATTAGCTCACCTTGTTCCACAAGGAACT…
Charaea_flaviventris	ATGATAATAAATTTATTTTCCTCTTTTGATCCTTCTTCAAATTTAAATCTAAGAATAAACTGACTAAGAACTTTTCTAGGATTATTAATTATCCCGTCTCTTTTCTGATTAATCCCTTCTCGATTAAGAATAATTTGAATAAAAATTACTCAAACACTCCATAATGAATTTAAAGTACTTTTAGGTATAAAATCACAAGGCAGAACCTTAATTTTCATTTCCTTATTTTCCCTTATCTTATTTAATAATTTTTTAGGCCTATTCCCATATATTTTTACAAGAACTAGACATATAACAATAACTTTAAGATTGGCCCTTCCCCTTTGATTAAGATTTATACTTTATGGGTGAATAAATAATACAATTCATATATTTGCTCATTTAGTGCCTCAAGGTACT…
Chilotomina_oberthuri	ATGATAACAAATCTATTTTCATCTTTTGACCCATCGACTAATCTTAGGACAAATTTAAATTGAACCAGAACAATAATTGGACTAATAATTATTCCATCTATGTTTTGATTAATCCCATCACGATTGTCCTTTCTTTGAATCAAAATTACATCAACTCTTCATAAAGAATTTAAAATTTTAATTAATAATAAATCACAAGGAAGAACTTTGATTCTTATCTCTCTATTTTCCCTAATCTTATTTAACAATTTCATAGGACTATTCCCTTATATTTTCACATCAACTAGTCACATAGTATTAACTCTTTCCTTAGCTTTACCACTATGAATTAGCTTTATATTATACGGATGAATCAACAACACTATCCATATACTAGCACATTTAGTCCCTCAAGGGACT…
Chrysodinopsis_sp_EMHAU1507081	ATGATAACAAATTTATTTTCATCTTTTGACCCCACTTCTAATTTTAATTTTTCAATAAATTGAATTAGAATTTGTTTAGGTTTAATATTTATTCCAATTTCAATATGATTTATTCCGTCTCGATTAACTCTATTATGAAATAAAATTAATTTAACTTTACACAAAGAATTTAAAATTTTAATTAGAAATAAATCTCAAGGAAGAACAATTATTATTATTTCACTATTTTCATTAATTTTATTTAATAACTTCCTAGGTTTATTCCCATACATTTTCACCAGAACTAGACACTTAATTCTTAGGCTAACCCTAAGTCTCCCTCTGTGATTAAGATTTATAATTTATGGGTGAATTAATAATACAACTCATATATTAGCTCACTTAGTTCCTCAAGGAACA…
Chrysolina_herbacea	ATGATAATAAACCTATTCTCTTCATTTGATCCCACATCAAATTATAATATATCCTTGAATTGATTGAGGATCTTTATTGGTATAATTATTATGCCTCAAGTATTTTGATTAATTCCCTCACGTTTTAGAATTATGTGAATTAAAATAATCTTTACTTTACATTTTGAATTTAAAATTATTATAAAT---AAAGCTCCAGGGGGAACTTTAATATTTACTTCACTATTCTCACTACTACTATTTAATAATTTTATTGGCTTATTCCCATATATTTTTACATCTACAAGGCATATAACTTTAACACTATCTCTAGCACTTCCTTTATGACTAAGATTTATAATTTATGGGTGATTAAAAAACACTATTCACATATTTGCTCATCTAGTACCCCAAGGAACA…
Chrysolina_hyperici	???????????????????????????????????????????????????????????????????????????????????????????????????????????????????????????????????????????????????????????????????????????????????????????????????????????????????????????????????????????????????????????????????????????????????????????????????????????????????????????????????????????????????????????????????????????????????????????????????????????????…
Chrysomela_populi	ATGATAATAAATTTATTTATCTCATTTGACCCATCAACAAGGTTTAATCTCTCATTAAATTGATTAAGAACATTAATTGGATTAACTTTAATCCCTCCCTTTTTTTGGTTAATTCCTTCCCGATTAAATATACTATGATTAAAAATTAGACTTACCCTCTATAAAGAATTTAAAATTATTCTA---AATAATTCCCAAGAAAGAACATTAATTTTTATTACTTTATTTATATTTATTTTAATAAATAATTTTTTAGGATTATTCCCTTATATTTTTACAAGTACAAGACATATGACTTTAACTTTAAGAATAGCTCTGCCACTATGATTAAGTTTCATAATTTATGGATGAACTAACCATACAATACATATATTTATTCATTTAGTACCCCAGGGAACT…
Clytra_espanoli	ATGATAACTAACCTCTTTTCGTCTTTCGACCCCTCTACTAACTTAAATACTAACTTTAACTGAGTTAGGACTATCCTCGGAGTGGCTGTAATCCCGAGGATATTTTGGATTATCCCCTCGCGTTTCTCCCTGCTTTGAATAAAACTTATCAGTACTCTTCACAAAGAATTCAAAGTCCTTGTTAACAACAAATCCCAAGGCAGAACCCTAATCCTGATTTCCTTATTTTCTATTATTTTATTTAATAACTTCATAGGACTATTCCCGTATATTTTCACATCCACAAGTCACATAGTATTAACCCTGTCCCTGGCTCTCCCCATATGACTAAGATTTATATTGTATGGGTGGGTAAATAATACAACCCACATGCTAGCCCATCTAGTACCCCAAGGAACC…
Clytra_quadripunctata	ATGATAACTAATCTATTTTCATCTTTTGATCCTTCTACTAACCTGGGAACCAATCTTAACTGATCCAGAACTGTGCTAGGAATTTTAATTGTCCCTAGAATATTCTGAATCATCCCATCACGTTTCTCTATACTTTGAATAAAAATTATTGGCACTCTTCACAAAGAATTCAAAATCCTCATTAATAACAAATCGCAAGGCAGGACCCTAATTCTAGTATCTTTATTCTCCATTATTCTATTTAATAATTTCATAGGCCTATTCCCGTACATTTTTACATCTACCAGTCACATGGTTTTAACCCTGTCCCTGGCCCTTCCAATATGAATAAGATTTATACTATACGGGTGAATCAATAATACTACCCACATACTAGCCCACTTAGTCCCCCAAGGGACA…
Cochabamba_sp_REN2018	ATGATAATAAATTTATTTTCTTCTTTTGACCCAACATCTAATTTAAATTTGCCAATAAATTGATTAAGAACAACTTTAGGTCTATTAATTATTCCTTCAACATTTTGACTAATTCCTTCTCGTTATAATTATTTATGAATAAAAATTATTATAACTTTGCATACTGAATTTAAAATTTTAATTGGAAATAAATCACAAGGAAGAACCCTAATTTTTATTTCATTATTTAGATTAATTTTATTTAATAATTTTTTAGGGTTATTTCCATACATTTTTACAAGAACAAGACATATAACATTAACTCTAAGGTTAGCTTTACCTTTATGATTAAGATTCATAATTTATGGGTGAATAAATAATACAATTCATATATTAGCTCATTTAGTACCCCAAGGAACA…
Colaspidema_barbarum	ATGATAATAAATTTATTTTCATCATTCGATCCCTCTTCAAGATTTAATTTATCATTAAATTGAATTAGGATAATAATTGGATTAATTATTATTCCTCCTATATTTTGATTAATTCCCTCTCGTTTAAATATATTATGGGTAAAAATTATTATTACATTACATCAAGAATTTAAAATTTTATTAGCAACTAAATTTCAAGGAAGAACTTTAATTTTTATTTCTTTATTTTCATTAATTTTATTTAACAATTTTTTAGGATTATTTCCCTATATTTTTACTAGAACTAGTCATATAAATATAACATTATCTTTAGCTTTACCGCTTTGATTAAGATTCATAATTTATGGATGAATTAATAATACAATTCATATATTTGCCCATTTAGTTCCTCAAGGAACT…
Colaspis_sp_DPP2018	ATGATAGTAAATTTATTTTCATCATTTGATCCATCAACAAATTTTAATATATCTCTTAATTGAATAAGAACTTTTTTAGGATTAATTTTAATTCCACCTATATACTGAATTATTCCTTCACGAATTTATATTTTATGAAATAAAATTATTTTAATTCTCCATAAAGAATTTAAAATTCTTATTAACAACAATTCTCAAGGCAGAACTTTAATTTTAATTTCACTATTTACTTTAATTATATTTAATAATTTTTTAGGACTATTCCCTTATATTTTTACAAGAACAAGACATCTAATTTTAAGATTAACTTTAGCTTTACCTTTATGATTAAGTTTTATATTTTTTGGTTGAATTAATAATACTACACATATATTAGCTCATTTAGTTCCACAAGGAACA…
Colasposoma_dauricum	ATGATAATAAATTTATTTTCATCATTTGACCCATCAACAAATTTTAATACATCTATAAATTGATTAAGAACTTTTATTGGATTGGCCTTTATTCCAATTATATTTTGAAAAATCCCTTCACGTACATTAATATTATGAAATAAAATTTTAATAACTCTTCATAAAGAATTTAAAACACTTATTAGAAGAAAATCCCAGGGAAACACCCTTTTAATAATTAGACTATTTTCATTAATTTTATTTAACAACTTTATTGGATTATTCCCTTATATTTTTACTAGTACAAGTCATATAACATTAACATTAACACTAGCGCTACCATTTTGATTAAGATTTATAATCTTTGGATGAATTAATAATACAGTTCATATATTAGCCCATCTTGTACCAACAGGAACT…
Colasposoma_sp_EMHAU15070314	ATGATAATAAATTTATTTTCATCATTTGATCCATCTACAAATTTTAATACATCAATAAATTGATTAAGAACTTTTATTGGCCTAGTTTTCATCCCAACCCTATTTTGAAAAATTCCCTCTCGATCATCTATTCTTTTTAATAAAATTTATTTAAGGTTACATAAAGAATTTAAAGTTCTAATTAGAAACAAATGTCAAGGAAATACAATTATATTAATTAGATTATTCTCATTAATTTTATTTAATAATTTCATAGGCCTATTCCCCTATATTTTTACTAGTTCAAGACATATAATCTTAACCTTAACTTTAGCTTTACCATTTTGAATTAGATTTATAATTTTTGGATGATTAAATAACACTATTCATATATTAGCTCACTTAGTTCCCTCAGGAACC…
Crepidodera_plutus	ATGATAATAAATTTATTTAATAGTTTTGACCCATCATCTTCTATAAATATATCTTTAAATTGAATAAGAACATTTATTGGATTAACTATTATCCCCCCCATATTTTGATTAATCCCCTCTCGTCTAAGATTTTTATGAATAAAAATTATTAACATCTTACACCAAGAATTTAAAGTATTAATAGGAAATAAATCCCAAGGAAGAACTCTAATCTTTATCTCTCTTTTCTCTATTATTCTTTTTAATAATTTTTTAGGACTATTCCCCTATATCTTTACTAGAACTAGTCACATAGTATTAACATTAACTTTAGCACTCCCCCTATGACTAAGATTTATAATTTATGGTTGATTAAATAATTCAATTCATATATTAGCCCATTTAGTCCCTCAAGGAACT…
Crepidodera_sp_BMNH_846615	ATGATAATAAATTTATTTTCATCTTTTGATCCTAGATCTTCTTTTAACTTTAGAATAAATTGATTAAGAACTTTAATTGGACTAATCATTATTCCTCCTTTATTTTGATTAATTCCAGGTCGTTTAAATATTTTATGAATTAAAATTATTATAACTTTAAGAAAAGAATTTAAAATTTTAATTGGTAATAAATCTCAAGGAAGAACATTAATTTTAATTTCATTATTTTCAATTATTTTATATAATAATTTCTTAGGTTTATTTCCTTATATTTTTACAAGAACTAGACATTTAAATATAACATTAAGACTAGCTTTACCAATATGATTAAGATTTATAATTTTTGGATGATTAAATAATACAATTCATATATTAGCACATTTAGTTCCAATTGGAACC…
Crioceris_asparagi	ATGATAATAAATTTATTTTCATCCTTTGATCCTTCTACTAATTTTAATATATCAATTAATTGACTTAGAACAATAATTGGATTAATCATCATCCCACCAATATATTGATTAATCCCTTCACGAATCTCTATGCTTAGATTCAAAATTATAATAACTTTACACAATGAAATAAAAGTATTAATTAATAACAAATCTTTAGGAAGAACATTAATCTTTATCTCATTATTCAGACTTATTTTAATAAATAATTTTTTAGGATTATTCCCTTATATTTTTACTAGAACAAGACATATTATTATATCTTTAACTTTAGCTTTTCCATTATGATTAAGATTTATATTATATGGATGAATTAATAATACTACTCATATATTCGCCCACTTAGTTCCTCAAGGAACT…
Crioceris_duodecimpunctata	ATGATAATAAATTTATTTTCATCCTTTGATCCTTCAACTAATTTTAGACTTTCACTTAATTGATTAAGAACAATAATTGGGATATTAATCATCCCACCTATATATTGATTAATCCCTTCACGATTTTCAATAATCTGATTCAAAATTATAATAACCTTACATAAAGAAATAAAAATTTTAATTAATAGGAAATCCCTCGGAAGAACTCTTATTTTTACCTCTTTATTTAGACTTATCTTAATAAATAATTTTCTTGGCTTATTCCCATATATTTTTACTAGAACAAGTCATATCTTAATAACTTTAAGATTAGCTCTACCTTTATGAATAAGATTTATATTATATGGTTGAATCAATAATACAACCCTAATATTTGCCCATCTAGTACCCCAAGGTACC…
Cryptocephalus_androgyne	???????????????????????????????????????????????????????????????????????????????????????????????????????????????????????????????????????????????????????????????????????????????????????????????????????????????????????????????????????????????????????????????????????????????????????????????????????????????????????????????????????????????????????????????????????????????????????????????????????????????…
Cryptocephalus_aureolus	ATGATAACAAATCTTTTTTCCTCTTTTGATCCCTCCACCAATTTAAATACATCTCTTAATTGAATAAGGACCATTATTGGTTTAGTTATAATTCCAAGATTATTCTGATTAATCCCCTCACGATTAAATTTAATATGAACAAAACTAATTTACCTTCTTCATAAAGAATTTAAAATTCTAATTTCTAGAAAATCCCAAGGAAGAACTTTGATTTTGGTATCCTTATTTTCAATTATTCTTTTTAATAATTTTATAGGATTATTTCCATACATTTTTACATCCACCAGCCACATAGTACTAACATTATCGTTAGCTTTACCTATATGACTAAGATTCATAATTTATGGATGATTTAATAACACTACCCATATACTCGCACACCTGGTACCTCAAGGCACC…
Diabrotica_barberi	ATGATAATAAACTTATTTTCTTCTTTTGACCCCACTTCTAATTTAAACTTACCAATAAATTGATTAAGGACAATATTAGGACTATTAATTATCCCGTCTACATTTTGATTGGTTCCCTCCCGTTATAATTATTTATGAATAAAAATTATTATAACATTACATAAAGAATTTAAAATTTTAATCGGAAATAAATCCCAAGGAAGAACATTAATTTTTATTTCACTATTTAGATTAATTTTATTTAATAATTTTCTTGGCCTATTTCCATATATTTTTACTAGAACTAGACACATAACTTTAACATTAAGATTAGCTTTACCCTTATGATTAAGATTTATAATTTATGGATGAATTAATAATACAATTCATATACTAGCCCATTTGGTTCCTCAAGGAACT…
Diabrotica_virgifera	ATGATAATAAATTTATTTTCTTCTTTCGACCCTACATCTAATTTTAATTTACCAATAAACTGATTAAGAACAGTATTAGGTCTATTAATTATTCCATCTAGATTTTGATTAATCCCCTCTCGTTATAATTATTTATGAATAAAGATTATTATAACATTACATAAAGAATTTAAAGTTTTAATTGGAAATAAATCCCAAGGAAGAACATTAATTTTTATCTCACTATTTAGATTAATTTTATTTAATAATTTTCTTGGATTATTCCCGTATATTTTTACTAGAACAAGACATATAACTTTAACATTAAGATTAGCTTTACCATTATGATTGAGATTTATAATTTATGGATGAATAAATAATACTATTCATATATTAGCTCATTTAGTTCCTCAAGGAACT…
Dibolia_rugulosa	ATGATAATAAATTTATTTTCTTCTTTTGACCCATCAACAAATATAAATTTATCTTTAAATTGAATAAGAACAATTTTAGGAATATTTATTATTCCATCAATATTTTGAATAAGGCCATCTCGAATTAATTTAATTTGAAATAAAACTATTTTTATTTTACATAAAGAATTTAAAATTTTAATTGGCAGAAAATCCCAAGGAAGAACCTTAATTTTTATTTCATTATTTTCTATTATTTTATTTAATAATTTTTTAGGGTTATTCCCTTATATTTTTACTAGAACTAGACATATAACTATAACATTAAGTTTAGCTTTACCAATATGAATAAGATTTATATTATTTGGATGAATTAATAATACAACCCATATATTAGCCCACTTAATACCCCAAGGCACC…
Diorhabda_carinata	ATGATAATAAATTTGTTTTCATCATTTGACCCTACTTCAAACTTTAACTTCTCATTAAATTGATTAAGAACTTTGATTGGATTAAGAATTATTCCTCCATTATTTTGATTAGTCCCTTCACGATTTAATATTTTTTGAAATAAAATTATTATAACTTTACATAAAGAATTTAAAATTTTAATAGGAAATAAATCACAAGGAAGAACATTAATTTTTATTTCCTTATTTTCTATTATTTTATTTAATAATTTCCTAGGCTTATTCCCTTATATTTTTACGAGAACAAGACACATAACTTTAACATTAAGATTAGCTTTACCATTATGAGTAAGATTTATAATTTATGGGTGATTAAATAATACTATTCATATATTAGCTCATTTAGTTCCTCAAGGAACT…
Diorhabda_carinulata	ATGATAATAAATTTATTTTCATCATTTGATCCTACTTCAAACTTTAACTTCTCATTAAATTGATTAAGAACCTTAATTGGGTTAAGAATTATTCCCCCATTATTTTGATTAGTCCCTTCACGATTTAATATTTTTTGAAATAAAATTGTTATAACTTTACATAAAGAATTTAAAATTTTAATAGGAAATAAATCACAAGGAAGAACATTAATTTTTATTTCCTTATTTTCTATTATTTTATTTAATAATTTCTTAGGTCTATTCCCTTATATTTTCACAAGAACAAGACATATAACTTTAACATTAAGATTAGCTTTACCATTATGAGTAAGATTTATAATTTATGGATGATTAAATAATACTATTCACATATTAGCTCATTTAGTTCCTCAAGGAACT…
Diphaltica_sp_REN2018	ATGATAATAAATTTATTTTCTTCCTTTGATCCTAGAACAAATATAAGAATATCCATAAATTGATTAAGAATAATAATTGGATTATTATTACTTCCCTCTTTATTTTGATTAATTCCATCTCGACTTTCTTTTTTATGAATAAAAATTATTTTTATTCTTCATCAAGAATTTAAAATTTTAATTGGAAACAAAACTAATGGAAGAACTTTAATTTTTGTTAATTTATTTGCATTTATTTTAATAAATAATTTCTTAGGGCTTTATCCATATATTTTTACAAGAACAAGCCATATAACGCTTACCTTAAGTTTAGCATTACCATTATGATTAACATTTATAGTCTTTGGCTGAATTAATAATACAATTCATATATTGGCCCATCTTGTTCCAACTGGAACT…
Donacia_distincta	ATGATAACTAACCTTTTTTCCTCATTTGATCCATCATCTAATTTAAACCTTTCATTAAATTGAATTAGTTCATTCGTTGGATTACTTATTATTCCCATTAATTTTTGATTTATTCCTTCTCGAATAAGTTACCTATGAAATTCAATTATCATTAAACTACATCAAGAGTTTAAATTATTATTAAAT---AAATCTGATGGAAAAACTTTAATTTTTATTTCCTTATTTTCATATATTTTATTCAATAATTTTTTAGGTTTATTCCCCTATATTTTTACCAGAAGAAGACATATAGTAATAACTTTATCCTTAGCACTTCCATTATGAATTAGTTTAATAATTTTTGGATGATGTATAAATATTCAACATATATTCACTCACTTAGTTCCATGCGGAACT…
Doryidomorpha_fulva	ATGATAATAAATTTATTTTCCTCTTTTGATCCTACATCAAATTTAAATTTATCACTTAATTGACTAAGAACAACAATTGGACTTATAATTATTCCTCCTATATTTTGATTAATTCCATCACGAATTAATTTTATATGAATTAAAATTATTATAACTTTACATAAAGAATTTAAAGTACTAATTGGAAATAAATCTCAAGGAAGAACTCTAATTTTTATTAGATTATTTTCTATTATTTTATTTAATAATTTTGTTGGCTTATTCCCTTATATTTTTACAAGAACAAGACATATGGCTATAACATTTACATTAGCCTTACCTTTATGATTATCGTTTATAATTTATGGATGAATTAATAATACAATTCACATATTAGCTCATTTAGTTCCTCAAGGAACC…
Enneaphyllus_aeneipennis	ATGATAACAAACCTTTTTTCATCTTTTGACCCCGCAACTAACTTTAACCTTTCATTAAACTGATTGAGAGTACTAATTGGGCTATTCATTATTCCACAATCATTTTGACTGATCCCTTCCCGTCATACAATTTTATGAACTAATATTTTAATAACTTTACATAAAGAATTTAAAATACTTTTAGGAATAAGAAGAAAGGGAAGAACTTTAACTTTCATTTCCCTATTTTCATTAATTTTATTTAACAATTTTATAGGTCTATTTCCCTATATTTTTACTAGAACAAGACATATAACATTAACATTAACACTAGCTATTACTCTATGATTAAGATTTATATTATATGGCTGAATTAATAATACAATTAACATACTGGCCCACTTAGTCCCTGCAGGAACT…
Entomoscelis_adonidis	ATGATAATAAATTTATTTTCTTCATTTGACCCTTCTTCAAGATTCAACTTATCTTTAAACTGATTTAGTATATTAATTGGGTTAAGAATTATCCCCCCAATATACTGAATCATTCCTTCTCGATTTAGAATATTATGAACTAAAATGATTTTAACTTTACATTTAGAATTTAAAACTTTATTAATAACTAAATTTCAAGGAAGAACTTTAATTTTTATTTCCTTATTTTCATTAATTTTATTTAATAATTTCTTAGGATTGTTTCCCTATATTTTTACCAGAACTAGACACATAACAATAACTCTTACATTAGCTCTACCCTTATGATTAAGATTTATAATTTATGGATGAATTAATAATACAATCCATATATTTGCACATCTTGTTCCTCAAGGAACA…
Epitrix_abeillei	ATGATAATAAATTTATTTTCTTCTTTTGACCCTAGATCATCTTTTAATTTTAGAATAAATTGAATTAGAACCTTAATCGGAATCTTGGTAATTCCTTCTTTATATTGATTAACCCCCTCACGAATAAATATATTATGAATAAAAATTATTATAAGTCTTCATAAAGAATTCAAAGTCTTACTGGGGGCCAAATCTCAAGGCAGAAGATTAATTTTTATCTCTTTATTTTCTCTTATTTTATTTAATAATTTCTTAGGGTTATTCCCCTATATTTTTACTAGAACAAGACATATAACTCTAACCCTCAGATTAGCCCTCCCCTTGTGACTTAGCTTTATAATTTATGGATGAATTAACAATACTGTCCACATACTTGCCCATTTAGTCCCTCAAGGTACC…
Eumolpinae_sp_2_ACP2013	ATGATAATAAATTTATTTTCTTCATTTGACCCTTCAACCAATTTTAATACATCATTAAATTGATTAAGAACCTTAATCGGATTACTATTTATTCCTTATCTATTTTGATTAACCCCTTCACGATCATCGTGACTATGAACTATAATTGTAAGAACATTACATAAAGAATTTAAAATTTTAATTAATAATAATTCACAAGGGAATACTTTATTTATAATCACATTATTTTCATTAATTATATTTAATAATTTTATTGGATTATTTCCGTACATTTTTACAAGAACCAGGCACATGGTAATAACTCTAAGATTAGCATTATCATTTTGACTAAGATTTATAATTTTTGGATGAATTAATCACACAATTCATATACTAGCACATTTAGTCCCAAACGGGACT…
Exosoma_lusitanicum	ATGATAATAAATTTATTCTCCTCTTTTGACCCCTCCTCAAATTTAAACTTATCTTTAAATTGATTAAGAACATTTTTAGGCATATTAATGATTCCCCCCATATTTTGATTAATTCCCTCCCGATTTAGAATAATTTGAATAAAAATTACTTTAACTTTACATAAAGAATTTAAAGTATTATTAGGTCCTAAATCCCAAGGAAGCACCTTAATTTTTATCTCTTTATTCTCGATTATTTTATTTAATAATTTCTTAGGTCTTTTCCCATATATTTTTACAAGAACAAGGCATATAACTATAACTTTAAGGCTGGCCCTCCCTTTATGGTTAAGATTTATAATTTATGGGTGAATAAATAATACAGTCCATATACTTGCACATTTAGTGCCACAAGGAACC…
Fleutiauxia_armata	ATGATAATAAATTTATTTTCTTCTTTTGATCCCTCCACAAACTTAAGATTAAGAATAAATTGAATTAGTACCATAATCGGCCTATTAATTATTCCCCCAATATTTTGACTAATCCCCTCTCGATTTATAATACTTTATATAAAAATTATCTTAACTTTACATAAAGAATTTAAAATTTTATTAGGAACAAAATCCCAAGGAAGAACCTTAATCTTTATTGGCCTGTTTAATATTATCTTATTTAATAATTTTCTAGGACTTTTCCCCTATATTTTTACTAGAACAAGCCATATAACTATGACCCTCAGACTTGCCCTCCCTCTATGACTAAGATTTATAATTTATGGATGAATAAACAATACAATCCATATACTAGCCCACTTAGTTCCCCAAGGGACT…
Galeruca_daurica	ATGATAATAAATTTATTTTCTTCATTTGACCCTACTTCAAATTTTAATTTTTCATTAAATTGAATAAGAACATTAATTGGAATTATAATTATTCCCCCAATATTTTGATTAATCCCTTCACGTTTTCATATATTATGAAACAATATTATTATTATTTTGCATAAAGAATTTAAAATTTTATTAGGAAGAAAATCTCAAGGTAGAACTTTAATTTTTATCTCATTATTTTCACTTATTTTATTTAATAATTTCCTTGGGCTATTCCCTTATATTTTTACTAGAACAAGTCATATAACAATAACATTAAGACTAGCTTTACCTTTATGATTAAGATTTATAATTTACGGCTGACTAAATAATTCTATTCATATATTAGCCCATCTAGTACCGCAAGGAACA…
Galeruca_interrupta	ATGATAATAAATTTATTTTCCTCATTTGATCCAACTTCAAATTTTAATTTTTCTTTAAATTGATTAAGAACATTAATTGGTATTATAATTATCCCACCTATATTTTGGTTAATCCCTTCACGATTTAATATTTTATGAAATAAAATTATTATTATTTTACATAAAGAATTTAAAATTTTACTAGGAAATAAATCAAGAGGTAGAACTTTAATTTTTATTTCATTATTTTCAATTATTTTATTCAATAACTTTTTAGGACTTTTCCCTTATATTTTTACAAGAACAAGACATATAGTAATAACATTAAGATTAGCTTTACCTTTATGATTAAGATTTATAATTTACGGATGATTAAATAATTCTATTCACATATTAGCTCATTTAGTGCCACAAGGAACA…
Galerucella_sp_BMNH_857104	ATGATAATAAATTTATTTTCTTCTTTTGATCCAACATCTAATTTTAATTTATCTTTAAATTGATTAAGAACAATAATTGGTTTAATAATTATCCCTCCTATATTTTGACTAATTCCCTCACGATTAAATATTTTATGAAATAAAATTGTTATAATTTTACATAAAGAATTTAAAGTTTTATTAGGAAATAAATCTCAAGGAAGAACTTTAATCTTTATTTCATTATTTTCTATTATTTTATTTAATAATTTTTTAGGATTATTTCCTTATATTTTTACAAGAACTAGACATATAACAATAACTTTAAGACTAGCTTTACCTTTATGATTAAGATTTATAATTTATGGATGATTTAATAATACAATTCATATATTAGCACATTTAGTTCCACAAGGAACA…
Galerucella_sp_EMHAU15070821	ATGATTATAAATTTATTTTCATCATTTGACCCAACTTCTAACCTTAACTTATCCTTAAATTGAATAGGAACACTAATTGGTCTATTAATCATTCCCCCTATATTTTGATTAATCCCCTCCCGAATTAACATAATATGAATCAAAATAACAACTATTCTACATCAAGAATTTAAAATTTTAATTGGAGTAAAATCACAAGGTAGAACCTTAATATTTATTAGACTATTCTCCATTATTTTATTTAATAATTTTATTGGATTATTCCCTTATATTTTTACTAGAACTAGACATATAGTATTAACTTTTAGATTAGCCTTACCACTATGGTTAAGTTTTATACTATATGGATGAATTAATAACACAATCCATATATTAGCACATTTAGTCCCTCAAGGAACG…
Galerucinae_sp_	ATGATAATAAATTTATTTTCATCTTTTGACCCTATCTCTAATATAAATTTATCCCTAAACTGAATAAGAACTTGATTAGGACTGATAATTATTCCCATTAGCTATTGATTAGTGCCTTCTCGTTTAAATATACTCTGAATAAAAATTATTTTTATTCTTCATAAAGAATTTAAAGTTTTACTGGGAAATAAATCCCAAGGTAGAACCCTAAGATTTATCTCCCTTTTCTCAATTATTTTATTTAATAATTTTTTGGGGTTATTCCCATATATCTTCACAAGAACAAGCCACATAACAATAACCCTAAGCTTAGCGCTACCTTTATGAATAAGATTTATAATTCACGGATGAATTAATAATACAATTCACATATTTAGTCATTTAGTTCCCCAGGGGACT…
Gallerucida_bifasciata	ATGATAATAAATCTTTTTTCTTCTTTTGACCCTTCTACAAATTTAAATTTATCTTTAAATTGAATTAGAACTAGTATTGGAATAATAATTATTCCACCTATATTTTGAATAATTCCTTCACGATTTAATATATTATGAAACAAAATTATTATATCTCTTCATCAAGAATTTAAAATTTTAATTGGAAAAAAATCAATAGGAAGAACTTTAATTTTTATTTCTTTATTTACTATAATTCTTTTTAACAATTTTTTAGGGTTATTCCCATATATTTTTACAAGAACAAGTCATATAACTTTAACGCTTAGATTAGCATTACCAATATGATTAAGATTTATAATTTATGGCTGAATTAATAATACTATTTATATATTTGCACACTTAGTCCCAAGAGGGACT…
Gastrophysa_janthina	ATGATAATAAATTTATTTTCATCTTTTGATCCTACTTCTAGATTTTCTTTATCCTTAAATTGATTAAGAACTATAATTAGATTACTAATTATCCCCCCCCTTTACTGAATACTCCCCTCTCGATTAAATATATTATGATTAAAAATTACATTAATATTACATAAAGAATTTAAAATTATTTTG---AATAATTCTAAAGGAAGAACTCTAATTTTTATTTCACTATTTATATTTATTTTAATTAATAATTTTATAGGCCTATTTCCCTATATTTTTACTAGAACAAGACATATAGCTATAACATTAAGAATAACTTTACCTTTATGATTAAGATTTATAATTTATGGATGATTAAATAATACTATACATATATTTACACATTTAGTTCCTCAAGGAACA…
Gastrophysa_polygoni	ATGATAATAAATTTATTTTCATCTTTTGATCCTTCATCAAGTTTTTCTTTATCTTTAAATTGACTTAGAACAATAATTAGATTAATAATTATTCCTCCTTTTTATTGATTAATTCCCTCTCGATTAAATATATTATGATTAAAAATTACTTTATCATTACATAAAGAATTTAAAATCATTATA---ACTAATTCTAAAGGAAGAACATTAATCTTTATTTCATTATTTATATTTATTTTAATAAATAATTTTATAGGATTATTCCCTTACATTTTTACTAGAACTAGTCATATAGTTATAACATTAAGAATAGCTCTTCCTTTATGATTAAGTTTTATAATTTATGGATGAATTAATTCTACTATACATATATTTGCACATTTAGTTCCACAAGGAACA…
Geinula_sp_BMNH_846542	ATGATAATAAATTTATTTTCATCTTTTGATCCTTCTGCTAATTTTAATTTTTCAACTAATTGACTTAGAACAATTATTGGATTAATAATAATCCCACCGATATTTTGATTAATTCCTTCACGTTTTAATATTTTATGAAACAAAATTATTTGAATTTTACATAAAGAATTCAAAATTTTATTAGGAAATAAATCTCAAGGAAGAACATTAATTTTTATTTCATTGTTCTCTATTATTTTATTTAATAATTTTTTAGGATTATTCCCTTATATTTTTACTAGAACAAGTCATATAACAATAACATTAAGTTTAGCTTTACCTTTATGATTAAGCTTTATAATTTATGGGTGAATTAATAATACAATTCATATATTAGCTCATTTAGTTCCCCAAGGAACA…
Gonioctena_aegrota	ATGATAATAAATTTATTTTCATCATTTGATCCCTCTTCAAATTTAGGTTTTTCTTTAAATTGAACTAGAACTTTTTTAGGGTTATTAGTAATTCCCCCAATATTTTGACTAATTCCTTCACGACTTAGAATATTTTGAACTAAAATTATTTTTACTCTTCATAAAGAATTTAAAATTTTAATTGTTAATAAATTTCAAGGAAGAACTTTAATTTTTGTATCATTATTTTCTTTAGTATTATTTAATAATTTTTTAGGATTATTACCTTATATTTTTACTAGAACAAGGCATATAACAATAACATTAGCATTAGCTTTACCTTTATGATTAAGATTTATAATTTATGGTTGATTAAATAATACAATTCATATATTTGCTCATTTAGTTCCCCAAGGAACT…
Gonioctena_intermedia	ATGATAATAAATCTTTTCTCATCATTTGATCCCTCTTCAAATTTAGGTCTTTCATTAAATTGAACCAGAACTTTAATCGGCCTATTAGTGATTCCCCCAATGTTTTGGGTCATTCCTTCACGACTTAGAATATTTTGAACAAAAATTATTTTTACCTTACATACAGAATTTAAAATTTTAATTGTTAATAAATTCCAAGGAAGAACTTTAATTTTTGTATCTTTATTTTCTCTAATTTTATTTAATAATTTCTTAGGCTTATTCCCCTATATTTTTACTAGAACTAGCCATATGACTTTAACATTAGCATTAGCTTTACCATTATGATTAAGATTTATGATTTACGGATGAATTAATAATACTATTCATATATTTGCACATTTAGTACCTCAAGGTACC…
Halticorcus_sp_BMNH_846646	ATGATAGCAAATCTTTTCTCATCTTTTGATCCTACTTCTAATTTAAATTTAAGTTTAAATTGATTAAGAACACTTATAGGACTAATAATTATCCCCCCTTTATTCTGAATAATTCCATCACGAATTAATATACTATGAATAAAAATTATTTATACATTACACAAAGAATTTAAAGTACTCTTAGGAAATAAATCTCAGGGAAGAACATTAATTTTTATTTCATTATTTTCAATTATTTTATTTAATAATTTTATAGGATTATTCCCATATATTTTTACTAGAACTAGTCATATAACTATAACACTTACTCTAGCCCTGCCACTATGACTAAGATTTATATTATATGGATGAATTAATAATACCATTCATATGCTAGCCCACCTTGTTCCTCAAGGAACT…
Hecataeus_sp_BMNH_704468	ATGATAATAAATTTATTTTCTTCTTTTGACCCTACCTCAAATTTAAATATTTCATTAAATTGACTTAGAACATTAATTGGATTATTTTTAATTCCCCCAATATTTTGACTTATTCCTTCTCGAATAAATTTTCTTTGAATAAAAATTATTTTTACTTTACATAATGAATTTAAAATTCTTTTAGGAAATAAATCTCAGGGAAGAACTTTAATTTTTATTTCTTTATTTTCTATTATTTTATATAATAATTTTTTAGGATTATTTCCCTATATTTTTACAAGAACAAGACATATAACATTAACATTAACTTTAGCTCTTCCTTTATGATTAAGATTTATAATTTATGGGTGAATTAATAATACAATTCATATACTTGCCCATTTAGTCCCCCAAGGAACA…
Hemipyxis_plagioderoides	ATGATAATAAATTTATTTTCATCATTTGATCCAACTTCAAATTTTAATATATCTTTAAATTGAATAAGAACTTTCTTAGTAATATTAATTATTCCTAATATATTTTGATTAATTCCATCTCGAATAAGAATTTTATGAATAAATATTATTTCTACTTTACATAAAGAATTTAAAATTTTATTAAATTTAAAATCTCAAGGAAGAACTTTAATTTTTATTTCATTATTTAGATTAATTTTATTTAATAATTTTTTAGGATTATTTCCTTATATTTTTACTAGATCTAGACATATAACTATAACATTATCTTTATCTTTACCTTTATGATTAACATTTATAATTTTTGGATGATTTAATAATACTATTCATATATTATCCCATTTAGTTCCTCAAGGAACT…
Hespera_cyanea	ATGATAGCAAATCTTTTCTCATCTTTTGATCCAACTTCTAATTTAAATTTAAATTTAAATTGATTAAGAACACTTATAGGACTGATAATTATCCCTCCTTTATTCTGAATAATTCCATCACGAATTAATATACTATGAATAAAAATTATTTACTCATTACACAAAGAATTTAAAGTACTATTAGGAAATAAATCTCAGGGAAGAACATTAATTTTTATTTCATTATTTTCAATTATTTTATTCAATAATTTTATAGGGTTATTTCCATATATTTTTACTAGAACTAGTCATATAACTATAACACTTACTCTAGCCCTACCACTATGACTAAGATTTATATTATATGGATGAATTAATAATACCATTCATATATTAGCCCACCTTGTTCCCCAAGGAACT…
Hespera_obesula	ATGATAATAAATCTTTTTTCATCTTTCGATCCTACATCAAATTTAAATCTTAGTCTAAATTGACTAAGAACAGGAATTGGGTTATTAGTAATTCCCCCCTTATTTTGAATAATTCCATCTCGATTAAATATACTTTGAATAAAAATTATTTATACACTACATAAAGAATTTAAAGTACTACTTGGCAATAAATCTCAAGGAAGAACTTTAATTTTTATTTCATTATTTTCAATTATTTTATTCAATAATTTTTTAGGGTTATTCCCCTATATTTTTACTAGAACAAGACATATAACTATAACTTTAAGATTAGCTTTACCTCTTTGATTAAGATTTATAATTTATGGATGAATTAATAACACAATTCACATATTTGCTCATTTAGTACCTCAGGGAACT…
Hoplasoma_unicolor	ATGATAATAAATCTTTTTTCATCATTTGATCCTACAACAAACTATAATACATCTTTAAATTGAATAAGAACTTTAATTGGAATAATCCTTATTCCAAATATATTTTGACTTATCCCTTCTCGATATAAAATATTATGATTAAAAGTAATTTTTAAATTACATATGGAATTTAAAATTTTAACAAACACTCAATCCCAAGGAAGAACTTTAATTTTTATTTCTTTATTTATATTTATTTTATTTAATAATTTTCTTGGACTTTTTCCTTATATTTTTACTAGAACTAGTCATATAAGTATAACTTTAAGACTCGCTTTACCACTTTGACTATCATTTATATTATATGGGTGAATTAATAATACTACCCATATATTAGCACACTTAGTGCCACAAGGTACT…
Hoplosaenidea_subcostata	---ATAATAAATTTATTTTCTTCTTTTGATCCTACATCTAATTTAAATATCTCATTAAATTGAATAAGAACTTTTTTAGGATTAATTATTATCCCTCCTATATTTTGATTTATTCCATCGCGATTAACTATATGTTGAATTATAATTATTAATAGATTACATAAAGAGTTTAAAATTTTAATCAATAGTAAAATATCAGGAAGAACTATAATTTTTATTACTCTTTTCACTTTAATCATATTTAATAATTTCTTAGGATTAATCCCTTATATTTTTACAAGAACAAGACATATAACTATAACTTTAAGAATAGCTTTACCTTTATGACTTACTTTTATAATTTATGGATGAATTAATAACACAATTCACATATTAGCTCACTTAGTTCCTACAGGAACT…
Hydrothassa_fairmairei	ATGATAACAAATTTATTTTCCTCTTTTGATCCAACTTCAAGGTTTTCCCTCTCTCTTAATTGATTAAGAACATTAATTGGACTTATAATTATTCCACCATTCTATTGATTAATTCCTTCACGATTAAGAATACTTTGAATTAAAATTTTATTATCTTTACATAAAGAATTTAAAGTAATTTTA---AATAATTCAAAAGGAAGAACTTTAATTTTTATTTCATTATTTATATTTATTTTAATAAATAATTTTATTGGTTTATTTCCATATATTTTTACTAGAACAAGACATATAGTATTAACTTTAAGAATAGCTTTACCTTTATGATTAAGATTTATAATTTATGGCTGATTTAACCATACAATACATATATTTACTCACTTAGTACCTCAAGGAACT…
Hydrothassa_glabra	ATGATAATAAATTTATTTTCTTCTTTTGATCCTACTACTTCATTTTCTTTGCAATTAAATTGACTTAGAACTT?AATTGGATTATTAATAATACCTCCYTTATTCTGAATAATCCCTTCTCGATTATCAATATTATGATTGCAAATTACTTTAATATTACATAAAGAATTTAAAATTATTATA---AATAATTTAAAAGGAAGAACTCTAATTTTTATCTCATTATTTATATTTATTTTAATAAATAACTTTATTGGATTATTTCCCTATATTTTTACTAGAACAAGTCATATAACTTTAACTTTTAGAATAGCTTTACCATTATGATTAAGATTTATAATTTATGGATGATTAAATAAAACAATACATATATTTACCCACTTAGTTCCTCAAGGAACA…
Hyphasis_sp_REN2018	ATGATAATAAATTTATTTTCCTCATTTGATCCCACTTCAAATATAAATTTATCTCTAAATTGATTAAGAACTTCCTTATTATTTTTAATTATCCCAATAATATTTTGAATAATTCCATCACGATTTTTAATAATTTGAATAAAAATTATTAAAATCTTACATAAAGAATTTAAAATTCTTTTAGGATTTAAAAATAAAGGAAATACCCTTTTATTTATCTCATTATTTTTTTTAATTTTATTCAATAACTTTTTAGGACTTTTCCCTTATATCTTTACAAGAACAAGCCATATATCAATAACTTTGAGCCTAGCTTTACCCTTATGATTAAGATTTATAATCTTTGGCTGATTAAATAATACAATTCATATATTAGCCCATTTAGTTCCTCAAGGAACT…
Imatidium_capense	ATGATAACTAACCTGTTCTCATCATTTGATCCTTCATCTAAATTC---CTTTATTTAAATTGAATAAGTATGTTAATTAGTATACTAATTATTCCTTCAACTTATTGATTTATCCCATCTCGCATTTCTATTATATGAATTAATTTAAACCTTTATCTTCATAAAGAATTAAAAGCCCTTATAATCTCCAGATCAAAAGGAAGAACTCTCTTATTCATTAGATTATTTTCATTAATTATTTTTAGAAATTTTATAGGTTTATTCCCTTATATTTTTACTGTAACTAGTCATATAGTAGTAAATTTAAGATTAGCTTTACCCCTATGATTAACATTTATAATTTATGGATGAACCAATAATTCATATCATATATTGGCTCATTTAGTTCCTCAAGGAACA…
Isotes_sp_REN2018	ATGATAATAAATTTATTTTCTTCATTTGATCCTACAACAAATTTTAATTTATCTATAAATTGAATAAGAACAATAATTGGACTATTAATTATTCCCTCAACATTTTGGTTAATTCCATCACGCTTTAATTACTTATGAATTAAAATTATTTTTCATTTACACAAAGAATTTAAAACTTTATTAGGAAACAAATCTAACGGAAGAACTTTAATTTTTATTAGCCTATTCTCCTTAATCTTATTTAATAATTTTTTAGGTCTATTCCCCTATATTTTTACTAGAACAAGACATATAACATTAACTTTAAGATTAGCTTTACCTTTGTGGTTAAGATTCATAATTTACGGATGAATAAATAATACAATTCATATATTAGCTCATTTAGTTCCACAAGGAACA…
Isshikia_dimidiaticornis	ATGATAATAAATTTATTTTCAGCATTTGATCCTACCTCAAACTTTGGATTATCTTTAAATTGATTAAGAACAAGAATTGGATTAATTATTATTCCTCCAATATTTTGATTAATTCCTTCACGATTTAATATTTTATGAAATAAGATTATCATAACTTTACATAAAGAATTTAAAGTTTTATTAGGAAATAAATCACAAGGTTCAACACTTATTTTTATTTCATTATTTTCTATTATTTTATTTAATAATTTTTTAGGATTATTCCCTTATATTTTTACAAGAACAAGTCATATAGTTTTAACATTAAGATTAGCATTACCTTTATGACTAAGATTTATAATTTATGGTTGATTAAATAATACAATTCATATATTAGCTCATTTAGTTCCACAAGGAACT…
Labidostomis_ghilianii	ATGATAACTAATCTATTCTCATCTTTCGATCCGTCAACTAATTTAAGTACCAGCCTTAATTGGTCGAGAACAATTCTCGGCCTTCTTATTATCCCTACCATATTCTGATTAATTCCGTCCCGCCCATCATTTCTTTGAATCAAAGCAGTAAGAACGTTACATAATGAATTTAAAATTCTTATTAATAATAAATCTCAGGGCAGGACTCTAATTTTAGTTTCGTTATTTTCTATTATTCTATTTAATAACTTCATAGGACTATTCCCATATATTTTTACTTCGACAAGACATATAGTCTTAACTCTAGCGTTAGCTTTACCTATATGACTTAGGTTTATAATTTACGGTTGAGTCAATAATACAGTTCACATGCTAGCGCATCTAGTTCCTCAAGGGACC…
Labidostomis_lucida	ATGATAACTAATCTATTCTCATCTTTTGACCCGTCAACTAATTTAAGTACAAACTTAAATTGATCGAGAACCATCATTGGCCTCTTCGTAATTCCGTCCCTATTTTGACTAATCCCCTCTCGTCCATCAATCCTATGAATAAAAGTGACAAGAACGCTTCATAATGAATTTAAAATCCTTATTAACAACAAATCACAGGGCAGAACACTAATTTTAGTATCCCTTTTCTCTATTATTTTATTTAACAATTTCATGGGATTATTCCCTTACATCTTTACGTCTACTAGCCATATAGTTTTAACCCTATCACTAGCACTTCCTATATGAGTAAGATTTATAATCTACGGTTGAATCAATAATACAATCCACATATTAGCACACTTGGTTCCTCAGGGAACT…
Laccoptera_ruginosa	ATGATAACCAACTTATTCTCTTCATTTGACCCATCAACTAATTAT---TTTTCAATAAATTGATTCAGATCTTTTATAGTTATAATTATTCTACCAAGAATATTCTGACTTATTCCATCACGAATTAATATAATATGAATAAAAATTTTAAATTTATTAAATAAAGAAATCAAAACATTAATTAATTCCAAATACAAAGGAATAAGATTAATTATAGTAAGTCTATTTTTATTTATTATAGTAAACAATTTTATAGGCCTATTTCCATACGTATTCACAAGAACAAGTCATATAGTAATCACCCTTAGTCTAGCTTTACCACTATGATTAGCATTAATAATTTATGGTTGAATTAATAACACAATAATTATATTTGCCCATCTTGTTCCTCAAGGTACA…
Lachnaia_cylindrica	ATGATAACTAACCTTTTCTCATCTTTCGACCCATCCACCAACTTAGGAACCAACTTCAATTGAATCAGAACAATCTTAGGGATATTAATCATTCCCGGGATATTCTGGGTCATCCCCTCCCGACTATCCTTGCTTTGAATAAAAATTATTAGGGCCCTTCATAAAGAATTCAAAATTCTTATTAATAACAAATCCCAAGGTAGAACTTTAATCCTGGTGTCTGTATTTTCATTAATTTTATTTAATAACTTCCTAGGGCTGTTCCCCTATATTTTTACATCAACAAGGCACATGGTATTAACATTATCACTTGCGCTACCCCTATGAGTAAGCTTCATATTATATGGGTGAATTAATAACACAACTCATATACTAGCCCACTTAGTCCCGCAAGGCACG…
Lachnaia_gallaeca	ATGATAACAAATCTTTTCTCATCTTTCGACCCTTCAACTAATTTGGGCACTAACTTCAACTGAATCAGAACAATCCTGGGTGTTATAATTATCCCAAGATTATTCTGAATTATCCCCTCGCGCCTGTCATTACTTTGAATAAAAATTATCGGAACCTTGCACAAAGAATTCAAAATTTTAATTAACAGTAAATCACAAGGAAGGACCTTGATTTTAGTCTCCTTATTTTCACTAATTTTGTTTAATAACTTCATAGGGCTATTCCCCTACATCTTTACTTCAACGAGACATATGGTACTCACGCTATCCCTAGCACTGCCAATATGGCTGAGCTTCATACTTTACGGTTGAATCAACAATACAACACACATGCTAGCTCACTTGGTCCCTCAGGGAACC…
Lanka_ramakrishnai	ATGATAATAAATCTTTTCTCTTCATTTGATCCCTCAAGAAATTTCAATTTATCTTTAAATTGACTAAGAACTTTTCTAGGTTTTATTATTCTTCCATCTACTTACTGATTAATTCCCTCCCGATTTTCAATAATTTTATTATTAATTATCAATACCTTACATAAAGAATTTAAAATTTTAACAGGA---AAATCAAAAGGAAGAACTATAATTTTTATCTCCTTATTTTTTATAATTTTATTTAATAATTTTCTAGGATTAACTCCCTATATCTTCACAAGTACAAGACATATAACATTAACATTAACACTAGCTCTCCCTTTATGAATAAGATTTATAATTTATGGATGATTTAAAAACACTATTCATATATTATCTCACTTAGTTCCCCAAGGAACT…
Lema_sp_EMHAU15071010	ATGATAATAAATTTATTTTCATCATTTGATCCTTCAACAAATTTTAATTTATCATTAAACTGAACTAGAAGAATAATTGGTTTATTAATTATACCTAGTCTATATTGATTTATCCCTTCACGATTCATTTTTATTTGAATAAAAATTATTTTTACTTTACATAAAGAATTTAAAATTTTAATTAATAATGAATCACTTGGAAGAACATTATTATTTATTTCACTTTTTAGATTAATTTTAATAAATAATTTTTTAGGACTTTTCCCATATATTTTTACTAGAACAAGTCATTTAACTATGACATTAACTTTAGCATTCCCTTTATGATTTAGATTAATATTATTTGGATGAATTAAACATACTAATCATATATTTTCTCATTTAGTTCCTCAAGGAACT…
Lema_sp_LEM01	ATGATAATAAATTTATTTTCTGCTTTTGACCCATCAACAAATTTTAATTTATCCTTAAATTGAATTAGAAGAATAATTGGTTTATTAATTATCCCAAGATTATTTTGGTTTATCCCATCCCGATTTATTTTTATTTGAATAAAAATTATTTTTACATTACATAAAGAATTTAAAATTTTAATTAATAACAATTCTATAGGAATAACTTTAATTTTTATTTCATTATTTAGATTAATTTTAATAAATAATTTTCTTGGCCTATTTCCTTACATTTTCACTAGAACTAGACATTTAACTATGACATTAACTTTAGCTTTCCCATTATGACTTAGATTAATATTATTTGGATGAATTAATTATACTAATCATATATTTTCACATCTTGTTCCTCAAGGAACA…
Leptomona_erythrocephala	ATGATAATAAATCTATTTTCTTCATTTGATCCAACTTCAAATTTAAATTTATCACTAAATTGATTAAGAACTTCAATTGGATTATTAATAATTCCACCTATATTTTGATTAATTCCTTCTCGAATTAACATAATATGAAATAAAATTATATGAACTCTTCATAAAGAATTTAAAGTATTATTAGGAAACAAATCACAAGGAAGAACATTAATTTTTGTATCTTTATTTTCTATTATTTTATTTAATAATTTTTTAGGGTTATTTCCATATATCTTTACAAGAACTAGACATATAGCAATAACTTTAACATTAGCCTTACCTCTTTGATTAAGATTTATAATTTATGGTTGAATAAATAATACAATTCATATACTAGCACACTTAGTTCCACAAGGAACT…
Linaeidea_aenea	ATGATAATAAATTTATTTTCTTCATTTGACCCTTCAACAAGATTTAATCTTTCATTAAATTGATTAAGAGCTTTAATTGGATTATTTATTATACCTCCTTTTTTTTGATTAATTCCCTCTCGATTAAACATATTATGACTAAAAATCACATTAACTTTACATAAAGAATTTAAAGTTATTATA---AATAACTCTCAAGGAAGAACTTTAATTTTTATTTCTTTATTTATATTTATTATAATAAATAATTTTTTAGGATTATTCCCTTATATTTTTACAAGAACAAGACATATAGCTTTAACTCTAAGAATAGCATTACCATTATGATTAAGATTCATAATTTATGGATGAATTAATCATACAATACATATATTTACTCATCTTGTTCCCCAAGGAACT…
Lipromima_minuta	ATGATAATAAATTTATTCTCTGCTTTTGATCCCTCTTCTAACTTTAATCTTTCATTAAATTGAACGAGAACTATCCTAGGGTTATTAATTATTCCCCCCGCTTTTTGAATTATTCCATCTCGTATAAGTATCTTATGACTTAATATTATTAATACTTTAAGAAAAGAATTTAAAGTTTTATTAGGAATTAAATCACAAGGTAGAAGACTTATATTCATTTCCTTATTTAGAATTATTTTATTCAATAATTTTTTAGGGTTATTCCCATATATTTTTACTAGATCTAGGCATATAACTATAACATTAACATTAGCCTTACCCTTATGATTAAGATTTATAATTTATGGGTGAATTAATAACACAATTCATATATTAGCTCATCTTGTCCCCCAAGGAACT…
Lochmaea_sp_BMNH_848700	ATGATAATAAATTTATTTTCTTCTTTTGATCCAACATCTAATTTTAATTTATCTTTAAACTGAATAAGAACAATAATTGGTTTACTTATTATTCCTCCAATATTTTGACTTATTCCTTCACGATTTAATATTTTATGAAATAAAATTATTATAATTTTACATAAAGAATTTAAAATTTTATTAGGAAATAAATCTCAAGGAAGAACTTTAATTTTTATTTCATTATTTACTATTATCCTATTCAATAATTTTCTAGGATTATTCCCGTATATTTTTACAAGAACTAGACATATAACAATAACTTTAAGATTAGCTTTACCTTTATGATTAAGATTTATAATTTATGGATGATTAAATAATACAATTCATATATTAGCACATTTAGTTCCCCAAGGAACT…
Longitarsus_aeneus	ATGATAATAAATTTATTTTCTTCTTTTGATCCCTCTTCTTCTTTAAATTTTAGTATAAATTGATTAAGAACATTAATTGGATTAATAATTATGCCACCAATTTTTTGGATTATCCCATCTCGATTTAATATTATTTGAATAATAATTATTAAAACTTTGCATAAAGAATTTAAAATTTTATTAGGAAACAAATCTCAAGGAAGAACTTTAATTTTTATTGCTTTATTTTCTATAATTTTATTTAATAACTTCTTAGGATTATTCCCTTATATTTTTACAAGAACAAGTCATATAACATTAACTCTAAGATTATCTTTACCATTATGATTAAGTTTTATAATTTATGGATGAATTAATAATACAATTCATATATTAGCTCATTTAGTTCCTCAGGGGACC…
Longitarsus_atricillus	ATGATAATAAACCTATTTTCTTCATTTGACCCAACTTCAACTATAAACTTATCTTTAAATTGATTAAGAACCCTAATTGGAATATTAATTATCCCCCCTATATTTTGAATTATCCCCTCTCGAATAAATATTCTATGAACAAAAATTATCTTAACATTACATAAAGAATTTAAAGTACTATTAGGAAATAAATCCCAAGGTAGAACATTAATTTTTATTTCTTTATTTTCATTTATTTTATACAATAACTTTTTAGGATTATTCCCTTATATCTTCACAAGTTCTAGACATATAACAATAACATTAACTTTAGCACTTCCTCTCTGATTAAGTTTTATAATTTATGGCTGAATAAATAATACGATTCATATATTATCTCATTTAGTCCCACAAGGAACC…
Luperomorpha_hainana	ATGATAATAAATTTATTTTCCTCTTTTGACCCAACATCAAATTTTAATATCTCTTTAAACTGATTGAGAACCCTAATTGGAATTATTGTTATCCCCTCAATATTTTGATTAATCCCCTCACGAATAAATATATTATGAATTACTATTATAATAGTATTACATAAAGAATTTAAAATTTTATTGGGAAATAAATCATTCGGAATAACATTAATATTTATTTCTATTTTCTTTTTAATTTTATTTAATAATTTTATAGGACTTTTTCCTTACATTTTTACAAGAACAAGACATATAACAATAACTTTAAGATTAGCCTTACCCTTATGACTAAGATTAATGCTCTATGGATGATTTAATAATACTTTACACATATTTGCACATTTAGTTCCTCAAGGAACA…
Luperus_sp_EMHAU15070805	ATGATAATAAACTTATTCTCATCTTTTGACCCAACTTCAAATTTTAATGTATCTTTAAACTGATTAAGAACCCTTATTGGAATTTTAATTATTCCCCCTATATTTTGATTAATTCCTTCTCGTTTAAATATATTATGAACGAAAATTATTATAACTTTACACATAGAATTTAAAATTTTACTAGGAAACAAATCTCAAGGAAGAACTTTAATTTTTATTGCCTTATTTGCAATTATTTTATTTAATAATTTTTTAGGATTATTCCCATATATTTTTACTAGAACAAGTCATATAACTATAACATTAAGACTTGCTCTTCCTCTTTGATTAAGATTTATAATCTATGGTTGAACTAATAATACAATATTTATACTAGCTCATTTAATTCCCCAAGGAACC…
Luperus_sulphuripes	ATGATAACAAATCTATTTTCATCTTTTGATCCAGCTTCTAATATAAATTTATCATTAAATTGATTAAGAACTTTATTAGGATTATTAGTTATTCCTCCTATATATTGATTAATTCCATCCCGATTTAGAATAATCTGAATAAAAATTATTTTAATTCTCCATCAAGAGTTTAAAATTTTATTAGGAAATAAATCTGAAGGGAGAACCTTAATCTTTATCGCTCTATTTTCCATCATTTTATTCAATAACTTTTTAGGGCTATTCCCATATATTTTTACCAGAACTAGCCATATAACTATAACATTAAGGCTAGCTTTACCCTTATGATTAAGATTTATAATTTATGGATGAATAAATAATACAATTCATATATTTGCTCATCTAGTACCACAAGGTACC…
Lypnea_pubipennis	ATGATAATAAATTTATTTTCTTCTTTTGATCCCTCTTCTTCATTAAACTTATCTTTAAATTGATTAAGAATAATAATTGGATTATTAATTATTCCTTCAATATATTGAATTATCCCTTCACGATTAAATTTTATTTGAATTAAAATTATTAATATTTTACATCAAGAATTTAAAATTTTATTAAGAAATAAATCTCGAGGAAGAACATTAATTTTTATTTCACTATTCTCTATTATTTTAATAAATAATTTTATTGGTCTTTTCCCATATATTTTTACAAGAACAAGTCACATAGTATTAACATTAACGTTAGCTCTTCCATTATGATTAAGATTTATAATTTTTGGATGATTTAATAATACAATTCATATATTAGCTCACTTAATACCCCAAGGTACA…
Macrima_sp_REN2018	ATGATAATAAATTTATTTTCATCTTTTGACCCAACTTCAAATTTTAATATATCCTTAAATTGAATAAGAAGATTAATTGGATTATTAATTGTACCATCTTTATTTTGATTAATCCCATCACGAATAAATATATTATGAATTAAAATTTCTTTTACTCTTCATAAAGAATTTAAAGTTTTATTAGGAAATAAATCCCAAGGAAGAACTTTAATTTTTATTTCATTATTTTCAATTATCCTATTTAATAATTTTTTAGGATTATTCCCTTATATTTTTACTAGAACTAGACATATAACAATAACTTTAACTTTAGCTCTCCCATTATGGATTAGATTCATAATTTATGGGTGATTAAATAACACTATTCATATACTAGCACATTTAGTTCCACAAGGAACT…
Macrima_straminea	ATGATAATAAACCTTTTTTCATCTTTTGATCCAGCATCAAATTTTAATATTTCTATAAATTGATTTAGAACTTTTATTGGATTAATAATTATTCCTCCAATATTTTGATTAATTCCTTCTCGAATTAATATATTATGAATTAAAATTATTTATACTTTACATAAAGAATTTAAAACATTACTAGGAAATAAATCTCAAGGAAGAACATTAAATTTTATTAGATTATTTTCAATTATTTTATTTAATAATTTTTTAGGATTATTTCCTTATATTTTTACTAGAACTAGTCATATATCTATAACTTTAAGATTAGCTTTACCACTTTGATTAAGATTTATAATTTATGGATGAATTAATAATTCTATTCATATACTTTCCCATCTAATTCCACAAGGTACT…
Macrohaltica_subplicata	ATGATAATAAATCTTTTTTCTTCTTTTGACCCAACTTCAAATTTTAAACTTTCCCTTAATTGATTAAGAACAATTATTATTTTCTTATTAATCCCATCTTTCTTTTGAGCTTCTCCTTCTCGTATTCAAATTTTATGAATAAAAATCTTTTTAACTTTACATCAAGAATTTAAAATACTAATTGGGATAAAAAACAAAGGAAGAACTTTAATTTTTATTACATTATTTTCTTTTATCTTAATTAATAATTTTTTAGGATTATTCCCATATATTTTTACTAGAACAAGTCACATATCTATAACACTAAGATTAGCTCTACCAACCTGAATTAGATTTATAATTTTTGGTTGATTTATAAATACTAAACATATGTTAGCTCATTTAGTTCCACAAGGAACC…
Mandarella_flaviventris	ATGATAATAAATCTATTCTCTTCCTTTGACCCTTCATCAACTCTCGGGATTAATTTAAACTGAACAAGAACTTTTTTAGGGTTAATCGTAATCCCTCCTTTGTTCTGAATAATTCCCTCACGATTTAGTATGCTCTGAATAAAAATTCTCTACACCCTACACAAAGAATTTAAAGTTTTACTGGGCCCTAAATCCCAAGGAAGAACTTTAATTTTTATTTCACTATTTTTTATTATTTTATTAAATAATTTTATAGGCTTATTTCCATATATCTTTACAAGAACAGGACATATAGTAATAACACTAGCTTTAGCCCTGCCTCTCTGATTAAGATTTATAATCTATGGCTGAATTAATAATACTATACATATATTCAGCCACCTGGTACCACAGGGCACT…
Mandarella_nipponensis	ATGATAATAAATCTATTTTCTTCTTTTGATCCTGCCTCTACCTTAAATTTAAGATTAAACTGATCTAGAACCTTTATAGGACTTTTCATTATTCCACCATTATTTTGAATAATCCCATCACGTATTAATATACTATGAACTAAAATTATTTATACCCTTCATAAAGAATTTAAAATTTTATTAGGAAAAAAATCCCAAGGCAGAACTCTAATGTTTATTTCACTTTTTTCTATTATTATAATAAATAATTTTCTGGGATTATTTCCCTACATTTTTACTAGAACTAGTCACATAGTAATAACACTCGGCCTAGCCTTACCCTTATGATTAAGATTTATAATTTATGGATGAATTAATAATACAATGCACATATTTGCTCATCTAGTTCCCCAAGGAACA…
Mantura_chrysanthemi	ATGATAATGAATTTATTTTCTTCTTTTGATCCTTCCTCAAATTTAAATAGATCTCTAAATTGAATAAGAACTTTAATTGGATTAGTCTTAATTCCTTCAATATTTTGATTAATTCCTTCACGATTAAGAATATTTTGAGTAAAAATAATTTTTATATTACATAAAGAATTTAAAGTTTTATTAGGAAATAAAACTCAAGGAAATACATTAATTTTTATTTCTTTATTTTCTATTATTTTATTTAATAATTTTTTGGGACTTTTTCCTTATATTTTTACATCAACAAGTCATATAGTAATAACTTTAACTCTAGCTTTACCTCTATGGGTAACTTTTATAGTATTTGGATGAATTAATAATACAACTCATATACTAGCACATTTAGTTCCCCAAGGAACC…
Meristata_sp_BMNH_846556	ATGATAATAAATCTTTTTTCTTCTTTTGATCCCTCAACAAGTTCTAATATTTCTATAAATTGAATTAGAACTTTTCTAGGATTAATAATTATTCCCCCAATATTCTGACTAATTCCGTCGCGATTAAATACCTTATGAAACAAAATTATTATAGCCATTCATAAAGACTTTAAAATTTTAATCGGTAATAAATCAAAAGGAAACACTTTAATTCTAATTGGTCTCTTTAGAATAATTTTATTTAATAATTTTTTAGGATTAATACCTTATATTTTTACACCAACAAGTCACATATCTTTAACAATTAGATTAGCCTTTCCTTTATGATTAAGATTTATACTCTTTGGATGGATTAATCATACTATCCATATATTCAGCCATTTAGTGCCCCAAGGTACC…
Mimastra_sp_REN2018	ATGATAATAAATTTATTTTCCTCTTTTGATCCCTCCTCAAATATAAATATATCATTAAATTGATTAAGGACTTTAATTGGGTTAATTATTATTCCTCCCATATTTTGAATTATTCCTTCTCGAATAAATATATTTTGAAGAAAAATTATATTTATTTTACACAAAGAATTTAAAATTTTATTAGGAAATAAATCTCAAGGAAGAACTTTAATTTTTGTTTCTTTATTTACAATTATCTTATTTAATAACTTTTTAGGACTATTCCCATATATCTTTACTAGAACAAGACATATAACTTTAACTTTAACTTTAGCTTTACCTTTATGACTAAGATTTATAATTTATGGTTGAATTAATAATACTATTCATATATTAGCTCATTTAGTGCCTCAAGGTACC…
Monolepta_atrimarginata	ATGATAATAAATCTATTTTCTTCATTTGATCCAACTTCAAATTTAAATTTATCTTTAAATTGAATAAGAACATTTATTGGATTATTTATTATTCCACCAATATTTTGACTAATTCCTTCTCGAATTAATATATTATGAGTAAAAATTATTTATACTCTTCATAAAGAATTTAAAATTTTATTAGGAAATAAATCTCAAGGAAGAACATTAATTTTTATTTCTTTGTTTTCTATTATTTTATTTAATAATTTCTTAGGATTATTTCCATATATTTTTACAAGAACAAGACATATAACAATAACATTAAGTTTAGCTCTCCCTTTATGATTAAGATTTATAATTTATGGATGAATAAATAATACTATTCATATATTAGCTCATTTAGTTCCCCAAGGAACT…
Monolepta_occifluvis	ATGATAATAAATCTTTTTTCTTCATTTGATCCTACTTCAAATTTTAATTTATCTATTAATTGAATAAGAACTTTTATTGGATTATTAATTATTCCTCCTATATTTTGATTAATTCCCTCCCGAATTAATATACTTTGAATCAAAATTATTTTTACTCTTCATAAAGAATTTAAAGTTTTACTTGGTAATAAATCTCAAGGAAGAACCCTTATTTTTATTTCATTATTTACTATTATTTTATTTAATAATTTTCTTGGGTTATTTCCTTATATTTTTACAAGAACAAGACATATAACAATAACATTAAGTCTAGCCTTACCTCTTTGATTAAGATTTATAATTTATGGATGAATAAATAATACAATTCATATATTAGCCCATTTAGTTCCTCAAGGAACT…
Neocrepidodera_brevicollis	ATGATAATAAATTTATTTTCTTCTTTTGACCCCTCTTCTACTTTAAATATCTCTTTAAATTGAGCCAGGACATTAATTGGAGTATTTATATTGCCCCCAATATTTTGGCTAGTTCCGGCACGAATTCATATGTTATGAAATAAAATTATTAAAACCTTACACTTAGAATTTAAAATTCTAATAGGAGAAAAATCAAAAGGAAGATCATTAATTTTTATCTCTTTATTTTCTCTAATTTTATTTAATAATTTTTTAGGGCTATTTCCCTACATTTTTACAAGAACCAGACATATAGTTATAACATTAAGATTAGCCCTTCCTTTATGACTAAGATTTATAATTTATGGGTGATTAAATAACACAATTCATATATTAGCTCATCTTGTCCCTCAGGGAACC…
Neocrepidodera_sp_BMNH_848121	ATGATAATAAACCTATTTTCTTCTTTTGATCCCTCATCTTCATTAAGAATGTCCTTAAACTGAATAAGTACATTGATTGGTCTATTAATCTTACCCCCAATATTTTGACTAATCCCTGCACGAAGCCAAATACTATGAAATAAAATTATACTTACCTTACATTTAGAGTTTAAAGTACTAATAGGAGAAAAATCAAAGGGGAGAACTTTAATATTTATCTCTTTATTTTCTATCATCTTATTTAATAATTTTTTAGGGTTATTCCCCTATATTTTTACAAGAACAAGACATATAGTAATAACATTAAGATTAGCCTTACCTTTATGGCTAAGGTTCATAATTTACGGGTGATTTAATAATACAATTCATATATTAGCCCACCTAGTACCTCAAGGAACT…
Neolema_sp_EMHAU15071012	ATGATAATAAACTTATTTTCATCTTTTGATCCATCTACAAATTTTAATTTATCTTTAAATTGAATAAGAAGAATAATTGGATTATTAATTATTCCTAGATTATTCTGATTTATTCCTTCACGTTTTATTTTTATTTGAATAAAAATTATTTTCACTTTACATAAAGAATTCAAAATCTTGATTAACAACAAATCATTAGGAAGAACTTTAATCTTTATTTCTCTATTTAGTCTAATTTTAATAAATAATTTTCTTGGTTTATTCCCGTATATTTTTACAAGAACTAGACATTTAACAATAACATTATCAATTGCCTTCCCTCTTTGATTTAGATTTATAATTTTTGGATGAATTAATTATACTACTCATATATTTGCCCATTTAGTTCCCCAAAGAACA…
Nisotra_sp_BMNH_846636	ATGATAATAAATTTATTTTCATCCTTTGACCCAGCAGCTTCTTTATCTTTATCTTTTAATTGACTTAGAACCTTAATAGGATTAATAATTATTCCTTCAATATTTTGATTAATCCCCTCCCGATTTAATATTTTTTGAATTAACCTTATTATAACTCTCCATAAAGAATTTAAAATTTTAATTGGGCCCAAAACATATGGAAATACTTTAATTTTTATTGCTATTTTTTCCATTATTTTATTTAATAATTTTTTAGGGCTATTCCCTTATATTTTTACCAGATCAAGACATTTAATTATAACTTTAACTTTAGCCTTCCCTTTATGATTAAGCTTTATACTTTATGGTTGAATAAATAATACAATTCACATATTAGCTCATTTAGTCCCAACCGGAACT…
Nonarthra_nigricolle	ATGATAATAAATCTTTTTTCTTCTTTTGATCCAGCATCAAATTTCAATTTATCTTTAAACTGATTAAGAACTTTTTTAGGATTATTTATTATTCCTCCTATATTTTGATTAATTCCTTCACGAATTAATATAATTTGATTAAAAATTACTCAAACTTTACACAAAGAATTTAAAGTTTTACTAGGAAATAAATCTCAAGGTAGAACATTAATTTTTATTTCTCTATTTTCAATTATTTTATTTAATAATTTTTTAGGTTTATTTCCTTATATTTTTACAAGAACAAGACATATAATCTTAACTTTAAGATTAGCCCTACCCCTTTGATTAAGATTCATAATTTACGGGTGATTAAATAATACAATCCATATATTAGCACATTTAGTACCTCAAGGAACC…
Nonarthra_nigripennis	ATGATAATAAATCTTTTTTCCTCTTTTGATCCTGCTTCAAACTTTAATTTATCTTTAAATTGATTAAGAACTTTTTTAGGATTATTTATTATTCCCCCAATATTTTGATTAATTCCATCACGAATCAATATAATTTGATTAAAAATTACTCAAACCTTACATAAAGAATTTAAAGTTTTATTAGGAAGCAAATCTCAAGGTAGAACATTAATTTTTATTTCTTTATTTGCAATTATTTTATTTAATAATTTTTTAGGCTTATTTCCTTATATTTTTACAAGAACAAGACATATAATTTTAACTTTAAGATTAGCTCTGCCTTTATGGTTAAGATTCATAATTTACGGATGACTAAATAATACAATTTATATATTAGCACACTTAGTACCTCAAGGAACA…
Novofoudrasia_regularis	ATGATAATAAATTTATTTTCTTCTTTTGATCCATCATCAAATTTTAATCTTTCTATAAATTGAATAAGAACAATAATTGGCTTAATTTTAATCCCCCCTATATTTTGATTAATCCCTTCCCGAATAAATATAATTTGAATAAAAATTATTTTTACATTAAATAAAGAATTTAAGATACTAATAGGACCAAAATCAAAAGGTGGAACATTAATTTTTATTTCATTATTTTCTATTATTTTATTTAATAATTTTTTAGGATTATTTCCCTATATTTTTACAAGAAGAAGCCATATATGTATAACATTAACTCTGGCCCTTCCATTATGATTAAGATTTATACTTTATGGATGAATTAATAATATAACTCACATACTAGCACATTTAGTTCCTCAAGGAACT…
Oedionychus_cinctus	ATGATAATAAACTTATTCTCCTCATTTAACCCTACTTCAAATTATAATTTATCATTAAATTGATTAAGTACAATCCTATTAATTTTAATTATCCCAATAAGATTCTGATTATTCCCATCTCGTCTTTACATTATATGATTTAAAATTATAAATATTTTACATAAAGAATTTAAAATCCTATTAGGATTTAAAACTCAAGGAAATACTCTTATTTTTATTTCATTGTTCTATTTTATCTTATTTAATAATTTTCTAGGACTATTCCCTTATATTTTTACAAGAACAAGACATATATCAATAACTATTAGGCTAGCATTACCTTTATGACTAACCTTTATAATATTTGGATGATTAAATAATACAATTCACATACTTGCTCATCTAGTTCCTACTGGAACA…
Oides_decempunctatus	ATGATAATAAATCTTTTTTCATCATTTGATCCTACAACAAATTTTAATCTTAGATTAAATTGATTAAGAACATTTTTAGGACTACTAATTTTACCTCCTATATTTTGAATAATTCCCTCTCGAATTATAATTATATGAAATAAAATTATATTTATTCTTCATAAAGAATTAAAAATCTTATTAGGTATTAATTCAATAGGCTCAACTTTATTATTTATTTCTTTATTTACATTAATTATATTTAATAATTTTCTTGGTTTATTTCCTTATATTTTTACTAGAACAAGGCATTTAGTTTTAACTTTATCAATAGCTTTACCATTATGAGTAAGATTTATATTATTTGGATGAATTAATAACTCAATTCACATATTAGCTCATTTAGTTCCACAAGGAACG…
Oides_livida	ATGATAATAAATTTATTTTCCTCATTTGATCCTTCGACAAATTTAAACTTAAAATTAAATTGATTAAGAACATTAATCGGATTAATAATTGTACCAAGAAGATTTTGATTAATTCCATCTCGAATAATTATTATATGAAATAAAATTATTTTTATTTTACATAAAGAATTAAAAATCTTATTAGGAATTAATTCTAAAGGCTCTACTTTATTATTTATTTCATTATTTACATTAATTCTTTTTAATAATTTTATAGGATTATTCCCATATATTTTTACAAGAACTAGCCATTTAACCCTTACATTAACAATAGCTTTACCATTATGAATAAGATTTATATTATATGGATGAATTAACAATACATTACATATATTATCCCATTTAGTTCCTCAAGGAACT…
Omophoita_sp_REN2018	ATGATAATAAATTTATTTTCATCATTTGACCCTACTTCTAATTATAATTTATCATTAAATTGAATAAGAACTTTAATAAGAATTATTGTTATTCCAATAAGCTTTTGAATTTTTCCATCACGTGTATATATACTATGATTTAAAATTCTAACCATTTTACATAAAGAATTTAAAATTTTAATTGGACCTAAATCTCAAGGAAGAACACTTATTTTTATTTCATTATTTTCTTTAATTTTATTTAATAATTTTATAGGATTATTTCCATATATTTTTACAAGAACAAGTCATATATCTATAACTATTGCCCTTGCCCTACCTTTATGATTTACATTTTTATTATTTGGTTGATTAAATAATACTATTCATATATTAGCCCATCTAGTCCCTCAAGGAACT…
Oomorphoides_metallicus	ATGATAACTAATTTATTTTCATCCTTTGACCCCGCAACATCATGAGGTTTATCCTTAAATTGAATAAGAATCTTATTAAGATTAATTTTTATCCCCCCTATATTCTGAGTTTCTCCCTCACGAATAAATATATTGTGGGTAAAAATTTTATACACTTTAAACAAAGAATTTAGAGCAATAATTAATAAAAATATAAAAATATTTACTTTAATATCAATTTCAATTTTTAGACTAATTATATGAAATAATTTCATAGGATTATTCCCATACATTTTTACTAGATCAAGACATTTAGCCCTAACCCTTGTATTAGCATTGCCTTTATGATTAAGATTTGTGGCCTATGGATCAATTAATAATACTATTCATATGCTCGCACATCTTGTCCCCCATGGAACC…
Ophraella_communa	ATGATAATAAATTTATTTTCATCTTTTGATCCAACATCAAATTTTAATGTATCACTAAATTGAATAAGAACTTTTATTGGATTAATAATTATCCCATCAATATTTTGAATAATTCCATCCCGAATTATTTTTTTTTGAAATAAAATTATTAAAACACTTCACTTAGAATTTAAAATTTTATTAGGATTAAAATCTCAAGGAAGGACATTAATTTTTATTTCTTTATTTAGAATTATTTTATTTAATAACTTCTTAGGATTATTTCCATATATTTTTACAAGAACAAGTCATATAACAATAACATTAAGACTAGCCCTACCATTATGATTAACTTTTATAATTTATGGTTGATTAAATAATACTATTCACATATTAGCCCACTTAGTACCCCAAGGAACA…
Orestia_punctipennis	ATGATAATAAATCTATTTTCTTCTTTTGACCCATGCTCAAATTTTAGCTTATCTTTAAATTGATTAAGAACATTAATTGGATTATTAATTTTACCCCCAATATTTTGGCTAGTCCCTTCTCGAATAATTTTAATATGATCAAAAATTACTTTACTTCTTCATAAAGAATTTAAAGTGCTATTAGGGACTAAAACTCAAGGAAGCAGACTAATTTTTATTTCTTTATTTTCTATTATTTTATTTAATAACTTTTTAGGGTTATTTCCATATATTTTTACTAGGACTAGTCATATAGTAATAACACTAAGATTAGCCCTTCCTTTATGGTTAAGATTTATAATTTATGGCTGATTTAATAATACTCTTCATATACTAGCTCACTTAGTTCCTCAGGGAACT…
Paleosepharia_posticata	ATGATAATAAATTTATTTTCATCTTTTGATCCCACTTCTAACTTAAATTTATCTTTAAATTGAATAAGAACTTTAATTGGATTATTAATTATTCCTTCTTTATTTTGATTAATTCCTTCACGAATAAATATAATTTGAATAAAAATTTCTTTAACTTTACATAAAGAATTCAAAATTTTATTAGGTAATAAATCACAAGGAAGAACTTTAATTTTTATTTCTTTATTTTCTATTATTTTATTTAATAATTTTTTAGGATTATTTCCTTATATTTTTACAAGAACTAGACATATAACAATAACTTTAACTTTAGCTCTACCATTATGATTAAGATTTATAATTTATGGATGATTAAATAATACTACCCACATATTATCCCATTTAGTGCCCCAAGGAACT…
Paragetocera_flavipes	ATGATAATAAATTTATTTTCATCTTTTGATCCAACTTCAAATCTTAATTTATCATTAAATTGATTAAGAACTATAATTAGAATTTTAATTATTCCACCAATATTTTGAATAATTCCATCTCGATTAAATATATTATGAACAAAAATTATTATAACTTTACATAAAGAATTTAAAATCTTAATGGGAAATAAATCCCAAGGTAGAACCTTAATATTTATTTCCTTATTTGCTATTATTTTATTTAATAATTTTTTAGGATTATTCCCATACATTTTTACAAGAACGAGTCATATAACAATAACATTAAGACTGGCCTTACCTTTATGATTAAGATTTATAATTTATGGGTGAACAAATAACACAATATTTATATTGGCTCATTTAATTCCTCAAGGAACT…
Paridea_biplagiata	ATGATAATAAATTTATTTTCTCCTTTTGACCCTGTCTCAAACTTAAATCTATCATTAAATTGATTAAGAACTTTAATTGGAATTACTATTATTCCTCCTATATTCTGATTAATCCCCTCACGAATAACTATATTATGAATAAAAATTATTTATACACTACACAAAGAATTTAAAGTTTTATTAACAAATAAATCTCAAGGAAGAACAATAATTTTTATTGCTCTCTTTTCTATTATTCTATTCAATAATTTCTTAGGACTATTTCCGTACATTTTCACGAGAACAAGACATATAGTTATAACTTTAAGCCTCGCCCTCCCACTTTGATTAAGATTTATACTTTATGGTTGAATAAATAATACTATACATATATTTGCCCATTTAGTCCCACAAGGAACA…
Paridea_transversofasciata	ATGATAATGAATCTTTTCTCTTCTTTTGATCCTTCTTCTAATTTAAATTTATCCTTAAATTGATTAAGTACTTTAATTGGGGTTATAATTATTCCCCCTATATTTTGATTAATCCCTTCACGGTTAAATATATTTTGATTAAAAATTACTTTAACTTTACATAAAGAATTTAAAATTCTATTAACAAATAAATCCCAAGGAAGAACTATAATTTTTATTGCTTTATTTTCAATTATTTTATTTAATAATTTTTTAGGATTATTCCCATATATTTTCACAAGAACAAGTCATATAACTTTAACTTTAAGATTAGCTTTACCTTTATGATTAAGATTTATACTTTATGGTTGAATTAATAATACAATCCATATATTAGCTCATTTAGTACCTCAAGGAACT…
Periclitena_vigorsi	ATGATAATAAATTTATTTTCATCATTTGATCCCTCTTCAAATTTTAATATATCCCTTAATTGATTAAGAACATTAATTGGTTTAATAATTATTCCACCTATATTCTGATTAATCCCATCACGATTTATTTTTTTTTGAAATAAAATTATTATAATCTTACATAAAGAATTTAAAATTTTATTAAGAAATAAATCACAAGGAAGAACTTTAATTTTTATTTCTTTATTTTCAATTATTTTGTTTAATAATTTTTTAAGATTATTTCCATATATTTTTACAAGAACTAGTCATATAACAATAACATTAAGATTAGCATTACCTTTATGATTAAGATTTATAATCTATGGTTGATTTAATAATACAATTCATATATTAGCCCATTTAGTTCCACAAGGAACA…
Phaedon_tumidulus	ATGATAATAAATCTATTTTCATCTTTTGACCCTACTTCAAGGTTTTCTTTATCTTTAAATTGATTAAGAACATTAATTGGTTTAATAGTAATTCCACCATTTTTTTGATTAATTCCATCTCGATTAAATATATTATGAATTAAAATTACATTAACATTACATAAAGAATTTAAAATTATTATA---AATAATTCAAATGGAAATACTCTTATTTTTATTTCATTATTTATATTTATTTTAATAAATAATTTTATTGGTTTATTTCCATATATTTTTACAAGAACTAGTCATATAGTTTTAACTTTAAGAATAGCTTTACCTATATGATTAAGATTTATAATTTATGGTTGAATTAATAATACTATACATATATTCACTCATTTAGTTCCTCAAGGAACT…
Phaolus_metallicus	ATGATAATTAATCTTTTTTCTTCTTTTGACCCCGCAACAAATTTAAATTTATCTCTTAACTGACTTAGAACACTTATTGGAATTCTTGTCATTCCCTCAGTTTTTTGAATAATCCCCTCTCGAATTAGAATACTTAGTAAATTAATTACTCATAGTCTTCACAAAGAATTCAAAATTCTTGTTGGAGTTAGGTCTACAGGAGCAACTTTAATCTTCGTCTCCTTATTTACTTTTATTTTAATAAACAATTTCATAGGGTTATTCCCATATATTTTTACTAGAACAAGACACATAAGATTAACCTTAAGGTTAGCCTTACCTTTATGAACAAGTTTTATTATCTTTGGGTGAGTCAACCATACAGTTCACATACTAGCCCATTTAATCCCTCAGGGGACA…
Philopona_vibex	ATGATAATAAATTTATTCACCACTTTTGATCCAACGTCTAATTTCAATTTATCTATAAATTGATTAAGAACTTTATTAAGATTAACTATTATCCCAATAACATTCTGGATATTCCCCTCTCGTATACAAATATTATGATATCAAATTTTATTTTATTTACATAAAGAATTTAATACTTTA---------AAAACAAAAGGAGTAACTCTTATATTTATCTCATTATTCTCATTTATTCTATTTAATAATTTTATTGGACTATTCCCCTATATTTTTACAAGGACTAGGCATATAACTTTAACCATTAGAATAGCCCTACCAATATGATTAACATTTATAATTTTTGGGTGATTAAAAAATACAGTCCATATATTAGCTCATCTAGTTCCTCAAGGAACT…
Phratora_sp_N57	ATGATAATAAATTTATTTTCATCTTTTGACCCCACAACTAGATTCTCATTATCTTTAAATTGATTAAGTACAATAATTGGATTGTTGATTATTCCTCCTTTCTATTGATTAATTCCATCACGATTAAATATATTATGATTAAAAATTACTCTAACACTTCATAAAGAATTTAAAATTATTTTA---AATAATTCCCAAGGAAGAACTTTAATTTTTATTTCATTATTTATATTCATTTTAATGAATAATTTTATTGGGTTATTCCCATATATTTTTACTAGGACCAGGCATATAATTTTAACATTGAGAATAGCTTTGCCTTTATGACTAAGGTTCATAATTTATGGGTGAATTAATCACACCATACACATATTTACTCATTTAGTCCCTCAAGGAACA…
Phratora_vulgatissima	ATGATAATAAATTTATTTTCATCCTTTGATCCTACAACTAGATTTTCTTTATCTTTAAATTGATTAAGAACAATAATTGGATTATTAATTATTCCTCCTTTTTATTGATTAATTCCTTCACGATTAACTATACTATGATTAAAAATTACCTTAACCCTTCATAAAGAATTTAAAGTTATTTTA---ATTAATTCTCAGGGTAGTACTTTAATTTTTATTTCATTATTTATATTTATTTTAATAAATAATTTTATTGGATTATTCCCATATATTTTCACTAGGACAAGACATATAATTTTAACGTTAAGAATAGCCCTACCTTTATGATTAAGATTCATAATTTATGGTTGAATTAATCATACAATACATATATTTACCCATTTAGTTCCCCAAGGAACC…
Phygasia_gracilicornis	ATGATAATAAACCTATTTTCTTCATTTGATCCTACAACTTCTATAAATATGCCAATAAATTGACTAAGAATTTTCTTGGGATTAATAATAATCCCTTATTCATACTGATTAATTCCCTCACGATTAGGAATTTTATGAGTAAAAATTATTTTTATCCTGCACTCAGAATTCAAAATCTTAATCGGAAATAAAACACAAGGAAGTACATTAATATTAGTAACTCTATTCTCATTAATTTTTTTTAATAATTTTTTAGGTTTATTCCCATATATTTTCACTGGAACTAGCCATATATTATTAACTTTGACTTTATCTCTCCCCCTATGATTAAGCTTTATAATCTTTGGCTGATTTAACAATACTATCCATATACTAAGTCACTTAGTTCCTCAGGGAACA…
Phygasia_ornata	ATGATAATAAATTTATTTTCTTCCTTTGATCCTTCAACTTCTATAAACTTACCATTAAATTGATTGAGAACTTTTTTAGGATTAATAATTATCCCTTATATATATTGATTAATTCCTTCACGATTAAGAATATTGTGAATAAAAATTATTTTTACTTTACATTTAGAATTTAAAATTTTAATTGGAACTAAAACACAAGGAAGAACTTTGATTTTAATTTCTTTATTTTCTTTAATTTTTTTTAATAATTTTTTAGGACTATTTCCATATCTATTTACTAGAACTAGTCATATAAATTTAACTCTAACTTTATCTTTACCTTTATGATTAAGATTCATAATTTTTGGTTGATTAAATAATACTATTCACATATTAAGACATTTGGTTCCTCAAGGAACT…
Phyllobrotica_quadrimaculata	ATGATAATAAATTTATTTTCCTCATTTGACCCCACAAGTAATTTTAATATTTCATTAAATTGAATTAGAACAATAATAGGTTTCTTATTATTACCAAATATATTTTGATTGATTCCTTCACGAATAAAAATATTATGATTAAAAATTATTTTAACTTTACATAAAGAATTTAAAATTCTATTGAGAATTTAT---CAGGGTAGAACTTTAATTTTTATTTCCTTATTCACTCTAATTTTATTTAACAATTTCCTAGGTTTATTCCCTTATATTTTTACTAGAACAAGTCATATAACTATAACCTTAAGATTAGCTTTACCTTTATGATTCAGTTTTATATTATATGGATGAATTAATAATACCGTACACATACTAGCTCACCTCGTTCCACAAGGGACG…
Phyllotreta_cruciferae	ATGATAATAAATTTATTTTCATCTTTTGATCCAAGAACAAACTTAAACATTAGATTAAATTGAATAAGAATATCAATTATATTAATTATTACCCCCCCTATATTTTGATTAATTCCCTCTCGATTTAATTTATTATGAATAAATATTATTTTAACTTTACATAAAGAATTTAAAATTTTAATAGGTGAAAAAACCCAAGGAGGTACATTAATCTTTATTTCATTATTTTCTTTAATTTTAACAAGAAATTTTTTTGGATTATTCCCATATATTTTTACAAGAACTAGCCATATATCATTAACCTTAAGGCTTTCCCTACCCCTTTGATTAAGTTTTATACTATATGGTTGATTAAATAATACCATTCATATACTCTCTCACTTAATTCCTCAAGGAACC…
Phyllotreta_foudrasi	ATGATAATAAACTTATTTTCTTCTTTTGATCCAAGAACAAATGTAGGAATTAGGCTTAATTGACTAAGAATAATAATTATATTAATTATTATTCCACCAATATTTTGATTAATTCCATCACGATTTAACTTATTATGATTAAAAATTATTCTAACCCTTCATAAAGAATTCAAAATTTTAATAGGAGATAAAACTCAAGGAGGAAGATTAATTTTTATTTCATTATTTTCTTTAATTTTAATTAGAAATTTCTTTGGCTTATTCCCATACATTTTTACTAGAACAAGTCATATAACTTTAACATTAAGATTATCTCTTCCTCTTTGGCTAAGATTTATATTATATGGATGATTAAATAATACAATTCATATACTTTCCCATTTAATCCCACAAGGTACC…
Plateumaris_sericea	ATGATAATAAGCTTATTTTCAACTTTTGATCCCTCTTCAAATTTAAATACTTCTCTTAATTGATTAAGGTCTCTAATTGGTTTAATTATTATTCCTATAAATTTTTGACTAATTCCCTCCCGAATAACTTGACTATGAAATTCTATTATTCTCACCTTACACAAAGAATTTAGGTTATTATTACAT---AGACCGAAAGGAAAATCTTTAATTTTTATTTCCTTATTTTCTATAATTTTATTTAATAATTTTTTAGGATTATTTCCATATATTTTTACTAGAAGAAGCCATATAAGAATAACCTTAAGGTTAGCCCTTCCTATATGAGTTAGTTTCATAGTTTATGGCTGACTTTTAAATACTAAGCATATATTAACCCATCTAGTTCCCCAAGGAACC…
Platyxantha_sp_BMNH_846582	ATGATAATAAATTTATTTTCTTCTTTTGATCCTACTTCTAATCTAAATTTATCGTTAAATTGATTAAGTTCTTTAATTGGATTATTAATTATTCCACCAATATACTGACTAATTCCCTCCCGACTTAGATTTATATGAACTAAACTTATAATTACTTTACACAAAGAATTTAAAATTTTAATTGGATCACAATCCCAAGGTAGAACTTTAATTTTTATTGGCCTATTTTCTATTATTTTATTTAATAACTTTATTGGCTTATTCCCCTATATTTTTACAAGAACTAGACATATAATTATAACTTTTAGATTATCTTTACCTTTATGACTAACATTTATAATTTACGGATGAATAAATAATACAATTCATATATTAGCCCACTTAGTGCCTCATGGAACT…
Podagrica_sp_BMNH_848524	ATGATAATAAACTTATTTTCCTCTTTTGATCCAATAACTACTTTTTCATTATCCTTAAATTGGTTAAGAACATGAATTGGTTTAATAATTATCCCTTCATTATTTTGACTTATCCCATCACGATTAAATTATATTTGAATTTCAATCCTATTAACTTTACATAAAGAATTTAAAATCTTAATTGGCCCTAAATCACAAGGAAGCACTCTAATTTTAATTTCTTTATTTTCGATTATTTTATTTAATAATTTTTTAGGGTTATTCCCCTATATTTTTACAAGATCTAGACATTTAGTAATAACCTTAACATTAGCCCTTCCTTTATGATTAAGATTTTTACTCTATGGGTGAATTAATAATACAATTCATATATTAGCACATTTAGTCCCATCTGGAACT…
Podagricomela_nigricollis	ATGATAATAAATTTATTTTCTTCTTTTGACCCATCTTCAAACTTTGGATTATCTTTAAATTGATTAAGAACAATAATTGGATTAATAATTTTACCTCCAATATTCTGATTAATCCCTTCTCGAATAATTTTTTTTTGAATTAATATTATTATAACATTACATAAAGAATTTAAAATCTTAATAGGAAATAAATCACAAGGAAGAACATTAATTTTTATTGCCTTATTCTCAATTATTTTATTTAATAATTTTTTAGGATTAATACCTTATATTTTTACAAGAACAAGACATATAACTATAACATTAACTCTTGCTTTACCATTATGATTAAGATTTATAATTTATGGCTGATTTAATAATACAATTCATATATTAGCCCACTTAGTACCACAAGGTACA…
Podontia_lutea	ATGATAATAAATTTATTCTCTTCATTTGACCCATCTTCAAATTTTAATTTATCTTTAAATTGATTAAGAACTTATATTAGATTAATAATTATCCCCCCTATATTTTGACTAATCCCTTCTCGAATTAGTTGATTATGAAATAAAATTATTATAACTTTACATAAAGAATTTAAAACTTTACTAGGAAATAAATCCCAAGGAAGAACCTTAATTTTTATTAGTTTATTTTCTATTATTTTATTTAATAATTTTTTAGGATTAATACCTTATATTTTTACTAGATCAAGACATATAGTAATAACTTTAACATTAGCTTTACCTTTGTGACTAAGATTTATAATTTATGGATGAATAAATAATACTATACATATATTAGCACATCTTGTTCCTCAAGGAACA…
Proegmena_sp_BMNH_846583	ATGATAATAAATTTATTTTCTTCTTTTGACCCAACATCAAATTTTAATTTATCCCTTAATTGAATAAGAACAATAATTGGATTATTTATGATTCCCCCTATATTTTGATTAATCCCCTCTCGTATAAATATTATATGAACAAAAATTATTTTAACATTACATAAAGAATTTAAAGTGCTAATTGGAAATAAATCCCAAGGAAGAACGCTAATTTTTATTAGACTATTTTCAATCATTTTATTTAATAATTTTATTGGCCTATTTCCCTATATTTTTACAAGAACAAGGCACATAGTATTAACTTTAAGACTAAGCCTGCCTTTATGATTAAGATTTATAATTTATGGTTGAATTAATAATACAATTCATATATTAGCCCATTTAATACCCCAAGGAACC…
Pseudadimonia_sp_BMNH_846586	ATGATAATAAATTTATTTTCTTCCTTCGACCCTACATCTAATTTTAATTTATCTATAAATTGATTAAGAACAATATTAGGATTACTAATTATTCCATCAACATTTTGAATTATTCCATCACGAATTAATATATTATGATATAAAATTATTTTAACTTTACATAAAGAATTTAAAATTTTATTAGGCCCTAAATCTCAAGGAAGAACCCTAATTTTTATTTCATTATTTTCTATTATTTTATTTAATAATTTTATAGGATTATTCCCTTATATTTTTACTAGCTCAAGTCATATAACATTAACATTAAGATTAGCTTTACCTCTCTGATTAAGTTTTATAATTTTTGGATGAATTAATAATACAATTCATATATTAGCACATTTGGTTCCTCAAGGAACC…
Pseudocolaspis_sp_EMHAU_15070625	ATGATAATAAATTTATTCTCATCATTTGATCCATCAACTAACTTTAATTTATCTATAAATTGATTAAGAACCTTTATTGGATTAACTTTTATTCCAATTATATTTTGAAAAATCCCTTCACGTACTTTAATACTTTGAAATAAAATTCTAACTACACTACATAAAGAATTTAAAACTCTTATTAGAAGAAAATCCCAAGGAAATACTCTTATAATAATTAGATTATTCTCATTAATTTTATTTAATAATTTTATCGGACTATTTCCATATATTTTTACAAGAACAAGACATATAGTGTTAACACTAACATTAGCCCTACCTTTTTGAATAAGATTTATAATTTTTGGATGAATTAATAACACAATTCATATATTAGCACACCTTGTTCCAACAGGGACT…
Pseudocolaspis_sp_EMHAU15071004	ATGATAATAAATTTATTTTCCTCATTTGATCCATCAACAAATTTCAGTACATCAATAAATTGACTAAGAACTTTTATTGGATTAATCTTCATCCCAAGCTTATTTTGAAAAATCCCTTCCCGCACGCTAATATTATGAAATAAAATTTTAATTACTCTTCATAAAGAATTTAAAACACTTATTAGAAGAAAATCTCAAGGAAATACTCTTTTAATAATTAGATTATTTTCATTAATCCTATTTAACAATTTTATTGGGTTATTCCCTTACATTTTTACTAGAACAAGTCACATAACGCTAACATTAACATTAGCATTACCATTTTGATTAAGATTTATAATCTTCGGATGAATTAATAATACTGTTCATATATTGGCTCATCTAGTTCCGACAGGAACA…
Pseudoides_sp_BMNH_850825	ATGATAATAAATCTATTCTCTTCTTTCGATCCAGCATCTAATTTTAATATATCTTTAAATTGACTAAGAACCCTGATTGGCATCTCTATTATTCCTCCAATATTCTGATTAATCCCTTCACGGCTCAGATTATTATGAAATAAAATTATTATAAGATTACATAACGAATTTAAGATTCTATTAGGCTCTAAGTCCCAAGGTAGAACCCTAATTTTTATTTCATTATTTTCAATTATTTTATTTAATAACTTTATTGGCTTATTTCCATATATTTTTACTAGAACAAGTCACATAACAATAACTCTAAGATTGGCTCTACCCCTATGATTAAGATTTATAATTTATGGATGACTAAACAACACAATTCATATATTAGCCCATTTAGTTCCCCAAGGAACA…
Psylliodes_affinis	ATGATAATAAATTTATTTTCTTCCTTTGACCCATCCTCTAATTTAAATATATCATTAAATTGATTAAGTACATTCCTAGGTTTATTAATCATTCCCCCTATATTTTGAATTATTCCTTCACGATTAAACTATCTATGAATAAAAATAATTATAACTTTACATAAAGAATTTAAAATTTTAATAGGAAATAATTCACAAGGAAGAACATTAATCTTTATCTCTTTATTTAGAATTATTCTATTTAATAATTTCTTAGGATTAATACCCTATATTTTTACTAGATCTAGACATTTAACGATAACTCTAACATTAGCATTACCAATTTGATTAAGATTTATAATTTTTGGGTGACTTAATAATACTATCCATATGCTAGCCCACCTTGTTCCCCAAGGAACC…
Psylliodes_chrysocephalus	ATGATAATAAATCTATTTTCATCTTTTGACCCTTCTTCTAATATAAATTTATCATTAAATTGAATAAGAACTTTAATTGGAATAATAGTTATTCCCCCAATATTTTGAATTATCCCATCTCGATTAAGATATTTATGAATAAAAATTATTACAACTTTACATAAAGAATTTAAAATTTTACTAGGAAATAATTCTAAGGGAAGAACTTTAATTTTTATTTCATTGTTTAGAATTATCTTATTTAATAATTTTTTAGGATTATTCCCATATATTTTTACCAGAACAAGACATATAACTATAACTTTAAGATTAGCCCTACCTTTATGATTAAGATTTATAATCTTTGGATGATTTAATAACACTATCCATATATTAGCTCATCTTGTTCCTCAAGGAACT…
Pyrrhalta_aenescens	ATGATAATAAATTTATTTTCTTCATTTGATCCAACATCAAATTTCAATCTTTCCCTAAACTGATTAAGAACTCTTATAGGATTAATTATTATTCCACCAATATTCTGACTTATTCCCTCACGATTTAACTTTCTTTGAAATAAAATTATTATGACTTTACATAAAGAATTTAAAATTTTATTAGGAAATAAATCTCAAGGAAGAACCCTAATTTTTATTTCATTATTTTCTATTATTTTATTTAATAATTTTCTAGGATTATTCCCATATATTTTTACAAGAACAAGACATATAACAATAACTTTAAGACTAGCCTTACCTTTATGATTAAGATTTATAGTATATGGTTGATTTAATAATACTATTCATATATTAGCCCACTTGGTTCCTCAGGGAACC…
Pyrrhidium_sanguineum	ATGATAATAAATTTATTTTCATCTTTTGATCCAGCAACTAGATCCTATTTTTCTCTTAATTGAATAAGAACAATAGTAGGACTAGCACTAATCCCACCCATATTTTGATTAATCCCATCACGAATTTCTATCGTCTGAATATTAATCTGTAAAACTCTTCATAAAGAATTTAAAATCCTATTAGGAAACAATTCTAAAGGGAGAACCCTAATTTTCATTTCACTTTTCTCATTCATTATATTTAATAATTTCATAGGTTTATTCCCCTATATCTTCACTAGAACAAGACACATAAATTTATCCTTAACCCTGGCTTTACCCCTATGGTTAAGTTTTATAATTTTTGGATGAATCAATAATACTATTCATATATTTGCTCACCTTGTACCACAGGGTACA…
Rhadinosa_nigrocyanea	ATGATAACAAATTTATTTTCTTCATTTGACCCTTCTACACCTATA---TTATCATTAAATTGATTAAGATTAATAATCATTATAATTATTATTCCAAGATGATTTTGATTAATTCCATCACGATTAAATTTAATATGAATTAAATTAACAATTTACCTTCATAAAGAATTTAAAATTTTAACTAACTCA------AAAGGAGGAACAATTATATTTATTAGATTATTTTTAACTATTATAATTAATAATTTCATAGGATTATTCCCTTATATTTTTACCAGAACTAGGCATATATCTATTACACTAAGATTAGCATTACCCTTATGGATAACTTTCATAATTTTTGGATGAACAAATAATACCAAACACATATTTGCTCATTTAGTACCCCAAGGAACA…
Sangariola_sp	ATGATAATAAATTTATTTTCTTCCTTTGACCCGACATCTAATTTAAATTTATCTTTAAATTGAATAAGAACCTTAATTGGCCTATTCCTAATTCCTCAAATATATTGACTAGTTCCCTCACGGTTTAGATTATTATGAATAAAAATTATTTTTTATTTACATAAAGAATTCAAAGTTCTTTTAAGAAGCAAGTCTAAAGGAAGAACTTTAATCTTCATTTCCTTATTTTCGTTAATTTTATTTAATAACTTTTTAGGATTATACCCATATATTTTTACAAGAACAAGACATATGATTCTTACATTATCTCTTGCTTTACCTTTATGACTAAGATTTATAATCTTTGGATGAATTAATAACTCTATCCATATATTAGCTCATTTAGTTCCTCAAGGCACC…
Sagra_femorata	ATGATAGCAAATTTATTTTCATCGTTTGACCCAGCAACTTCTATATATATATCAACTAACTGAATAAGAACAATTATTGGAATTTTTATTATACCCACAATATTCTGGCTAATCCCGTCTCGTTTATCGGTAATATGAACTACCCTAATTATGACTATACATAAAGAATTCAAATTACTCTCTGGT---CCATCCAAAGGAGGGACGTTAATATTTATCTCCTTATTTTCCCTAATTATAATTAACAACTTTATAGGTTTATTCCCATATATTTTTACGAGGACTAGACATATAGTTATAACCCTCTCCTTGTCCTTACCAATTTGAATGACCTTTATAATATATGGGTGATTGGGTAATACCGTTAATACTTTGGCCCATTTAGTACCTCAGGGAACT…
Sangariola_fortunei	ATGATAATAAATTTATTTTCTTCCTTTGACCCAACATCTAATTTAAATTTATCTTTAAATTGAATAAGAACCTTAATTGGCCTATTCCTAATTCCTCAAATATATTGACTAGTTCCCTCACGGTTTAGATTATTATGAATAAAAATTATTTTTTATTTACATAAAGAATTCAAAGTTCTTTTAAGAAACAAATCTAACGGAAGAACTTTAATCTTCATTTCCTTATTTTCGTTAATTTTATTTAATAACTTTTTAGGGTTATACCCATATATTTTTACAAGAACAAGACATATAATTCTTACATTATCTCTCGCTTTACCTTTATGACTAAGATTTATAATCTTTGGATGAATTAATAACTCTATCCATATATTAGCTCATTTAGTTCCTCAAGGTACC…
Plagiodera_versicolora	ATGATAATAAATTTGTTTTCTTCTTTTGACCCAACTTCAAACTTTAATCTTTCATTAAATTGATTAAGAGCCCTAATCGGATTAATAATAATCCCTCCCTTTTATTGAATAATCCCATCCCGATTGAATATACTATGGTTTAAAATTATCATTACTTTACATAAAGAATTTAAAATTATTATA---AATAATTCACAAGGAAGAACGTTAATTTTTATTTCTCTATTTACTTTTATTATAATAAATAATTTTATTGGGTTATTTCCTTATATCTTCACAAGAACAAGGCATATAACTTTAACTTTATCAATAGCTTTACCCTTATGATTAAGATTTATATTATACGGCTGATTAAATCACACAATACATATACTTGCTCACTTAGTCCCACAAGGGACA…
Smaragdina_sp	ATGATAACTAACTTATTTTCATCCTTTGATCCTACAACAAATTTAAATACACACTTTAATTGAACTAGAACATTTATTGGCTTAACTATTATTCCATCTATGTTTTGATTAATTCCTTCCCGCCTTTCCTTTCTTTGAATTAAAATTATTTCAACCCTTCACAAAGAATTTAAAATTTTAATTAATAATAAATCTCAAGGAAGCACTCTTATCTTAATTTCACTATTTTCCTTGATTTTATTTAACAATTTTATAGGACTGTTTCCTTATATTTTTACATCGACCAGTCACATAGTATTAACTCTTTCCCTGGCTCTTCCGATATGATTAAGATTTATACTGTACGGTTGAATTAATAACACCACTCATATGTTAGCACATTTAGTACCACAAGGCACT…
Clytra_sp	ATGATAACTAACCTATTTTCATCTTTTGATCCATCAACTAATTTAAATACCAATCTAAATTGAATTAGAACAATTATTGGATTAACTATTATTCCTTCAATATTTTGATTGATTCCATCCCGTTGATCATATTTATGAATTAAAATTATAGAAACTCTACATAAAGAATTTAAAATCCTCATTAACAACAAATCCCAAGGAAGAACTCTAATTTTAGTATCTTTATTCTCATTCATCCTATTTAATAATTTTATAGGATTATTTCCTTATATTTTTACATCAACAAGTCACATAGTTTTAACATTAGCATTAGCTTTACCCTTATGAATAAGATTCATGCTTTATGGTTGAATCAATAACACTATTCATATACTAGCGCACTTAGTACCCCAAGGTACA…
Phratora_sp	ATGATAATAAATTTATTTTCTTCTTTTGATCCTACAACAAGATTTTATTTATCATTAAATTGACTAAGGACAATAATTGGACTTATCATTATTCCACCTTTCTATTGGTTAATTCCTTCTCGATTGAATATACTTTGATTAAAAATTACTTTAACATTACATAATGAATTTAAAATTATTATA---AATAATTCCAAGGGAAGCACACTTATTTTCATCTCTTTATTTATATTTATTTTAATAAATAATTTTATTGGATTATTCCCTTATATTTTTACAAGAACAAGACATATAGTATTAACTCTAAGAATAGCCCTTCCATTATGGTTAAGATTCATAATTTATGGTTGAATTAACCATACCATACACATATTTACTCATCTTGTTCCTCAAGGAACT…
Oulema_sp	ATGATAATAAATTTATTTTCATCTTTTGATCCTTCAACAAATTTTAATCTTTCATTAAATTGAATTAGAAGCGCAATTGGAATTTTTATTATTCCCAGACTATACTGATTTACACCTTCACGATTAATTTTTATCTGAATAAAAATTACCTTAATTCTACATAAAGAATTTAAAATTTTAATTAATAATAAAAATATTGGAAGAACCTTAATTTTTATTTCATTATTTAGATTAATTTTAATAAATAATTTTTTAGGATTATTCCCTTATATTTTTACATCTACAAGACATTTGACTATAACTTTTTCTTTATCATTACCCTTATGATTAAGATTTATACTTTTTGGATGAATAAATTACACAACTAATATATTTGCTCATCTTATTCCTTTAGGAACA…
Clitenella_fulminans	ATGATAATAAACTTATTTTCTTCATTTGATCCTACATCTAATTTTAACTTATCACTTAATTGATTCAGAACATTAATAGGATTAATTATTATTCCCCCTTTATTTTGACTAATTCCTTCTCGATTTAATATTATTTGAAATAAAATTATTATAATTCTTCATAAAGAATTTAAAGTTTTACTTAGAAATAAATCTCAAGGAAGAACATTAATTTTTATTTCTTTATTCTCTATCATTTTATTTAATAATTTTTTAGGATTATTTCCATATATTTTTACTAGAACAAGACATATAACAATAACTTTAAGATTAGCCCTTCCATTATGATTAAGATTTATAATTTATGGTTGATTTAATAATACAATTCATATACTAGCCCATTTAGTTCCTCAAGGAACT…
Cassida_sp	ATGATAACAAATTTATTTTCATCATTTGACCCCTCTACAAATTAT---TTTTCAATAAATTGAACAAGAATAATTTTGGTTTTCTTTTTAATTCCTAGAACATTTTGATTTATCCCATCTCGGCTAAATATAATATGAACTATTATAATAAATACAATTTACAAAGAAATCAAAATTTTAACACCTAATAAATATAAAGGAATGAGTTTACTGATAGTTACACTATTTTTTTACATTATAACAAGAAATTTTATAGGATTATTTCCTTATATTTTTACAAGAACAAGTCATATAGTAATTACATTAAGTTTAGCATTACCCTTATGATTAAGATTCATAATTTTTGGTTGAACTAATAACACAAAAATTATATTTGCTCATATAGTTCCTCAAGGAACT…
Physosmaragdina_nigrifrons	ATGATAACAAATTTATTTTCATCATTTGATCCTTCTACTAACTTAAGTACAAATTTAAATTGAATCAGTTCAATTATCGGCCTAATAATTATTCCATCTATATTTTGATTAATCCCTTCACGACTATCGTTATTATGAATTAAAATCACCTCAACTCTGCATAAAGAATTTAAAGTATTAATTAACAATAAATCTCAAGGAAGAACCTTAATTTTAATTTCTTTATTTTCAATTATTTTATTTAATAATTTTATAGGCTTATTTCCATACATTTTTACATCAACTAGGCATATAGTATTGACCCTAGCACTAGCCCTACCTCTATGAATAAGATTCATAATTTATGGTTGAATTAATAATACGATTCATATACTAGCCCATTTAGTTCCTCAAGGAACC…
Trirhabda_sp	ATGATAATAAATTTATTTTCTTCTTTTGACCCTACTTCAAATTTTGACTTATCTTTAAATTGAATTAGAACAATAATCGGATTAATTATTATTCCCCCAATATTTTGATTAATTCCTTCACGTTTTAATATTTTATGAAATAAAATTATTATAATCCTTCATAAAGAATTTAAAGTTCTATTAGGAAACAAATCTCAAGGAAGAACTTTAATTTTTATTTCATTATTTTCTATTATTTTATTTAATAATTTTTTAGGATTATTTCCCTATATTTTTACTAGTACAAGACATATAGTAATAACATTAAGATTAGCTTTACCTTTATGATTAAGATTTATAATTTATGGATGATTTAATAATTCAATTCATATATTAGCCCACCTCGTCCCTCAGGGAACA…
Cryptocephalus_sp	ATGATAACTAACTTATTTTCATCTTTTGATCCAACAACTAATTTAAATACTTCCTTGAACTGACTAAGGACAATTATTGGTTTATTTATTATTCCAAGAATATTATGATTAATTCCATCACGACTTAATTTATTATGAATCAAAATTATTATTACTCTTCATAAGGAATTTAAAATTCTTATTTCTAATAAATCACAAGGAGGTACACTTATTCTAGTCTCACTATTTTCTATTATTCTTTTTAATAATTTTATGGGCCTCTTTCCCTATATTTTTACATCTACTAGTCATATAGTTTTAACACTATCTCTTGCAATACCAATATGATTAAGATTCATAATTTATGGATGAATTAATAACACTACTCATATATTAGCTCATTTAGTTCCTCAAGGAACA…
Lema_cyanella	ATGATAATAAACTTATTTTCATCTTTTGATCCATCAACAAATTTTAATTTATCATTAAATTGAACTAGAAGAATAATCGGATTATTAGTTATCCCAAGAATATTTTGATTAATCCCTTCGCGATACATTATAATTTGAATAAAGATAATTACAAATTTACATAAAGAATTTAATATTTTAATCAACAATAAATCAATAGGAAGAACTTTAATTTTTATTTCAATATTCAGATTAATTTTAATAAATAATTTTTTAGGATTATTTCCTTATATTTTTACAAGAACTAGACATTTAACTATAACCTTAACTTTAGCATTCCCATTATGATTAAGATTAATATTATTTGGCTGAATTAATTACACTAATCATATATTCTCCCATTTGGTTCCTCAAGGGACT…
Sermylassa_halensis	---ATGATAAATCTTTTTTCATCCTTTGATCCTGCAACTTCCTGGCATTTATCTTTAAATTGAATAAGAACATCTTTGGGAATAATAATTATTCCCCCAATATTTTGATTAATTCCTTCCCGATTCAATACAATATGAAAAAATATCATTTTAACCTTACATAAAGAATTCAAAATTTTAATTGGGACTAAAACAAATGGAAGAACTTTAATTTTTATTACTTTATTTTCCTTAATTTTATTTAATAACTTTTTAGGGTTATTCCCTTATATCTTTACGAGAACAAGACATATAACCATTACATTAAGATTAGCTTTACCATTATGATTAAGATTTATAATTTACGGAGCCATTAATAATACCACCTTTATACTCGCTCATTTAGTTCCTCAAGGGACA…
Sermyloides_sp_BMNH_846593	ATGATAAGAAATCTATTCTCCTCATTTGATCCCTCATCAAGATTTAACCTATCCTTAAATTGACTAAGAACTATTTTAGGACTTATTATTATCCCTCCTATATTTTGGTTTATCCCCTCTCGAATAAGAATCTTATGAAATAAGATTATTTTAACATTACATATTGAATTTAAAATTTTAACCAAAAATAAA------GGAGGAACTTTAATTTTTATTTCATTATTCTCAATAATCTTATTTAATAATTTTATAGGATTAATACCCTATATTTTTACAAGAACAAGACATATAAGAATAACATTAAGATTAGCCCTTCCCCTATGATTTAGATTCATAACTTTTGGATGAATTAATAATACAATACATATATTGGCTCACTTAATTCCCCAAGGAACT…
Siemssenius_fulvipennis	ATGATAATAAATTTATTTAGATCTTTTGATCCTTCATCAAATTTTAATATTTCTTTAAACTGAATAAGAGTAGGGATTGGTTTAATAATTATTCCTCCTATGTATTGATTTATTCCATCACGATTAAGAATTTTTATAATTAAAATTACAATGTTACTTCATAAAGAATTTAAAATTTTATTAGGACCTAATACTCAAGGAAATACATTAATTTTTATTTCACTTTTTACATTAATTTTATTTAATAATTTTATTGGATTATTCCCATATATTTTTACAAGAACTAGACATATAGCAATAACTTTAGTTTTAGCTCTCCCATTATGATTAAGATTTATACTATACGGGTGAATTAATAATTATATCCATATATTAGCCCATCTTGTCCCCCAAGGCACT…
Sinocrepis_fulva	ATGATAATAAATTTATTTTCATCTTTCGACCCTTCTTCCACCTTTAATTTATCATTAAATTGAATAAGAACATGAATTGGATTAATTATTATCCCTTCTTTATTTTGATTAGTACCTTCACGAATTAATTTTATTTGAATTTGAATTATTAATGCCCTTCATAAAGAATTTAAAGTATTAATTGGTCCTAAGACTCAAGGAAGAACTCTTATTTTTATTGCCTTATTTTCTATTATTTTATTTAATAACTTTATTGGACTATTCCCCTATATCTTTACTAGATCAAGTCATATAATCATAACATTAACATTAGCCCTACCTTTATGATTAAGATTTATAATTTATGGATGACTAAATAATACTATTTTTATATTGGCCCACCTTGTTCCAATTGGTACT…
Sinoluperus_subcostatus	ATGATAATAAATCTTTTTTCTTCTTTCGACCCCGCTACAAATTTAAATACATCACTAAATTGATTAAGAACTTTTTTAGGATTAATAATTTTACCCCCTATATTTTGATTAATTCCTTCACGAATAAATATCTGTTGATTAAAAATCACTAATACTCTACATAAAGAATTTAAAATTTTATTGGGATTAAATTCTCAAGGAAGAACGTTAATTTTTATTTCATTATTTTCTATTATTTTATTTAATAATTTTTTAGGACTATTTCCGTATATTTTTACTAGAACTAGGCATATAACAATAACATTTAGATTAGCCCTTCCATTATGATTAAGATTTATATTATATGGATGATTTAATAACACTATCCATATACTTGCTCATTTAGTTCCTCAAGGAACT…
Smaragdina_concolor	ATGATAACTAATCTATTCTCATCTTTTGATCCTTCTACTAATTTAGGAACCAATTTTAACTGAATAAGAACAATTATTGGAATTATTATAATTCCTAGAATATTTTGATTAATTCCATCCCGATTATCTTGAGTATGGATTAAAATTACAAGAACTTTACATAAAGAATTCAAAATTCTTATTAATAATAAATCACAAGGTAGAACACTTATTTTAATTTCACTATTTTCTATTATTTTATTTAACAATTTTATAGGACTTTTTCCATATATTTTTACATCTACAAGACATATAGTATTAACTCTTTCTTTAGCACTTCCAATATGATTATCTTTCATACTCTACGGATGAATCAATAACACCACCCATATACTAGCCCATCTAGTACCACAAGGCACT…
Smaragdina_reyi	ATGATAACAAATTTGTTCTCATCTTTTGATCCCTCAACTAATTTAAATACAAATCTAAACTGAATTAGGACAATAATTGGATTAATAATTATTCCATCAATATTTTGATTAATCCCATCGCGATTATCTTTTCTGTGAATTAAAATTACCTCAATTCTTCATAAAGAATTTAAAATTTTAATTAATAATAAATCCCAAGGAAGAACCTTAATTTTAATTTCTCTATTCTCTCTAATCTTGTTCAATAATTTTATAGGGCTATTTCCATATATTTTTACATCTACTAGCCACATAGTATTGACTCTTTCTCTGGCATTACCACTATGAATTAGCTTTATATTATATGGATGAATCAACAATACCATCCATATACTAGCACACTTAGTACCCCAAGGTACC…
Sphaeroderma_rubidum	ATGATAATAAATTTATTCTCTTCATTTGACCCTACTTCATCAATAAATTTATCACTAAACTGATTAAGAATCACACTTGGAATAATAATTATACCTTTAACATTTTGACTAATTCCTTCCCGAATAAGAATAATTTGACTAAGAATTATTAACTTACTCCATAAAGAATTTAAAGTTTTAATTGGAACAAAAACGCAAGGAAATACATTAATTTTTATTTCTTTGTTTTCAATCATTTTATTTAATAATTTTTTAGGATTATTTCCCTATATTTTTACTAGAAGGAGGCATATAACAATAACATTATCATTAGCTCTACCATTATGATTAAGATTTATAATTTATGGGTGATTTAATAACACTCTTCATATACTTGCACATTTAGTACCACAAGGTACA…
Sphaeroderma_sp_BMNH_846647	ATGATAATAAATTTATTTTCAAATTTTGACCCTTCCTCTTCAATAAACTTATCCATAAATTGATTAAGAACAATTTTAGGATTAATTTTAATTCCAATAAGATTTTGATTGATTCCCTCACGAATCAAAATAATTTGAATCAAAATTAATAAATTCTTAAATAAAGAATTTAGAATTTTAATTGGAGTACAAATAAAAAGTAATACACTAATTTTTATCTCCTTATTTTCAATCATCTTATTTAATAACTCCTTAGGATTAATGCCTTACATTTTCACAAGAAGAAGACATATAACGATAACATTAACACTCAGATTACCCTTATGATTAACATTTATAATTTACGGATGAATTAATAATACCATTCATATATTTGCTCACTTAATCCCCCAAGGAACT…
Sphenoraia_micans	ATGATAATAAATTTATTTTCATCTTTTGATCCTTCTACTAATTTTAATTTATCTCTAAATTGATTTAGAACTATCTTAGGGATACTTATAATTCCACCGATATTTTGATTAATTCCATCACGAATAACGATTATATTAAATAAAATTTCTTTAATTTTACATAATGAATTTAAAATTTTAATTGGAAATAAAACAAAAGGAAATACAATAATTTTTATTTCATTATTCATAATAATTTTATTTAATAATTTTTTAGGGTTAATCCCTTATCTTTTTACAAGAACAAGTCATATAACATTAACCTTAAGTTTAGCTTTACCCTTATGAATAAGATTTATAATCTATGGATGAATTAATAATACAATTCATATATTTGCACATTTAGTTCCTCATGGAACT…
Spilopyra_sumptuosa	ATGATAATAAATTTATTTTCTTCATTTGACCCATCAACAAATTTTAATACATCAATAAACTGACTTAGTACTTTTATTAGAATTATTATTTTACCATCTTTATTTTGATTTATTCCTTCACGATTTAATATAATTTGATTAAAAATTATTTTTTACCTACATTTAGAATTTAAAAATTTAATA------AAAATACCTGGATTAACCTTTATATTTATTTCTTTATTATCATTAATTTTATTCAATAACTTCTTAGGATTATTTCCCTATATTTTTACTAGAACTAGACATTTAGTTTTATCTCTTTCACTTGCAATACCTTTATGATTAAGATTTATATTATTTGGATGATTGAAAAATACAATTCATATATTTACTCATTTAATTCCTCAAGGAACT…
Stylosomus_ilicicola	ATGATAACAAACCTTTTTTCTTCTTTTGACCCCTCTACAAGACTAGGTATATCACTTAATTGATCAAGAACCTTACTAGGACTTATTATTATACCCAGAATATTTTGATTGATTCCCTCTCGAATAATCATTTTATGAAAAAAGATCATCTATATTTTACATAAAGAATTCAAAATTCTTATTAACAGAAAAAGCAACGGCAGAACATTAATTTTAGTATCATTATTTTCCATTATTTTATTTAATAATTTTATAGGGCTATTTCCCTATATTTTTACCTCAACAAGGCATATAACCATAACTTTAGCAATAGCCCTGCCTATATGATTAAGCTTTATACTATATGGCTGAATTAATAATACTGTTTATATACTCGCACATTTGGTTCCTCAAGGAACT…
Stylosomus_rugithorax	ATGATAACTAACCTATTTTCATCTTTTGACCCAGCAACAAATCTAGGGACTTCCCTTAATTGATCAAGAACGCTAATTGGTCTCACACTTATCCCCAGAATATTCTGATTAATCCCCTCTCGCATAACTTTTTTATGAATAAAAATTGCTCTTATTCTACATAAAGAATTTAAAATTTTAATTAATAGAAAAAGTAATGGTAGGACACTTATTATAGTCTCCCTATTCTCAATTATCCTTTTTAATAATTTTATAGGATTATTTCCTTATATCTTCACTTCAACAAGACATATGGTCCTAACTCTATCTCTAGCTCTACCCATATGATTAAGATTCATACTATATGGATGAATTAATAATACTACTCATATGCTAGCCCACCTAGTACCCCAAGGTACC…
Syneta_adamsi	ATGATAACAAATTTATTTTCATCTTTTGATCCTACTACTTATTTTAAATTATCAATTAATTGATCGAGAACTTTAATAGGATTATTAATCTTACCACCAATATTTTGATTAATCCCATCACGAATTAATATTTTTTGAATTAAAATTATTACTTTATTACATAAAGAATTTAAAATTTTAATTGGAAATAAATCAACAGGAAGAACATTAACTTTCATTAGATTATTTACTATTATTTTATTAAATAATTTTTTAGGATTATTTCCATATATTTTTACTAGAACAAGACATATAAGGGTTACTTTAACACTAGCTCTTCCACTTTGATTATCCTTTATAATTTATGGATGAATTAATAATACAATTCATATATTAGCACATTTAGTACCTCAAGGAACC…
Syphrea_sp_REN2018	ATGATAATAAATTTATTTTCTTCCTTTGATCCTACTTCTAACTTTAATATTTCTCTTAATTGATTAAGAACTATTATTATTTTTAGTTTAATTCCATCTTTTTTTTGAATTTCTCCTTCCCGCCTTCAATTTTTTTGAATAAAAATTTTTTTAACTCTCCATAAGGAATTTAAAGTCTTAATTGGAAAC---ACTAAAGGAAGAACTTTATTATTCATCACCTTATTTTCATTTATCTTAATAAATAACTTTTTAGGATTATTCCCATATATTTTTACTAGAACAAGACATATATCTATAACATTAAGATTAGCTTTACCCTTATGAACTAGATTTATAATTTTTGGATGATTCACAAATACAAAACATATACTTGCTCATTTAGTTCCTCAAGGAACA…
Tegyrius_keralaensis	ATGATAATAAATCTTTTTTCATCTTTTGACCCAACAAGAAATTTTAGAATATCATTAAATTGAATTAGCACTTTTTTAGGATTAATTATTATACCTTCTGTATTTTGATTAATCCCGTCACGTTTATCTATATTTTTACAACTAATTATTAATACATTACATAAAGAATTTAAAATTTTAACTGGA---AATTCAAAAGGGAGAACAATAATTTTTATTTCACTTTTCTTTTTAATTTTATTTAACAATTTTTTAGGATTAACCCCATATATCTTTACTAGAACAAGACATATAACATTAACTTTAACATTAGCATTACCAATATGATTAAGATTCATAATTTTTGGATGATTTAAAAACACAATTCATATATTATCACATTTAGTCCCTCAAGGTACC…
Theopea_aeneipennis	ATGATAATAAATTTATTTTCAGCATTTGATCCAACCTCAAATTTAAAATTTTCTCTTAATTGACTAAGAACATTATTGGGATTATTTATTATTCCTCCAATATTTTGATTAGTCCCATCTCGTTTAAGAATACTATGAATAAAAATTATACAAATTTTAAATAAAGAATTTAAAATATTA------ACCAAATCTAAAGGAAGAAATTTAATTTTTATTTCCTTATTTTCTATTATTATATTCAATAATTTTTTAGGTCTAATACCATATATTTTCACTAGTTCAAGACATTTAACTATAACTTTGACCCTGGCTTTACCATTATGACTTAGTTTTATAATGTATGGGTGAATCACTAAAACTATTCACATATTTTCTCATTTAATTCCGCAAGGAACA…
Timarcha_goettingensis	ATGATAAGAAATTTATTTATCTCTTTTGATCCTTCTACAATTTTTTATATATCTCTTAATTGATTAAGCGCAATAATTGGTTTATTAATTATTCCCCCAATATTTTGGTTAATTCCCTCACGAATACAATTTTTATGAATTAATATTATTATAATTCTTCATAAAGAATTTAAAATTTTACTAAATAACAAAAGAAAAGGTAGAACATTAATATTTATTTCATTATTTTCTTTAATAATATTTAATAATTTTCTTAGATTATTCCCTTATATTTTTACAAGAACAAGACATATAATTATAACTTTTAGATTAGCGCTACCACTATGACTTAGATTTATAATTTATGGTTGAACAAATAATTTAACCCATATATTAGCCCATTTAGTACCTCAAGGTACT…
Trirhabda_virgata	ATGATAATAAATTTATTTTCATCATTTGACCCTACATCAAATTTTAATTTTTCATTAAACTGAATAAGAACTTTAATTGGTCTTATAATTATTCCCCCTATATTTTGATTAATCCCCTCACGATTTCATATTTTATGAAATAAAATTATTATAATTCTACACAAAGAATTTAAAATCTTAATTGGTAATAAATCTCAAGGAAGAACTTTAATATTTATTTCTTTATTTAGAATTATTTTATTTAATAATTTTTTAGGTTTATTTCCTTACATTTTTACAAGAACAAGTCATATAACTATAACATTAAGATTAGCCTTACCTTTATGATTAAGATTTATAATTTATGGTTGATTAAACAATACAATTCACATATTAGCCCATTTAGTTCCTCAAGGAACT…
Xuthea_yunnanensis	ATGATAACAAACTTATTTTCTACATTTGACCCTTCTTCAACTTTAAACAGTTCAGTAAATTGACTAAGAACATTAATCGGGCTAAGAATCATCCCTCCAATATTTTGAATAATTCCTTCCCGAATAAACTTTTTTTGAACAAAAATTTTATTAATTTTACATCAAGAATTTAAAATTCTTTTA---AATAATTATAAAGGAAGAACATTAATTTTTATTTCATTATTTACAATTATTTTATTTAATAATTTTTTAGGACTATTCCCCTATATTTTTACTAGAACTAGACACATAACACTTACAATTACACTAGCCCTTCCACTATGAGTAAGATTTATAATTTTTGGATGAATTAATAATATACAACATATGCTAGCTCACCTAGTCCCTCAAGGAACC…
