# Supplementary material for: Higher-level phylogeny of Chrysomelidae based on expanded sampling of mitogenomes
Source: PLoS One. 2022 Jan 21;17(1):e0258587. doi: 10.1371/journal.pone.0258587 (PMC8782406; doi:10.1371/journal.pone.0258587)
Supplement: S1 File — (ZIP) [file pone.0258587.s013.zip › File S1/PCGaa_Dayhoff.phy]

210 3530
Acanthoscelides_obtectus	44424500520002504042540044055440045544001414452444404112514442210200044540450444522540450545000014440404040454054450504200145014402000044405444420402441000404140024400144404400000040404424444024444442004044205450440045002424024004254044455454540424445512-244141424110104414422044240000240045250044043444244004540415302424052040143124250544104102000555434541401045500554420544040455444000540544050240…
Acrocrypta_assamensis	444245005200025240425500540440404055440015145540444141225144400251010444404544445225404505450000144504040404540544505421005440144020000444054434204024410004041400244001444044024004400244254440244440424040442054504400454024040244042544444554445544224255520252441404110204424422044450000240445250044043444245004540415302424052040143124250544104102000555434541401045500524420544040454404000540544050240…
Agasicles_hygrophila	444245005200025240425400540444400455440015054541444441125144400201020445404504444225404505450000140404040404540544505421001440144000000444054434204024410004041400244001444044020005402444044440244444420040442054504400450024240244042504444554445545244255410001441404110204424422044050000240545250044043444244004540415302424052044143124250544104102000555434541401045500514420544000455404000540544050240…
Agetocera_deformicornis	444245005200025200425400540444400455440014244541445441125144402102000445404404445225404505450000144404040404540544505422045450144020000444054434204024410004041400244001444044020004404544244440244440420040442054504400450024240244042544444554445555224455154144144404110204414522044440000240545250044043444244004540415302424052040143124250544104102000555434541401045500544420544040455404000540544050240…
Agetocera_mirabilis	444245005200025200425400540444400455440014244541445041125144400102000445404404445225404505450000140404040404540544505422041450144020000444054434204024410004041400244001444044020004404544244440244440420040442054504400450024240244042544444554445545224455154144144004110204414522044440000240545250044043444244004540415302424052040143124250544104102000555434541401045500544420544040455404000540544050240…
Agonita_chinensis	440045005200055-5042540444504440535540001404454442114112414440210100044440450444422540450545000014040434040454054450501102145014002000004455443420402441000404140024400144404402400440540454444024444042404044205450440045012424024004254444044404454420445-144121141412411004414422044240000240045250044043444240004540415302424052040143124250544104102000455434551401045500514420540040445444000540544050240…
Altica_cirsicola	444245005200025240425400444544400555040014244541454041225144404121000445404555444025404505450000140404040400540544505542011440144020000444054434204024410004041400244001444044020025404404244444244440420040442054504400450024540244042544454552445544225455012051441404110004414422044050000240045250044043444244004540415302404052044143124250544104102000555434541401045500514420544040455404000540544050240…
Altica_ericeti	444245005200025040425400444544400555400014244541454041225144404121000445404505444225404505450000140404040400500544505542015440144020000444054434204024410004041400244001444044020005404404244440244440420040442054504400450020540244042544454552425544225455012141441404110004414422044050000240045250044043404244004540415302404052044143124250544104102000555434541401045500514420544040455404000540544050240…
Anadimonia_potanini	444245005200024250425400540454400455440015255522444441125144402102000445404504445225404505450000144404040404540544505522041440144020000444054434204024410004041400244001444044020004404544244440244440420040442054504400450024240244045540445554445545220255122001141404110004514422044450000240545250044043444244004540415302425052040143124250544104102000555434541401045500524420544040455444000540544050240…
Aphthona_albertinae	444245005200005000425400440444400455440014044541404041125144402102000445404505445225404505450000140404040404540544505422441440144020000444054434204024410004041400244001444044020000404444244444244440420040442054504400450024240244042540445540445545224255110254141404111004514422044050000240545250044043444244004540415302424052040143124250544104102000555434501401045500524120544040455404000540544050240…
Aphthona_euphorbiae	???????????????????????????????????????????????????????????????????????????????????????????????????????????????????????????????????????????????????????????????????????????????????????????????????????????????????????????????????????????????????????????????????41404111004414422044450000240545250044043440244004540415302424052040143124250544104102000555434541401045500524120544040455404000540544050240…
Aplosonyx_pictus	444245005200024200425400040444400455440014044521450041125144400102000405404504445225404505450000144404040404540544505522041450144020000444054434204004410004041400244001444044000000404404254440244440420040442054504400450024240244042500455054005545225255114020541404110204514422044450000240445250044043444244004540415302024050042145124250544104102000555434541401045510504420544040455504000540544050240…
Apophylia_sp_REN2018	444245005200024240425400540404400455440015244521404041125144402102000445404504445225404505450000140404040404540544505522041440144020000444054434204024410004041400244001444044020004404544244444244440420040442054504400450024240244045540445554445545224255100251141404110004414422044450000240545250044043444245004540415302424052040143124250544104102000555434541401045500524400544040455444000540544050240…
Apteropeda_orbiculata	440245005200024050525400040444400455440014244521405041125144401101000445404504445225404505450000140404040404540544505421001440144020000444054434204024410004041400244001444044020004404544244440244440420040442054504400450020240244042544444554444545224255212142141004501004414452044240004240545250044043444244004540415302424052044143124250544104102000555434541401045500554420544040455404000540544050240…
Apteropeda_ovulum	444245005200025040425400440444400455440014244521404441125144402101000445404504445225404505450000140404040404540544505421001440144020000444054434204024410004041400244001444044020004404504244440244440420040442054504400450024240244042544444554444545224255121115141004521004514452044240004240545250044043444244004540415302424052044143124250544104102000555434541401045500554420544040455404000540544050240…
Archetypus_frenchi	44024500520002424042540444044440005544001424454244204112514440202100044540450544522540450545000014440404040454054450552500144014402000004405443420402441000404140024400144404402000040444424444024444442004044205450440045002024024004054045545444544524425500-001142404111004414420044240000240045250044043404244004540415301420050040143124250554104102000555434541401045500544120544040454444000540544050240…
Arescus_labiatus	440045005200005-40425404444544402455440014244541444142125144422212120445404504444025504505450000100424040404540444504411024440144020004444054434204044410004041400244001444044024024400544044444244444424040442054504404453024?40240042544450504045044234255211242141414511224444521044240000240045250044040444244004540415302424052040143124250544104102000455424541401045500514410524040444444000540544050240…
Argopistes_tsekooni	444245005200025240425400440444404455540014244541440441025144400101000445404404445225404505450000140404040404540544505521001440144020000444054434204024410004041400244001444044020004404444244440244444420040442054504400450024240244042544444554445545224455124104141004511004414422044240000240545250044043444244004540415302424052044143124220544104102000555434541401045500504420544040455404000540544050240…
Aristobrotica_sp_REN2018	444245005200025240425400540444400455440014254541442441225144402102000445404504445225404505450000144404040404540544505422041440144020000444054434204024410004041400244001444044020004404544244440244440420040442054504400450024240244042540445554545545224255154141141404110204414422044440000240045250044043444244004540415302424052040143124250544104102000555434541401045500524420544040455504000540544050240…
Arthrotus_chinensis	444245005200024241425400040444400455440014255541444041125144402102000445404504445425404505450000144405040404540544505422045440144020000444054434204024410004041400244001444044020000404444244444244440420040442054504400450024240244042540445554424545224255150144441404110244414422044450000240045250044043444244004540415302424052040143124250544104102000555434541401045500524420544040455404000540544050240…
Asphaera_sp_REN2018	444245005200025240425400440444404055450014544551444041125104400102020445404504445225404505450000140404040404540544505422041440144020000444054434204024410404041400244001444044020005404404254440244444424040442054504400450024440244042544445454434454254255150511441004104004414422044450000240545250044043444244004540415302424052044143124250544104102000555434541401045500524420544040455404000540544050240…
Aulacophora_indica	444245005200025240425400440444400455440014044541404041225144402102000445404504445225404505450000144404040404540544505422041450144020000444054434204024410004041400244001444044020000404544244444244440420040442054504400450024240244042540444454445545224455144141144404110204414422044440000240545250044043444244004540415302424052040143124250544104102000555434541401045500544020544040455404400540544050240…
Aulacophora_lewisii	444245005200025040425400540444400455440014044551444041425104402102000445404504445225404505450000144404040404540544505422041450144020000444054434204024410004041400244001444044020002404544244444244440420040442054504400450024240244042544444454405545224455144141144404110204414522044440000240545250044043444244004540415302424052040103124250544104102000555434541401045500514420540040455404400540544050240…
Batophila_aerata	4442450052000252500254004404544024555400150455414444411251444221020004454044444442254045054500001444040405045405445055220414401440200004440544342040244100040414002440014440440200424044442444042444404200404420545044004500242---44042540445554045545224455202032041404114204424422044250000240545250044043444244004540415302424052044143124250544100102000555434541401045500504020544040455404000540544050240…
Bikasha_collaris	444245005200005240425400440444404055400014205541444041125144404102000405404504444225404505450000140404040404540544505422041440144020000444054434204024410004041400244001444044020004404444244444244440420040442054504400450024240244040540445550445544224255101200041404111004414422044050000240445250044043444244004540415302425052040143124050544104102000555434501401045500524120544040455404000540544050240…
Blepharida_rhois	444245005200024240425400440444400455440015254524444041125144405102000445404504445225404405450000144404040404540544505422041440144020000444054434204024410004041400244001444044020004404544244440254440420040442054504400450024240244042544445554234555224255141245141005411004414552044250000240045250444043444244004540415302424052044143124250544104102000555434541401045500524420544040455444000540544050240…
Brachyta_interrogationis	44424500520002524042540044044440045544001204454244404112514440220100044540450444522540450545000014040404040454054450502204145014402000044405443420402441000404140024400144404402000040444425444024444442004044205450440045002424024004254045455444544520425501-400141404110004414422044240000242055250044043444244004540415302424052040143124250544104102000555434501401045500524420544040455444000540544050240…
Bromius_obscurus	444245005200024200425000440444400455400010445521444241125144402202020444404504445225404505450000144404040405540544505522041440144020000444054434204024410004041400244001444044020000404444244444244444420040442054504400450024240240042540454454444445444255114412141404110004414422044240000240545240044043444244004540415302424052044143124220544104102000555434541401045520504420540040455444000540544050240…
Bruchidius_uberatus	44024500520002524042540054044440045544001524452044404112514440210200044540450444522540450545000014040404040454054450542204145014402000044405444420402441000404140024400144404400000040445424444424444442004044205450440045002424024004254044545444544524425512-444141424112104414522044240000240045250044043404244004540415302424052040143124250544104102000555434541401045500554420544040455444000540544050240…
Bruchinae_sp_GENSP01	44424500520002524042540044054440045544001425452440004112514442210200044540450444522540450545000014440404040454054450542204145014402000044405444420402441000404140024400144404400000040444424444024444442004044205450440045002424024004254044455444545524425514-240141424110104414522044240000240045250044043404244004540415302424052040143124250544104102000555434541401045500554420544040455444000540544050240…
Bruchus_sp_EMHAU15071302	44424500520002524042540054044440045544001424452244404112514440210200044540450544522540450545000014040404040454054450542204145014402000044405444420402441000404140024400144404402000040444424444424444442004044205450440045002424024004254044455044544520425514-005141424110104414522044240000240045250044043404244004540415302424052040143124250544104102000555434541401045500554420544040455444000540544050240…
Callispa_bowringii	4400450052000-4450425404540044403055440014244542400041125144401251000445400544444025404505450000144404040404540544105422001440144020000444054434204024410004041400244001444044004001404424244440244440424040442054504404450024240240042545444000404445004455401040141214424004014422044440000240045250044043444244004540415302424052040143124250544104102000555434541401045500514120544040445444000540544050240…
Callosobruchus_chinensis	4442450052000042404250004404444004555400142445414244411251444-2102000445404504445225404505450000144404040404540544505022041454144020002444054444204024410004041400244001444044000000424444244440244444420040442054504400450024240240042540445554444444204255201541141425110104414522044240000040045250044043444244004540415302424052040143124250544104102000555434541401045500524120544040455444000540544050240…
Callosobruchus_maculatus	444245005200004240425400540444400455540014244541400441125144422102000445404504445225404505450000244404040404540544505422041450144020002444054444204024410004041400244001444044000000404544244440244444420040442054544400450024240240042540440554444445204255201042141424110104414522044240000040045250044043404244004540415302424052040143124250544104102000555434541401045500524120544040455444000540544050240…
Calomicrus_pinicola	444245005200024040425400540444400455440014244551445041125244420101040445404504445225404505450000144404040404540544505422041440144020000444054434204024410004041400244001444044020004404544254444244444420040442054504400450024240244042544444554445555224255210551144404112204414422044440000240545250044043444244004540415302424052040143124250544104102000555434541401045500504420554040455404000540544050240…
Calomicrus_sp_BMNH_846518	444245005200024240425400440444400455440015044541444041025144402102000445404504445225404505450000140404040404540544505422001440144020000444054444204024410004041400244001444044020004404544254440244440424040442054504400450024240244042540444550445544224255104142141404110204414422044050000240445250044043444244004540415302424052040143124250544104102000555434541401045500544120544040455404000540544050240…
Cassena_terminalis	4442450052000242504255004405544004554000140405414404412250444-0102000445404504445225404505450000144404040404540544505422001440144020004444054434204024410004041400244001444044020000404544254440244440420040442054504400450024240244042504444550444545200255000144141404114204414422044450000240445250044043444244004540415302424052040143124050544104102000555434541401045500514020544040455404000540544050240…
Cassida_circumdata	440245005200025-40425400444434400455440015044541444042124144000151040444004544444225404505450000140404040404540544505422014450144020000444054434204024410004041400244001444044024000404540254444244444424040442054544440450014240240042542454444444244045255111445041214424204014421044240000240045250044043440244004540415302424052040143124250544104102000455434541401045510514120544000445404000540544050240…
Cassida_rubiginosa	???????????????????????????????????????????????????????????????????????????????????????????????????????????????????????????????????????????????????????????????????????????????????????????????????????????????????????????????????????????????????????????????????41214421044014421044240000240045250044043440244004540415302425052040143124250544104102000455434541401045510514120544040445444000540544050240…
Cassida_sp	440245005200025-504250044445544000555400142445044420451241440021510404444045554400254045054500001444040404045405445050220144501440200044440544342040244100040414002440014440440240044045042444402444444240404420545444004500242402400425424544444442441042551114111????????????????????????????????????????????????????????????????????????????????????????????????????????????????????????????????????????????…
Chabria_nr_angulicollis_REN2018	440245005200025240425400540444404455440014244541444041225144401102000445404504445225404505450000144404040404540544505422041440144020000444054444204024410004041400244001444044020004425544244444244440424040442054504400450024240244042544444554045450254255522140041404114004414422044040000240545250044043444244004540415302424052040143124250544144102000555434541401045520514420544040455404000540544050240…
Chaetocnema_arida	444245005200025240425000440444400455440014244541444041125144422101000445404504445225404505450000140404040404540544505422041440144020000444054434204024410004041400244001444044020000404444244440244444420040442054504400450024240244042544445554445545224255114102141005411004414452044240000240545250044043444244004540415302424052040143124250544104102000555434541401045500524420544040455404000540544050240…
Chaetocnema_depressa	444245005200025250425400540444400455400015244541444041125144402102000445404504445225404505450000144404040404540544505422041440144020000444054444204024410004041400244001444044020002404444254444244444420040442054504400450024240244042540444454405545224255112552041104514004414422044050000240545250044043444244004540415302424055040143124250544104102000555434541401045500524120544040455404000540544050240…
Chalcophana_sp_N69	44024500520002524002540044040440005544201404452144044112414441210200044440450445522540450545000014440404040454054450542200144014401000044405443420402441000404140024400144404402000042454424444024444442004044205450444045002424024004050440445544454540145511-242141020114004414522044240000240545250044043444244004540415302424052040143124250540104102000455434541401045520514020540040455444000540544050240…
Chapuisia_ellenbergeri	444245005200025240425400540444400455440014254521445041125144402102000445404504445225404505450000140404040404540544505422041440144020000444054434204024410004041400244001444044020004404544244440244440420040442054504400450024240244045540445554445545224255100101441404110004514422044450000240545250544043404244004540415302424052040143124250544104102000555434541401045500524420544040455444000540544050240…
Charaea_flaviventris	444245005200024240425400540444400455440014044541402041225144404102000445404504445225404505450000140404040404540544505422041450144020000444054434204024410004041400244001444044020005404544244440244440420040442054504400450024240244042540444550445545224255144112141404112204414422044450000240445250044043444244004540415302424052040143124250544104102000555434541401045500504420544040455404000540544050240…
Chilotomina_oberthuri	44024500520002400242500044044440045544001405454140004112514442210200044440450444522540450545000014440404040454054450542204144014402000044405443420402441000404140024400144404402000040444424444424444442004044205450440045002424024004254045405440444500425514-044141404114004414422044240000240545250044043444244004540415302424052040143124220544104102000455434541401045500524420540040455444000540544050240…
Chrysodinopsis_sp_EMHAU1507081	440245005200025250425404340445404045540014044521424041125144402102000444404504445225404505450000144404040404540544505422001440144020000444054434204024410004041400244001444044020002424544244440244444420040442054504440450024240240044504454554044445404255412541141404114004014402044240000240545250044043444240004540415302424052040143124250504104102000555434541401045520514420540040455444000540544050240…
Chrysolina_herbacea	44424500520002524042540454044440245544001504454144504152514442-10000044500450444522540450545000014040404040454054450541204145014402000044405443420402441000404140024400144404402400040544424444024444442004044205450440445002404024404254045545444544524425552-405141204112004414422044240000240045250044043444244004540415302424050040143124050544100102000455434541401045500524120544040455444000540544050240…
Chrysolina_hyperici	???????????????????????????????????????????????????????????????????????????????????????????????????????????????????????????????????????????????????????????????????????????????????????????????????????????????????????????????????????????????????????????????????41404110004414422044240000240045250044043444244004540415302424052040143124250544104102000555434541401045500544120544040455404000540544050240…
Chrysomela_populi	4442454052000052404254004404044005554400142445414040451251444-22022004454045454442254045054500001404040404045405445050210414541440200004440544342040244100040414002440014440440200004244442444542444444200404420545444004500202402440425444555504454452442551051141414-11--004514422044240000240045250044043444244004540415302424052040143124250544104102000455434541401045500524110544040455444000540544050240…
Clitenella_fulminans	4442450052000252404255004404444004554400152445214444411251444021020004454045044452254045054500001404040404045405445055220414401440200004440544342040244100040414002440014440440200044045442544442444404200404420545044004500242402440455404455544455452242551412411????????????????????????????????????????????????????????????????????????????????????????????????????????????????????????????????????????????…
Clytra_espanoli	44024500520002420252540044040440045544001504454144004112514442210200044440450444522540450545000014440404040454054450542200144014402000044405443420402441000404140024400144404402002040454425444024444442004044205450440045002424024004254045445000444500025510-4551------------------------------45250044043444244004540415302424052040143124220544104102000455434501401045500524420540040455444000540544050240…
Clytra_quadripunctata	44024500520002400242500044044440045544001504454144004112514442210200044440450444522540450545000014440404040454054450542200144014402000044405443420402441000404140024400144404402002044444425444024444442004044205450440045002424024004254045445440444500425510-455141004110004414422044240000240545250044043444244004540415300420052040143124220544104102000455434501401045500524420540040455444000540544050240…
Clytra_sp	44024500520002420242540044040440045544001505454144204112514442210200044440450544522540450545000014440404040454054450542204144014402000044405443420402441000404140024400144404402000040044424444424444442004044205450440045002424024004254045425443444504425514-140141404110004414422044240000240545250044043444244004540415302424052040143124250544104102000455434541401045500524420540040455444000540544050240…
Cochabamba_sp_REN2018	444245005200024240425400040444400055440015254541444041025144402102000445404504445225404505450000140404040404540544505422041440144020000444054434204024410004041400244001444044020004404544244444244444420040442054504400450024240244042540445554445545224255115101241404114204414422044440000240045250044043404244004540415302424055040143124250544104102000555434541401045500524420544040455404000540544050240…
Colaspidema_barbarum	444245005200005240425404440444400455440014244541444041225144400152000445404504445225404505450000142404040404540544505422041450144020000444054434204024410004041400244001444044020000404444244440244444420040442054504400450024240244042540455504045545244255104100141404110004414422044240000240045250044043444244004540415302424052040143124250544104102000555434541401045500524010544040455444000540544050240…
Colaspis_sp_DPP2018	44424500520002524042540054044440045544001454452144444112514442220200044440450444522540450545000014440404040454054550542200144014402000044405443420402441040404140024400144404402000040404444444424044442004044205450444045002424024004254445455554444534425542-1524????????????????????????????????????????????????????????????????????????????????????????????????????????????????????????????????????????????…
Colasposoma_dauricum	444245005200025200425400540405404455140010444521444041125104400102020444404504445225404505450000140404040405540544505422041440144000000444054434204024410004041400244001444044020002404444244444244444420040442054504400450024440240040540455454404545402255104510141404114204514520044240000240545250044043444244004540415302424052040143124220544104102000555434541401045520544420540040455444000540544050240…
Colasposoma_sp_EMHAU15070314	44424500520002520042540054044540045514001004452145404112514440213202044440450444522540450545000014440404040554054450542204144014400000044405443420402441000404140024400144404402000040544424444024444442004044205450440045002424024004254045445440444544225514-241041404112004414522044240000240545250044043444244004540415302424052040143124220544104102000555434541401045520544420540040455444000540544050240…
Crepidodera_plutus	4442452052000042404254005404044004554400140545414424412251444021020004454045044452254045054500001444040404045405445054220414401440200004440544342040244100040414002440014440440200044044442444402444404200404420545044004500242402440425404445544455452242551141501414-4110004414522044440000240445250044043444244004540415302424052040143124250544104102000555434541401045500504120544040455404000540544050240…
Crepidodera_sp_BMNH_846615	444245005200005250425400440444400455440014244541444040125144402102000444404504445225404505450000142404040404540544505422041440144040000444054434204024410004041400244001444044020005404544244450254440424040442054504400450024240244042544445554435555224255204252141404412204514422044250000242045250444043444244004540415302424052040143124250544104102000555434541401045500514420504040455444000540544050240…
Crioceris_asparagi	44424500520002524042540044044440045544001404405144404122414442210400044540450444422540450545000014440404050454054450542200145014402000244405443420402441040404140024400144404402000440004404445024444442004044205450440045002424024004254045455444544524045514-201441244112104514520044240000240045250044003444244004540415302000052040140124250544104102000555434501401045500524120540000455444000540544050240…
Crioceris_duodecimpunctata	44424500520002504042540044044440045544001504455144404112414442010400044500450444422540450545000014440404040454054450542200445014402000044405443420402441040404140024400144404402000042504424445024444042004044205450440045002424024004254044055444554524425510-441441444110104414420044240000240045250044003444244004540415302044052040144124250544104102000555434501401045500524120540000455444000540544050240…
Cryptocephalus_androgyne	???????????????????????????????????????????????????????????????????????????????????????????????????????????????????????????????????????????????????????????????????????????????????????????????????????????????????????????????????????????????????????????????????41404114004024422044240000240545250044043444244004540415302424052040143124220544104102000455434541401045500524420540040455444000540544050240…
Cryptocephalus_aureolus	44024500520002420042540044044440045544001424450144544112514440010200044440450444522540450545000014440404040454054450552200144014402000044405443420402441000404140024400144404402000040444424444024444442004044205450440045002424024004254045445043444500425511-041441004114004014422044240000240545250044043444244004540415302424052040143124220544104102000455434541401045500524420540000455444000540544050240…
Cryptocephalus_sp	44024500520002420042540044045440044544001424454144404112514440210200044440450444522540450545000014440404040454054450542200144014402000044405443420402441000404140024400144404402000040444424444424444442004044205450440045002424024004254045405045444500425520-041141004114004014422044240000240545250044043444244004540415302424052040143124220544104102000455434541401045500524420540040455444000540544050240…
Diabrotica_barberi	444245005200024240425400440444400055440015254541444041125144402102000445404504445225404505450000140404040404540544505422041440144020000444054434204024410004041400244001444044020004404544244444244444420040442054504400450024240244042540445554445545224255115001141404114204414422044440000240045250044043404244004540415302424052040143124250544104102000555434541401045500524420544040455404000540544050240…
Diabrotica_virgifera	444245005200025240425400440444400055440015254541444041125144402102000445404504445225404505450000140404040404540544505422041440144020000444054434204024410004041400244001444044020004404544244444244444420040442054504400450024240244042540445554545545224255155101141404114204414422044440000240045250044043404244004540415302424052040143124250544104102000555434541401045500524420544040455404000540544050240…
Dibolia_rugulosa	444245005200024240425400440454400455400014244521045441125144400102000445404504445225404505450000140404040404540544505422001440144020000444054434204024410004041400244001444044024004400044044444244440420040442054504400450024440244042544444554445555224255121251141404114004414422044050000240545250044043444244004540415302424052044143124220544104102000555434541401045500554420544040455404000540544050240…
Diorhabda_carinata	444245005200025250425400440404400455440015245521444041125144402102000445404504445225404505450000140404040404540544505422041440144020000444054434204024410004041400244001444044020004404044244444244440420040442054504400450024240244045540445554045535224255140201441404111204414422044050000240545250044043444245004540415302424052040143124250544104102000555434541401045500524420544040455404000540544050240…
Diorhabda_carinulata	444245005200025250425400440404400455440015245521444041125144402102000445404504445225404505450000140404040404540544505422041440144020000444054434204024410004041400244001444044020004404044244444244440420040442054504400450024240244045540445554045535224255140201441404111204414422044050000240545250044043444245004540415302424052040143124250544104102000555434541401045500524420544040455404000540544050240…
Diphaltica_sp_REN2018	444245005200024040425404440444400455440014054541445441225144402102000445424505444225404505450000140404040404540544505422041440144000000444054434204024410004041400244001444044020004405444044440244444420040442054504440450024240244042544444504445545225255415422441404110004414422044050000240545250044043444244004540415302424052040143124250544104102000555434541401045500514420544040455404000540544050240…
Donacia_distincta	44024500520002424042540054044440425554001405452044414122514442-10201044540450544522540450545000014440404040454044450534242145014403000544005443420402441000404140024400144404402000040045404445024444442404044205450444045002424024004250444455444544524425505-2411412-4114-04414422040240000240455250044043444244004540415302454052040143124250544104102000555434541401245500514120504040455444000540544050240…
Doryidomorpha_fulva	444245005200024240425400040444400455440014254541444041125144402102000445404504445225404505450000140405040404540544505422041440144020000444054434204024410004041400244001444044020000404444244440244440420040442054504400450024240244042540445554444545224255120140041404110204414422044450000240045250044043444244004540415302424052040143124220544104102000555434541401045500524420544040455404000540544050240…
Enneaphyllus_aeneipennis	440245005200025240425404440454402055440011044502444041125144404001000405404504445225404505450000140404040404540544505422042440144000000044054434204024410004041400244001444044020004404404244444244440420040442054504400450024240240042544444550005455100253124124142004111004414522044240000240045250044043444244004540415302424052044143124250544105102000455434541401045500544120544040455444000540544050240…
Entomoscelis_adonidis	444245005200005240425504440404400455440015044501444041425104440152000445404504445225404505450000140404040404540544505422041450144020000444054434204024410004041400244001444044020000404444244444244444420040442054504400450024240244042540455504445545244255105144141404110004414422044240000240045250044043444244004540415302424052040143124250544104102000555434501401045500524420544040455444000540544050240…
Epitrix_abeillei	444245005200005250425400440444400455400014244541444041125144400102000445404504445225404505450000140404040404540544505422041440144020000444054434204024410004041400244001444044020004404444254440244444420040442054504400450024240244042540444554445554224255145441441404114204414422044050000240545250044043444244004540415002424052040143124250544104102000555434541401045500524420544040455444000540544050240…
Eumolpinae_sp_2_ACP2013	444245005200025200425400440445405455400010054504440041125144422202020454404504445225404505450000144404040405540544505421041440144020000444054434204024410004041400244001444044020000404444244444244444420040442054504400450024240240045545455454045455404255111040044004111004414422044240000240545250044043444244004540415302424052040143124220544104102000555434541401045520544420540040455444000540544050240…
Exosoma_lusitanicum	4442450052000242404254005404444004554400150445414040411251444001020004454045044452254045054500001404040404045405445054220414401440200004440544342040244100040414002440014440440200044045442444442444404200404420545044004500242402440425404445540455452242551042021----------------------------------------------------------------------------------------------------------------------------------0544050240…
Fleutiauxia_armata	444245005200024040425400440444400455440015444541444041125144400102000445404524445225404505450000140404040404540544505422041440144020000444054434204024410004041400244001444044020004404544244440244440420040442054504400450024240244042540444554545445204455100041144404112204414422044440000240545250044043404244004540415302424052040143124250544104102000555434541401045500514420544040455404000540544050240…
Galeruca_daurica	444245005200025250425400440444400455440015144522444441125144400102000445404504445225404505450000140404040404540544505422041440144020000444054434204024410004041400244001404044020004404044244444244440420040442054504400450024240244045540445554445545224255140122041404110004514422044450000240545250044043444245004540415302424052040143124250544104102000555434541401045500524420544040455404000540544050240…
Galeruca_interrupta	444245005200025250425400440444400455440015244521444441125144402100000445404504445225404505450000144404040404540544505422041440144020000444054434204024410004041400244001444044020004404044244444244440420040442054504400450024240244045540444554445545224255100122441404110004514422044450000240545250044043444245004540415302424052040143124250544104102000555434541401045500524420544040455404000540544050240…
Galerucella_sp_BMNH_857104	444245005200025240425400440444400455440014244521444441125144402102000445404504445225404505450000140404040404540544505522041440144020000444054434204024410004041400244001444044020004404544244444244440420040442054504400450024240244045540444554045545224255121124141404110004514422044450000240545250044043444245004540415302424052040143124250544104102000555434541401045500524420544040455404000540544050240…
Galerucella_sp_EMHAU15070821	444245005200024240425400440444400455440014244541400441225144404102000445404504445225404505450000144405040404540544505422041440144020000444054434204024410004041400244001444044020005404544244440244440420040442054504400450024240244042540444554444505224255053152441404110204414422044450000240045250044043444244004540415302424052044143124220544104102000555434501401045500524420544040455404000540544050240…
Galerucinae_sp_	444245005204024240425400540444404055440014244541445441125144402102000405404504445225404505450000140404040404540544105422041450144020000444054444204024410004041400244001444044020000404444244440244440424040442054504400450024240244042540444554045545224255112102144404114204414422044250000240545250044043444244004540415302424052040143124250544104102000555434541401045500524420540040455444000540544050240…
Gallerucida_bifasciata	444245005200024240425400040444400455440015244521444041225144401104000445404504445225404505450000140404040404540544505422045450144000000444054434204004410004041400244001444044020005424044244444244440424040442054504400450024240244042542455054555545225255141451541404110204414422044450000240445250044043444245004540415302024052040143124250544124102000555434541401045500514520544040445404000540544050240…
Gastrophysa_janthina	4442450052000050404254004404444004554400142445414044411251444-2201000445404545444225404505450000140404040404540544505422041450144020000444054434204024410004041400244001444044020020405444244444244440420040442054444400450020240244042544445550445445044255154110241005101004514422044240000240045250044043444244004440415302424052040143124250544104102000555434501401045500554120544040455444000540544050240…
Gastrophysa_polygoni	4442450052000050404254004404444005554400142445414040411251444-0201000445404545444225404505450000144404040404540544505420041450144020000444054434204024410004041400244001444044020000405444244444244440420040442054544400450024240244042544445550445445044255150110241405124004514422044240000240045250044043444244004540415302404052040143124250544104102000555434541401045500524120544040455444000540544050240…
Geinula_sp	444245005200025040425400440?4440045544001525551144544112514440?1020004454045044?5225?0450545000014040404040454054450542204144014402000044405443420402441000404140024400144404402000440554425444424444?420040?42054504400450024240244045540444554045505024255?4120414140411000551442?0440500002405452500440?344024500454041500242005204214312425055410410200055543454140104550052442054?040455404000540544050240…
Geinula_sp_BMNH_846542	444245005200025250025400440444400455440015244521445441125144402102000445404504445225404505450000140404040404540544505422041440144020000444054434204024410004041400244001444044020004405544254444244440420040442054504400450024240244045544444054045545224255141245141404110005514422044050000240545250044043440245004540415302424052042143124250544104102000555434541401045500524020544040455404000540544050240…
Gonioctena_aegrota	444245005200024050425000540444400455440014045501445041125144442152000445404504445225404405450000140404040404540544505422041450144020000444054434204024410004041400244001444044020004404444244440244444420040442054504400450024240244042540455550445445244255100002141404110204414422044240000240045250044043444244004540415302424052040143124250544104102000555434501401045500524420544040455444000540544050240…
Gonioctena_intermedia	444245005200024040425000440444400455440014045501445041025144442152000445404504445225404505450000140404040404540544505422041450144020000444054434204024410004041400244001444044020000404444244440244444420040442054504400450024240244042540454550445345244255140002141404110004414422044240000240045250044043444244004540415302424052040143124250544104102000555434501401045500524420544040455444000540544050240…
Halticorcus_sp_BMNH_846646	440245005200024240425400440444400455440014244541445041125144402102000445404504445225404505450000140404040404540544505422041440144020000444054434204024410004041400244001444044000000404544244444244440420040442054504400450024240244042540444554445545204255105201044404110204414422044450000240045250044043444244004540415302424052040143124250544104102000555434501401045500524420544040455404000540544050240…
Hecataeus_sp_BMNH_704468	444245005200024240425400440454400455440014254541445041225144402102000445404504445225404505450000140404040404540544505422041440144020000444054434204024410004041400244001444044020004404544244444244440420040442054504400450024240244045542445554445545224255101142141404111004414422044450000240545250044043444245004540415302424052040143124250544104102000555434541401045500524420544040455404000540544050240…
Hemipyxis_plagioderoides	444245005200025240425400544444402455440014044542440041125144424102000445404504445225404505450000140404040404540544505522041440144020000444054434204024410004041400244001444044020055402444244440244440424040442054504400450024440244042540444454445444254255100041141404110004414422044050000240545250044043444244004540415302024052044143124250544104102000555434541401045500524420544040455404000540544050240…
Hespera_cyanea	440245005200024242425400440444400455440014244541445041125144402102000445404504445225404505450000140404040404540544505422041440144020000444054434204024410004041400244001444044020000404544244444244440420040442054504400450024240244042540444554445545204255105201044404110204414422044450000240045250044043444244004540415302424052040143124250544104102000555434501401045500524420544040455404000540544050240…
Hespera_obesula	444245005200024240425400040444400455440014244541445041125144402102000445404504445225404505450000140404040404540544505422041450144020000444054434204024410004041400244001444044020000404544244444244440420040442054504400450024240244042540445554445445204255155251144404110204414422044450000240045250044043444244004540415302424052040143124250544104102000555434501401045500524420544040455404000540544050240…
Hoplasoma_unicolor	444245005200025200425400440444402455440015144541445141425144020202000445404545445225404505450000140404040404540544505422001440144020000444054434204024410004041400244001444044020004404544254444244444420040442054504400450024240244042542444554444555224255142501144404111204414422044450000240545250044043444244004540415302024052044143124250544103102000555434541401045520524420544040455404000540544050240…
Hoplosaenidea_subcostata	-44245005200024240425400540444400455540014043544442041125144420140000445404504445225404405450000140404040404540544505422041440144000000444054434204024410004041400244001444044020002402544044440244444420040442054504400450024540244042552444554445545224255025121144424100204514422044440000240545250044043444244004540415302424052040143124250544104102000455434541401045500514410544040455404000540544050240…
Hydrothassa_fairmairei	4402450052000050404254004404444005554400140445414440411251444-2201000445404545444225404505450000144404040404540544505521041450144020002444044434204024410004041400244001444044020000404444244444244444420040442054544400450020240244042544445554445445244255104121041405124004514422044240000240045250044043444244004540415302424052040143124220544144102000555434541401045500524120544040455404000540544050240…
Hydrothassa_glabra	444245005200005042425400?404444004554400140445424044411251444-22410004454045454442254045054500001404050404045405445054210414501440200004440544342040244100040414002440014440440200004044442444402444444200404420545444004500242402440425444455540454452422552411001????????????????????????????????????????????????????????????????????????????????????????????????????????????????????????????????????????????…
Hyphasis_sp_REN2018	444245005200024240425400044544404455440015444541441441125144405121020445404554445225404505450000140404040404540544505422041440144020005444054434204024410004041400244001444044020055405044244440244440424040442054504400450024240244002542444554445050235255222412141404110004414422044050000240545250044043444244004540415302424052044143124250544104102000555434541401245500524420544040455404000540544050240…
Imatidium_capense	440245005200015-454254044404444000555400140445424245411241044400010004454045044450254045054504001444240404045405445050220514401440200004440544342040244100040414002440014440440240004044042444402444444240404420545044004500242?024004254444450444444420425510--451----------4424422044240000240045250044043444244004540415302424050040140124250544104102000555434541401045500514120544040455444000540544050240…
Isotes_sp_REN2018	444245005200025240425400440444400055440015254541445141125104402102000445404504445225404505450000140404040404540544505422041440144020000444054434204024410004041400244001444044020004404544244444244444420040442054504400450024240244042540444554545545224255102142141404114204414422044440000240045250044043404245004540415302424052044143124250544104102000555434541401045500524420544040455404000540544050240…
Isshikia_dimidiaticornis	444245005200025040425400040444400455440015244521444041125144402102000445404504445225404505450000144404040404540544505422041440144020000444054434204024410004041400244001444044020004402544244440244440420040442054504400450024240244045540440554445545220255151102141404110004414422044450000240545250044043444245004540415302424052040143124250544104102000555434541401045500524420544040455404000540544050240…
Labidostomis_ghilianii	44024500520002400042500044044440045544001005454104004122514442210200044440450444522540450545000014440404040454054450542204144014402000044405443420402441000404140024400144404402000040444424444424444442004044205450440045002424024004254045445443444500425510-440141004110004414422044240000240545250044043444240004540415302424052040143124220544104102000455434501401245500524420540040455444000540544050240…
Labidostomis_lucida	44024500520002400242500044045440045544001004454140004122514442210200044440450444522540450545000014440404040454054450542204144014402000044405443420402441000404140024400144404402000040444424444424444442004044205450440045002424024004254045405443444500425510-450141004110004414422044240000240545250044043444240004540415302424052040143124220544104102000455434541401245500524420540040455444000540544050240…
Labidostomis_sp	----------------------------------------------------------4442210200044440450444522540450545000014440404040454054450542204144014402000044405443420402441000404140024400144404402000040444424444424444442004044205450440045-----4024004254045405443444500425510-4501--004110004414422044240000240545250044043444240004540415302424052040143124220544104102000455434541401245500524420540040455444000540544050240…
Laccoptera_ruginosa	440245005200025-50425500544444400455440014244541442442124104420151040444404545444225404505450000144404040404540444505422044450144020000444054434204024410004041400244001444044004004405504244444244444424040442054544400450024240240042540454444044444404255441122041214501214014452054140000240045250044043444244004540415302424052040143124250544104102000455434541401045510514120540040445444000540544050240…
Lachnaia_cylindrica	44024500520002400252540044044440045544001404454144004112514442210200044440450444522540450545000014440404040454054450542200144014402000044405443420402441000404140024400144404402000040444424444024444442004044205450440045002424024004254045445440444500425010-455141404110004414422044240000240545250044043444244004540415302424052040143124220544104102000455434541401045500524420540040455444000540544050240…
Lachnaia_gallaeca	44024500520002400252540044044440045544001404454144004112514442010200044440450444522540450545000014440404040454054450542200144014402000044405443420402441000404140024400144404402000040444425444024444442004044205450440045002424024004254045445440444530025510-452141004110004414422044240000240545250044043444244004540415302424052040143124220544104102000455434541401045500524420540040455444000540544050240…
Lanka_ramakrishnai	44424500520002524042540054054440005544001504444444204112514400-101000445404554445225404005450000140404040404540544505512041440144020000444054434204024410004041400244001444044020004404404244440244440424040442054504400450024440244042540444054405555224555402142141004112204414522044240000240545250044043444244004540415302424052040143124250544104102000555434541401045500524420544040455404000540544050240…
Lema_cyanella	44424500520002524042500044044440045544001544454144024112524442210400044540450444422540450545000014040404050454044450542502145014402000044405443420402441040404140024400144404402000042004444445024444042004044205450440045002424024004254044455444554524425510-451441044110124414422044240004240045250044043444240004540415302024052040144124250544144102000555434541401045500504120540000455444000540544050240…
Lema_sp_EMHAU15071010	44424500520002524042500044044440045554001545454144504112514442220400044540450444422540450545000014040404050455044450541102145014402000044405443420402441040404140024400144404402000442004444444024444442004044205450440045002424024004254044455444550524425510-541441444110124514422044240000240045250044043440244004540415302024052040144124250544144102000555434541401045500544120540000455444000540544050240…
Lema_sp_LEM01	4442450052000252404254004404444004555400154545414450411251444222040404454045044442254045054500001404040405045404445054250214501440200004440544342040244104040414002440014440440200004200444444442444404200404420545044004500242????????????????????????????????????41044110124514522044240000240045250044043444244004540415302024052040144124250544144102000555434541401045500504120540000455444000540544050240…
Leptomona_erythrocephala	444245005200024240425400040444400455440014244521445041125144402102000445404504445225404505450000140404040404540544505422041440144020000444054434204024410004041400244001444044020004404544244444244440420040442054504400450024240244042540444554404545224255105050144404110204414422044450000240045250044043444244004540415302424052040143124250544104102000555434541401045500524420544040455404000540544050240…
Leptomona_sp	------------------------440444400455440014244501445041125104402102000445404504445225404505450000144404040404540544505422041440144020000444054434244024410004041400244001444044020000404444244444244440420040442054504400450024240244042540445554445445204255141422144404110204414422044450000240555250044043444244004540415302424052040143124250544104102000555434541401045500524420544040455404000540544050240…
Linaeidea_aenea	4442450052000052404254004404544005554400142445414040411251444-22020004454045454442254045054500001404040404045405445054210414501440200004440544342040244100040414002440014440440200004044442444442444444200404420545444004500202402440425444455544454452442551051101410-5120004514422044240000240045250044043444244004540415302424052040143124250544104102000555434541401045500524120544040455444000540544050240…
Lipromima_minuta	44424500520002524042500044044440005544001404454244204012514440410200044540450444522540450545000014040404040454054450542204144014402000044405443420402441000404140024400144404402000040454424444424444042004044205450440045002424024404254042445444544524425522-401041004110204414522044040000240545250044043444244004540415302424052040143124250544104102000555434501401045510524120544040455444000540544050240…
Lochmaea_sp_BMNH_848700	444245005200025240425400440444400455440015244521444441125144402102000445404504445225404505450000140404040404540544505422041440144020000444054434204024410004041400244001444044020004404544244444244440420040442054504400450024240244045540445554445545224255121124141404110004514422044450000240545250044043444245004540415302424052040143124250544104102000555434541401045500524420544040455404000540544050240…
Longitarsus_aeneus	444245005200004250425400440444400455440015244544441041125144402102000445404504445225404505450000140404040404540544505422041440144020000444054434204024410004041400244001444044020000404544244444244444420040442054504400450024240244042540444550505545224455100441141404114004414422044050000240545250044043444244004540415302424052044143124250544104102000555434541401045500524120544040455404000540544050240…
Longitarsus_atricillus	444245005200004240425400440444400455440014244501444041125144402102000445404505445225404505450000140404040404540544505422041440144020000444054434204024410004041400244001444044020000404444244440244440420040442054504400450024240244042540445554445555224255110440141004110004414422044450000240545250044043444244004540415302424052040143124250544104102000555434501401045500524120544040455404000540544050240…
Luperomorpha_hainana	444245005200025240425400440444400455440014244540444441125144402105040445404554445225404505450000140404040404540444505522041450144020000444054434204024410004041400244001444044000002424444244444244444420040442054504400450124240244042544445555540545224455142150144104112204414422044040000240545250044043404244004540415302404052040143124250544124102000555434541401045520524420544040455444000540544050240…
Luperus_sp_EMHAU15070805	444245005200025240425400440444400455440014244501444041425144402102000445404504445225404505450000140404040404540544505022045440144020000444054434204024410004041400244001444044020004404544244444244440420040442054504400450024240244042540444554405545225455105101144404110204414422044440000240545250044043444244004540415302424052040143124250544104102000555434541401045500544420544040455404000540544050240…
Luperus_sulphuripes	440245005200024240425400440444400455440015044541444441225144402102000445404504445225404505450000140404040404540544505422041450144020000444054434204024410004041400244001444044020004404544244444244440420040442054504400450024240244042545444054445545224255100142444404114204414422044450000240445250044043444244004540415302424052040143124250544104102000555434501401045500524020544040455404000540544050240…
Lypnea_pubipennis	444245005200004240425404440444400455440014254541442441225144402101000445404504444225404505450000144404040404540544505522041440144020000444054434204024410004041400244001444044020000404454244440244440420040442054504400450024240244042542444554445545214255101144141404151004514422044450000240555250044043444244004540415302424052044143124250544104102000555434541401045500524120544040455404000540544050240…
Macrima_sp_REN2018	444245005200025240425400440444400455440014244541405041125144402102000445404504445225404505450000140404040404540544505422041440144020000444054434204024410004041400244001444044020000404444244444244440420040442054504400450024240244042540445554405545224255255521144404110204414422044450000240445250044043444245004540415302424052040143124250544104102000555434541401045500524410544040455?04400540544050240…
Macrima_straminea	444245005200025240425500540444400455440014244541445041125104402102000425404504445225404505450000140404040404540544505422041440144020000444054434204024410004041400244001444044020000404544244444244440420040442054504400450024240244042540445554545545224255100401144404110204414422044450000240445250044043444244004540415302424052040143124250544104102000555434541401045500514420544044455404400540544050240…
Macrohaltica_subplicata	444245005200025140425400444544400555000014244541454041225144404121000445404505444225404505450000140404040400540544505542011440144020000444054434204024410004041400244001444044020025404404244440244444420040442054504400450020540244042544454552445544225555012041441404110004414422044050000240045250044043444244004540415302404052044143124250544104102000555434541401045500514420544040455504000540544050240…
Mandarella_flaviventris	444245005200004042425000540444400455440015044541445041125144400102000445404554444225404505450000144404040404540544505422041450144020000444054434204024410004041400244001444044020004404544244440244440424040442054504400450024240244042540444554445545224255100445144404110204414422044450000240445250044043444244004540415302424052040143124250544104102000555434501401045500524420544040455404000540544050240…
Mandarella_nipponensis	444245005200004240425000540454400455440014244501445041125144401102000445404504444225404505450000144404040404540544505422041450144020000444054434204024410004041400244001444044020010404544244444244440420040542054504400450024240244042544455554045445224255112542144404110204414522044250000240045250044043404244004540415302424052040143124250544104102000555434501401045500524020544040455404000540544050240…
Mantura_chrysanthemi	444245005200024200425400440444400455440014045541445441125144402102020445404504445225404505450000144404040404540544505422001440144020000444054434204024410004041400244001444044020004404444254440244440420040442054504400450024240244042540444554545535240255214401140404110004414422044050000240545250044043444244004540415302424052040143124250544104102000555434541401045500524120544040455404000540544050240…
Meristata_sp_BMNH_846556	444245005200000240425400540444400455440014204521444041125144402101020444404504445225404405450000140404040504540544505421041450144020000444054434204024410004041400244001444044020000404454254440244440424040442054504400450024240244042545455454405545204255211041441404110204514422044550000240445250044043444245004540415302024052042143124250544104102000555434541401045500544420544040455444040540544050240…
Mimastra_sp_REN2018	444245005200024240425400440444400455440014245501445441125144402102000445404504445225404505450000140404040404540544505422041440144020000444054434204024410004041400244001444044020021404444244440244440420040442054504400450024240244042540445554444545224255122144144404110204414422044450000240445250044043444244004540415302424052040143124250544104102000555434541401045500524420544040455404000540544050240…
Monolepta_atrimarginata	444245005200024240425400540454400455440014244541445041125144402102000445404504445225404505450000140404040404540544505422041440144020000444054434204024410004041400244001444044020000404544244444244440420040442054504400450024240244042540444554445545224255105051144404110204414422044450000240045250044043444244004540415302424052040143124250544104102000555434541401045500524420544040455404000540544050240…
Monolepta_occifluvis	444245005200025240425400540444400455440014244541445041125144402102000445404504445225404505450000140404040404540544505422041440144020000444054434204024410004041400244001444044020000404544244444244440420040442054504400450024240244042540444554445545224255105001444404110204414422044450000240445250044043444244004540415302424052040143124250544104102000555434541401045500524420544000455404000540544050240…
Neocrepidodera_brevicollis	444245005200004240425000440454400455440014144521441041425144402101000445404504445225404505450000144404040404540544505422041440144020000444054434204024410004041400244001444044020000404444244444244444420040442054504400450024040244040540445554445405245255200415541404110004414521044040000240545250044043444244004540415302424052040143124250544104102000555434541401045500544420544040455404000540544050240…
Neocrepidodera_sp_BMNH_848121	444245005200004040425400440444400455440010244521444041425144402101000445404504445225404505450000144404040404540544505522041440144020000444054434204024410004041400244001444044020002404444204444244444420040442054504400450024440244040540444554445405240255224410541404110004414521044040000240545250044043444244004540415302424052044143124250544104102000555434541401045500504420544040455404000540544050240…
Neolema_sp_EMHAU15071012	44424500520002524042540044044440045554001545454144504112514442210400044540450444422540450545000014040404050455054450542500145014402000044405443420402441040404140024400144404402000042404454445024444042004044205450440045002424024004254044455444554524425515-442141145110124514522044240000240045250044043444244004540415302024052040144124250544144102000555434541401045500504120540000455444000540544050240…
Nisotra_sp_BMNH_846636	444245005200004040525400440444400455440015245542444041125144400105020445404504445225404505450000144404040504540544505422041440144000000444054434204024410404041400244001444044020005404054244440244440424040442054504400450024240244042540445554505445224455450024544404112244414422044250000240045250444043404244004540415302425050044143124250544104102000555434541401045500524420544040455444000540544050240…
Nonarthra_nigricolle	444245005200025240425400540454400455440014244541402041125144402102000445404504445225404505450000144404040404540544505422041440144020000444054434204024410004041400244001444044020000404444244444244440420040442054504400450024240244042540444554445445220255104100441404110204414422044450000240445250044043444245004540415302424052040143124250544104102000555434541401045500544420544040455404000540544050240…
Nonarthra_nigripennis	444245005200025240425400540454400455440014244541402041125144400102000445404504445225404505450000144404040404540544505422045440144020000444054434204024410004041400244001444044020000404444244444244440420040442054504400450024240244042540444554445445220255104100441404110204414422044450000240445250044043444245004540415302424052040143124250544104102000555434541401045500544420544040455404000540544050240…
Novofoudrasia_regularis	444245005200025240425400440444400455440014244541445042125144400101000445404504445225404505450000143404040404540544505422401440144020000444054434204024410004041400244001444044020004404444244440244440420040442054504400450024240244042540444554445555224255214140541404115004414522044440000240545250044043440244004540415302424055040143124250544104102000555434541401045500544410544040455404400540544050240…
Oedionychus_cinctus	444245005200025240425400444444404055450014544551442441125144405102020445404555445225404505450000140404040404540544505422041440144000000444054454204024410404041400244001444044020002404444244440244444424040442054504400450024440244042540444554405454254255150411044104110004514422044450000240545250044043444244004540415302424052044143124250544104102000555434541401245500524420544040455504000540544050240…
Oides_decempunctatus	444245005200025240425400540444400455440014444521445441124144404204000445404504445225404505450000144404040404540544505422041440144020000444054434204024410004041400244001444044020004424444244440244444420040442054504400450024440244042544445454445545224255220254244401114204414422044450000240445250044043440244004540415302424052044143124250544104102000555434541401045500544420544040455404000540544050240…
Oides_livida	444245005200024241425400440444400055440014444521445441124144404201000445404504445225404505450000140404040404540544505422041440144020000444054434204024410004041400244001444044020004404044244444244444420040442054504400450024440244042544444555525545224255214245144404110204414422044250000240445250044043444244004540415302424052044143124250544104102000555434541401045500544420544040455404000540544050240…
Omophoita_sp_REN2018	444245005200025240425400440444404055450014544551440441125144400102000445404504445225404505450000140404040404550544505422041440144020000444054434204024410404041400244001444044020005404404244450244440424040442054504400450024440244042540445554535454254255150511441004120004414422044450000240545250044043444244004540415302424052044143124250544104102000555434541401045500524420544040455444000540544050240…
Oomorphoides_metallicus	44024500520000504042540444044540045540001424454144504212500442124145044040450444522540450545000014040444040454054050042204144014401000044405443420402541000404140024400144404402004400244440444024444442004044205450444045002421024004050545045034440420405522440224140-114204414422045240000240045250044043404244004540415302004052040143124250544104102000455434501401045500524420540040445444000540544050240…
Ophraella_communa	444245005200025240425400540444400455440014455521441041425144404102000445404504445225404505450000140404040404540544505422041440144020000444054434204024410004041400244001444044020004404544254444244440420040442054504400450024240244045542444554445545222255142110241404114204414422044050000240545250044043444245004540415302424052044143124250544104102000555434541401045500524420544040445404000540544050240…
Orestia_punctipennis	444245005203025040425400440444400455440014444501404441125144400102000445404504445225404505450000144404040404540544505522041440144020000444054434204024410004041400244001444044020004404444244444244440420040442054504400450024240244042540445554425545245255005140041004110204414421044040000240545250044043444244004540415302424052044143124250544105102000555434541401045500524420544040455444000540544050240…
Oulema_sp	44424500520002524042540004045440045550001445454140444112514442212400044540450444422540450545000014040504040454054450542500245014404000044405443420402541040404140024400144404402000042455405444424444442004044205450440045002424024004254044455444554024425514-4410????????????????????????????????????????????????????????????????????????????????????????????????????????????????????????????????????????????…
Paleosepharia_posticata	444245005200024240425400440444400455440014244541404041125144402102000445404504445225404505450000140404040404540544505422001440144020000444054434204024410004041400244001444044020000404544244454244440420040442054504400450024240244042540445554405545224255105041144404110204414422044450000240045250044043444244004540415302424052040143124250544104102000555434541401045500524020544040455504000540544050240…
Paragetocera_flavipes	444245005200024240425400440444400455440014244501444041125144402102000445404504445225404505450000140404040404540544505022045440144020000444054434204024410004041400244001444044020004404544244444244440420040442054504400450024240244042540444554405545225455105101141404110204414422044440000240545250044043444244004540415302424052040143124250544104102000555434501401045500544420544040455404000540544050240…
Paridea_biplagiata	444245005204024240425400440404400455440014044541445041125144402102000445404504445225404505450000144404040404540544505422041450144020000444054434204024410004041400244001444044020004424544244444245440420040442054500400450024240244042540444554445545225455105141144404111204414422044440000240545250044043444244004540415302424052040143124050544104102000555434541401045500544020544040455404000540544050240…
Paridea_transversofasciata	444245005200024240425400440444400455440014245541404041125144402102000445404504445225404505450000140404040404540544505422041440144020000444054434204024410004041400244001444044020004404544244444244440420040442054504400450024240244042540445554445545224455154111144404110204414422044440000240545250044053404244004540415302424052040143124250544104102000555434541401045500544420544040455404000540544050240…
Periclitena_vigorsi	444245005200025240425400440444400455440015455521444441125144402102000445404504445225404505450000140404040404540544505522041440144020000444054434204024410004041400244001444044020004404544244444244440420040442054504400450024240244045540440554005545224255144142141404110004514422044450000240545240044043444244004540415302424052040143124250544104102000555434501401045500524420544040455404000540544050240…
Phaedon_tumidulus	4442450052000050404254004404444005554400142445414040411251444-2202020445404545444225404505450000144404040404540544505422041450144020000444054434204024410004041400244001444044020000404444244440244444420040442054544400450020140244042544445554445445244255105125041405124004524422044240000240045250044043440244004540415302424052040143124250544104102000555434541401045500524120544040455404000540544050240…
Phaolus_metallicus	44424500520002424042540044044440045544001404401440104112514440400000044540450544422540450545000014040404040450054450542104144014402000044405443420402441000404140024400144404402000040440425444424444442004044205450440045002424024004254044455004544524425510-051242204110004414422044240000240045250044043404244004540415302420052040143124250544104102000455434541401045500554120544040455444000540544050240…
Philopona_vibex	444245005200025240425400440404404055450014244552445541125204---101040445404505445225404505450000140404040404540544505412041440144020000444054434204024410404041400244001444044020005404404244440244440424040442054504400450020140244042540444554545454254255250410041404110004414422044050000240545250044043444244004540415302424052004143124250544104102000555434541401045500524420544000455444000540544050240…
Phratora_sp	4442450052000055404254004404444005554400142445414040412251444-22010004454045454442254045054500001444040404045405445054210414501440200004440544342040244100040414002440014440440200004044442444402444444200404420545444004500202402440425444455544455452442551401021????????????????????????????????????????????????????????????????????????????????????????????????????????????????????????????????????????????…
Phratora_sp_N57	4442450052000050404254004404444005554400142445414040411251444-22020004454045454442254045054500001444040404045405445054210414501440200004440544342040244100040414002440014440440200004044442444402444444200404420545444004500202402440425444455544455452442551051100414-512-044414422044240000240045250044043444244004540415302424052040143124250544104102000555434541401045500524120544000455444000540544050240…
Phratora_vulgatissima	4442450052000050404254004404444005554400140445414040411251444-42020004454045454442254045054500001444040404045405445054210414501440200004440544342040244100040414002440014440440200004044442444402444444200404420545444004500202402440425444455544455452442551051100414-5120044414422044240000240045250044043444244004540415302424052040143124250544104102000555434551401045500524120544000455444000540544050240…
Phygasia_gracilicornis	444245005200004240425404540444405055440014044541445441025144402102000444404504455225404505450000144404040404540544505522041440144020000444054434204024410004041400244001444044024020424444244440244440420040442054504400450024440244042540445554445545244255104255441404510204414422044450000240345250044043444244004540415302024050044143124250544104102000555404541401045500524420544040455404000540544050240…
Phygasia_ornata	444245005200004240425400540444405455440014044541445041425144400102000444404504455225404505450000142404040404540544505422041440144020000444054434204024410004041400244001444044024020424444244440244440420040442054504400450024240244042540445454445545224255141454041004510204414422044450000240545250044043444244004540415302024052044143124250544104102000555404541401045500524420544040455404000540544050240…
Phyllobrotica_quadrimaculata	4442450052000252404254004405444024554400141445414440411251444045-2000445404504445225404505450000140404040404550544505422041440144020000444454434204024410004041400244001444044020004404544244444244444420040442054504400450024240244042540445554445545224255152250144104110204414422044050000240545250044043444244004540415300024052044143124250544103102000555434501401045500524420544040455404000540544050240…
Phyllotreta_cruciferae	444245005200024240425404044444000455440015244542444041125144402102000445404504440025504505450000140404040404540544505422041440144020000444054434204024410004041400244001444044020004404544244450244440420040442054504400450124240244042544444554455544424255512142041104400204414522044440000240445250044043444244004540415001424052044144124250544104102000555434501401045500514120544040454404000540544050240…
Phyllotreta_foudrasi	444245005200024040425404444444400455440015244541444041125144402102000445404504444025504505450000140404040404540544505422041440144020000444054434204024410004041400244001444044020004404444244450244440420040442054504400450124240244042544444554455544444255412240141104440204414522044440000240445250044043444244004540415001424052044144124250544104102000555434541401045500514120544040454404000540544050240…
Physosmaragdina_nigrifrons	44024500520002400242540044044440045544001404454140004112514442210200044440450444522540450545000014440404040454054450542204144014402000044405443420402441000404140024400144404402000040444425444024444442004044205450440045002424024004254045405440444500425510-041441004114004414422044240000240545250044043444244004540415302424052040143124220544104102000455434541401045500525420540040455444000540544050240…
Plagiodera_versicolora	4442450052000252404254004404444005554400142445514440411251444-22020004454045054442254045054500001404040404045405445054210414401440200004440544342040244100040414002440014440440200004044442444442444444200404420545444004500202402440425404445540454452442551421141????????????????????????????????????????????????????????????????????????????????????????????????????????????????????????????????????????????…
Plateumaris_sericea	44404500520002420042540044044440425544001405452044404112504441-00101044540450444522540450545000014040404040454054450544201144014402000244005443420402441000404140024400144404402000040044404444424444442404044205450440045002424024004254445455444544524425514-2441411-4110-04544522044240000240045250044043444244004540415302454052040143124250544144102000455434541401045500524120540040455404000540544050240…
Platyxantha_sp_BMNH_846582	444245005200024240425400440444400455440014054501444041125144400202000445404504445225404505450000144405040404540544505422041440144010000444054434204024410004041400244001444044020000404544244440244440420040442054504400450024240244042540445554444555224255422145041404110204414422044450000240445250044043444244004540415302424052040143124250544104102000555434541401045500524120544040455404000540544050240…
Podagrica_sp_BMNH_848524	444245005204005040425400540444400455440014254540444041125144400102000444404504445225404505450000144404040404540544505422041440144000005444054434204024410404041400244001444044000004404444244440244444420040442054504400450024240244042544444554405445210455250010441404112244414422044250000240045250444043444245004540415302424055040143124250544104102000555434541401045500524420544040455444000540544050240…
Podagricomela_nigricollis	444245005200025040425400440444400455440014455542444041125144402102000445404504445225404405450000140404040404540544505522041440144020000444054434204024410004041400244001444044020004400444244440244440420040442054504400450024240244042540444554535545224255100244141004411004414422044250000240045250444043404244004540415302424052040143124250544104102000555434541401045500524420544000455404000540544050240…
Podontia_lutea	444245005200025240425400540444400455440014054521444041125104402102000445404504445225404405450000144404040404540544505422041440144020000444054434204024410004041400244001444044020004404044244440244440420040442054504400450024240244042540444554405545224255142200141404411004424452044250000240045250444003444244004540415302424052040143124250544104102000555434541401045500524420504040455504000540544050240…
Proegmena_sp_BMNH_846583	444245005200025240425400440454400455440014244501444041125144402102000445404504445225404505450000144404040404540544505422041440144020000444054434204024410004041400244001444044020000404444244440244440420040442054504400450024140244042544444554445545224255100140041404110204414422044450000240045250044043404244004540415302424052040143124250544104102000555434541401045500524420544040455404000540544050240…
Pseudadimonia_sp_BMNH_846586	444245005200025240425400440444400055440014244551444041125144400102000445404504445225404505450000140404040404540544505422041440144020000444054434204024410004041400244001444044020004400544254444244440420040442054504400450024240244045544444554405545224255141204141404110005514422044050000240545250044043444245004540415302424052042143124250544104102000555434541401045500524420544040455404000540544050240…
Pseudocolaspis_sp_EMHAU_15070625	444245005200025240425400540405404455140010444521440041125104400102020444404504445225404505450000144404040405540544505422041440144000000444054434204024410004041400244001444044020000404444244444244444420040442054504400450024440240040540455454404345442255140010141404112204414522044240000240545250044043444244004540415302424052040143124220544104102000555434541401045520544420540040455444000540544050240…
Pseudocolaspis_sp_EMHAU15071004	444245005200025000425400540445400455140010444521444041125104400102020444404504445225404505450000140404040405540544505422041440144000000444054434204024410004041400244001444044020000004444244444244444420040442054504400450024440240040540455454404345442255054010141404114204414522044240000240545250044043444244004540415302424052040143124220544104102000555434541401045520544120540040455444000540544050240…
Pseudoides_sp_BMNH_850825	444245005200025240425400440404400455440014044521444041225144400102000445404504445225404505450000140404040404540544505422041440144020000444054434204024410004041400244001444044020004404504244444244440420040442054504400450024240244042540444554445445205255411204144404110204414422044250000240545250040043444244004540415302424052040143124250544105102000555434541401045500514420544040455404000540544050240…
Psylliodes_affinis	444245005200024240425400540444400455440014254541444041125144402202000445404504445225404405450000140404040404540544505422041440144020000444054434204024410004041400244001444044020004404544254440244440420040442054504400450024240244042543444550445535225255112202441404110204414422044040000240045250044043444244004540415302424052040143124250544104102000555434541401045500524420544040455404000540544050240…
Psylliodes_chrysocephalus	444245005200024240425400440444400455440014054541440041125144402201000445404504445225404505450000140404040404540544505522041440144020000444054434204024410004041400244001444044020004404444254440244440420040442054504400450024240244042544444550445555224255114251441404112204414422044040000240045250044043444244004540415302424052040143124250544104102000555434541401045500524420544040455404000540544050240…
Pyrrhalta_aenescens	444245005200025240425400440444400455440015254521444041125144402102000445404504445225404505450000140404040404540544505522041440144020000444054434204024410004041400244001444044020004404544244454244440420040442054504400450024240244045540445554445545220255151051141404110004514422044450000240545250044043444245004540415302424052040143124250544105102000555434541401045500524420544040455404000540544050240…
Pyrrhidium_sanguineum	44424500520000055042540044040440045544001404454443104112514440220100044540450544522540450545000014240404040454054450542204145014402000044405443420402441000404140024400144404402000040444425444024444442004044205450440045002424024004254042455054544524425500-410141004110004404422044240000240045250044043404244004540415302424052040143124250544104102000555434541401045500524420544040455404000540544050240…
Rhadinosa_nigrocyanea	440245005200004-40425404444444400555440014244541404541125144020--100044540454044422540450545000014040404040454054450502201145014402000444405443420402441000404140024400144404402002440050424444024444442404044205450440045002424024004254044450444444420445500--11441214421014014425044240000240045250044043444244004440415302024052044143124250544104102000455434551401045520515120550040455404000540544050240…
Sangariola_sp	444245005200024240425400440454402455440015044541445541125144400101000445404504445225404505450000144404040404540544505422041440144020004444054434204024410004041400244001444044020004404444254440244444420040442054504400450024240244042540444554445545245255004141041105414204414450044240000240545250044043444244004540415302424052044143124250544104102000555434541401045500524120544040455444000540544050240…
Sagra_femorata	44024500520000454002540044045440045544001404450044404112514400-00100044540450444422540450545000014440404040454054450540204204014402000044405443420402441000404140024400144404402000442454425444024044442004044205450040445002424024004054444455400444420425521504124140-112104414422044250000240445250044043444244004540415302420052040143124250544104102000555424541401045500544120544040455444000540544050240…
Sangariola_fortunei	444245005200024240425400440454402455440015044541445541125144402102000445404504445225404505450000144404040404540544505422041440144020000444054434204024410004041400244001444044020004404444254440244444420040442054504400450024240244042540444554445545245255204141041105415204414450044240000240545250044043444244004540415302424052044143124250544104102000555434541401045500524120544040455444000540544050240…
Sermylassa_halensis	-44245005200005140425400040444400455440015204512444041125144400102000445404504445225404505450000140404040404540544500422005440144020000544054434204004410004041400244001444044024000404544254444244440420040442054504400450024240244042540455454445545224255121051441404114204414522044450000240445250044043444245004540415302024052042143124250544104102000555434541401045500514420544040455444000540544050240…
Sermyloides_sp_BMNH_846593	4402450052000052404254004404444004555400140445214440414251440121--000445404504445225404405450000140404040404550540505422041440144020000444054434204024410004041400244001444044022000405554054440244440420040442054504400450024240244042540454454455505224255041142441404110204420422044450000240445250044043444244004540415302424052044143224250544100102000555434541401045500524400544040455444000540544050240…
Siemssenius_fulvipennis	444245005200025240425404040444400455540014045441404441125144400202020445404504445225404505450000140404440404540544505422541440144020000444054434204024410004041400244001444044020040424544244440244440424040442054504400450024440244042540444554405545224255214201144104112204514422044450000240445250044043404244004540415302424052040143124250544104102000555434501401045500544420544040455444000540544050240…
Sinocrepis_fulva	444245005200005240425400540444400455440014254545442041125144400102000445404504445225404505450000144404040404540544505422045440144040000444054434204024410404041400244001444044020005404544244444244444424040442054504400450024240244042540445554505445224455154011441404112204414422044250000240045250444043404244004540415302424052040143124250544104102000555434541401045500524420544040455404000540544050240…
Sinoluperus_subcostatus	444245005200024200425400540444400455440014243541402041125144404202000445404504445225404505450000140405040404540544505522041440144020000444054434204024410004041400244001444044020002404544254440244440420040442054504400450024240244042540444554445545224255155104144424511204524401044240000240545250044043444244004540415302424052040143124250544104102000555434541401045500554010544040455404000540544050240…
Smaragdina_concolor	44024500520002400252540044044440045544001405454140004112514442210200044440450444522540450545000014440404040454054450542200144014402000044405443420402441000404140024400144404402000040444425444024444442004044205450440045002424024004254045405440444500425510-451141004114004014422044240000240545250044043444244004540415302424052040143124220544104102000455434501401045500524020540040455444000540544050240…
Smaragdina_reyi	44024500520002420242540044044440045544001405454140044112514442210200044440450444522540450545000014440404040454054450542204144014402000044405443420402441000404140024400144404402000040444424444424444442004044205450440045002424024004254045405440444500425514-455141004114004414422044240000240545250044043444244004540415302424052040143124220544104102000455434541401045500524420540040455444000540544050240…
Smaragdina_sp	44024500520002420152500054040440045544001405454144004112514442210200044440450444522540450545000014440404040454054450542200144014402000044405443420402441000404140024400144404402000040444424444424444442004044205450440045002424024004254044405440444500425515-244041404114004414422044240000240545250044043444244004540415302424052040143124220544104102000455434541401045500524420540040455444000540544050240…
Sphaeroderma_rubidum	444245005200004240425404040444404055440014044540442441125144400102020445404504445225404505450000140404040404540544505522041440144020000444054434204024410004041400244001444044020002404444244440244440420040442054504400450024240244042540444554445455204255102241141404114204414522044040000240045250044043444244004540415302424052044143124220544104102000555434501401045500524420544040455504000540544050240…
Sphaeroderma_sp_BMNH_846647	444245025200004240425400440444404055440014144541421542125044404241020445404504445220404405450000140404040404540544505422041450144020000444054434204024410004041400244001444044020002404444244450244440420040442054504400450020240244042540440554405545225255120441241004110004414422044040000240445250544043444245004540415302424055044143124220544104102000555434541401045500504010544040454404000540544050240…
Sphenoraia_micans	444245005200025240425500440444400455440014044421404441225144402101020445404544445225404405450000140404040404540544505422041450144010000444054444204004410004041400244001444044020000404444244444244444424040442054504400450024240244042544454054505545025255141502441104112204514422044450000240445250044043444245004540415302024052042143124250544104102000555434541401045500524420544040455404000540544050240…
Spilopyra_sumptuosa	4442450052000252004254005404444004555400152445414455414251244--140040545404404445225404505450000144404040404540544505412041450144020000444054434204024410004041400244001444044020025404544254444244444420040442054504404450024240240042540455454045445254255125552141204140004514422044240000240445250044003444244004540415302424052040143124250544104102000555434541401045510524440540040455444000540544050240…
Stylosomus_ilicicola	440245005200004040425000440444400455440014444511445441125144420102000444404504445225404505450000140404040404540544505422045440144020000444054434204024410004041400244001444044020000404444244440244440420040442054504400450024240240042544455454404445404455125101241404114004014422444240000240545250044043444244004540415302424052040143124220544104102000555434541401045500524420540040455444000540544050240…
Stylosomus_rugithorax	440245005200024000425000440404400455440014054541404441125144420102000444404504445225404505450000144404040404540544505422001440144020000444054434204024410004041400244001444044020000404444244440244444420040442054504400450024240240042544454454404445404255200151141004144004014422444240000240545240044043444244004540415302404052040143124220544140102000555434541401045500524420540040455444000540544050240…
Syneta_adamsi	440245005200055140425000440444400455440014245541440441125144402100000405404504444225404505450000140404040404540544505422041440144020000444054434204024410004041400244001444044020000404444254404244444420040442054504400450024240240042544455554045445240255121405141004110004414422044240000240045250044043444244004540415302424052040143124250544104102000555434541401045500554420544040455444000540544050240…
Syphrea_sp_REN2018	444245005200025240425400444504400555400014255541454041125144402-01000445404505444225404505450000140404040404500544505502011440144020000444054434204024410004041400244001444044020005404404244440244440420040442054504400450020-40244042544454552045540225455010140141404110004414422044050000240045250044043444244004540415302454052044143124250544104102000555434541401045500514420544040455404000540544050240…
Tegyrius_keralaensis	44424500520002504042540054044440045544001404542444204112514400-201000445404554445225404005450000140404040404540544505512041440144020000444054434204024410004041400244001444044020005404404244440244440424040442054504400450024440244042540444454405555224455012140-41214-10204414422044140000240545250044043444244004540415302424052040143124250544104102000555434541401045500524420544040455404000540544050240…
Theopea_aeneipennis	444245005200024150425400440454400455440014044541442442125144--01010024454045044452254044054500001404040404045405445054010414501440200004440544342040244100040414002440014440440200024045442444442444444200404420545004004500242402440425404545544455452242551501520-4144110204414422044440000240455250044043444244004540415302424052040143124250544104102000555434501401245500554420504040455444000540544050240…
Timarcha_goettingensis	44024540520004554042540044044440045544001425454244444112514442210100044540450444522540450545000014440504040454054450502240144014402000244405443420402441040404140024400144404402000040444444444424444442004044205450440045002024024404254445455444544524425540-224141404110004414520045240000240045250044053444244004540415302424052040143124250544104102000555434541401045500524420544040455444000540544050240…
Trirhabda_sp	4442450052000252404254004404444004554400152445214444411251444021020004454045044452254045054500001444040404045405445055220414401440200004440544342040244100040414002440014440440200044045442444402444404200404420545044004500242402440455404405544455552242551011021????????????????????????????????????????????????????????????????????????????????????????????????????????????????????????????????????????????…
Trirhabda_virgata	4442450052000252504254004404444004554400151445214444411251444021020004454045044452254045054500001404040404045405445054220414401440200004440544342040244100040414002440014440440200044045442444442444404200404420545044004500242402440455404445544055452242551011004????????????????????????????????????????????????????????????????????????????????????????????????????????????????????????????????????????????…
Xuthea_yunnanensis	4402450052000042004254004404044004554400142555014444412251444-2251000445404504445225404505450000140404040404540544505422421440144020000444054434204024410004041400244001444044020005405444244440244440424040442054504400450020240244042544444554045405254255114142241014410104414552044040000240445250044043444245004540415302404052040143124250544104102000455434541401045500504420544040455444000540544050240…
