# Supplementary material for: Higher-level phylogeny of Chrysomelidae based on expanded sampling of mitogenomes
Source: PLoS One. 2022 Jan 21;17(1):e0258587. doi: 10.1371/journal.pone.0258587 (PMC8782406; doi:10.1371/journal.pone.0258587)
Supplement: S1 File — (ZIP) [file pone.0258587.s013.zip › File S1/PCGnt+RNA.phy]

210 13477
Labidostomis_sp	AAAAAATTTTTAGTTATAGTGTATTGTATTGTGAAAGAATTTAACTTTATAGAAGAAGAATTTATTTTTTGTACCTTGTGTATCAGGGTTTATTAATGTAAGATTTATTTATCCCGAATCTTGAAGAGCTATTAGTTTTTTAATGTGTCATAATTTGTTAATTGATTAGTAGGGGCGAAACGTTATTCGTTTTAAGATATATCTGGTTCTTTAAGAAATAGATTCAATTTGCTAAAATTTTTAATTTTCTGTTATTTTAGTAAGCTGTTTGGGGATAAGCTTTTATTTAATTGTCAAATACATAGGAATAGAAATTTTGTTATAATTAATTTTAAAATATGATTTTTAATAAATAATTTATTAAAGTATTAAATTTAATTTTTTAATTTAAGAAAGAAT…
Geinula_sp	AAAAAATTTTTAATTATAGTTAATAGTATTGTGAAAGAATTTAATTATTAAAAAGAAAAATTTATTTTTTGTACCTTGTGTATCAGGGTTTATTAAGTTAATTTTTAATTTTCTCGAATTTAAAAGAGCTAAAGGATTTTTATTGTAAAATAACTTTTTAATAATTTTTTAGTAATGAAACGTTATTCGTTTTTAAATRTATCTAGTTTTTTAAGAAAAAAATTTAATTTTTTATTATAKATTTAAATATAAGTAATATAAAATATCTTTAGGGATGAGCTTTTATTAGTATAAGTTAAAATTAGGATTAAAAATTTTGTAATAATGTATAATWAAATATAATTTTCTATAACGTTTTTATTAAAATATAATTTTTAATAATAAAAATTTAGTAATAAT…
Leptomona_sp	--------------------------------------------------------------------------------------------------------------------------------------------------------------------------------------------------------------------------------------------------------------------------------------------------ATAATTAAGAATTAAGCTTAATAA-------------------------------------------------------------------------------------…
Callosobruchus_maculatus	AAAAAATTTTTAATTATAGTGTATTGTATTGTGAGAGGTATTTTTTGTTTTGAAGAAGAATTAATTTTTTGTACCTTTTGTATCAGGGTTTATTAATAATTATTTTTATGGTCTCGAATTTAAAAGAGTTAAAAAGATTTTATTATTGAATAAATTTTTAATAAGTTTTTAGTAGTGAAATGTTATTCGTTTTTAAATATATCTAGTTTTTTAAGAGTAAAATTTAATTTAATATTTTTATTAGTTTATTAAGATTTATTTTATTTTTTTAGGGATAAGCTTTTATTAGATATATAAAATTATAGGATTAGAAGTTTTGTTATAATTTATTTAAAAATATTATTGTTTATAAATTTTTTATTAAAATATTTATTTAAATTTAATTTATTAAGAAATAAT…
Acanthoscelides_obtectus	AAAAAATTTTTTATGATAGTTTATAGTATTGTGAAAGAAATAATTTAGTTTTAAGAAAAATTAATTTTTTGTACCTTGTGTATCAGGGTTTACTAATAATAATTATTATTGTTTCGAATTTAAAAGAGTTAAAAATTTTTTATTGTTGTATAAATTATTAATAAATTTTTGGTAATAAAATGTTATTCGTTTTTAAATATATCTAATTTTTTAAGAAAAAAATTTAATTTAATATAAATAGTAATTTTTTATTTTATATTTTATATTATTAGGGATAAGCTTTTATTATTAAATTTAATTTGTAAGATTAAAAGTTTTGTTATAATTTATTTTTAAATATTATTATTTATAAATTTTTTATTAAAATAATAATTAAAATTTTTAAAATTAAGTAATAAT…
Acrocrypta_assamensis	AATAATTTTATTATTATAGTTCATAGTATTGTGAAAGATTTTATTTATTTATAAGAAGAATTAGTTTTTTGTACCTTGTGTATCAGGGCTTATTA-ATTTTTATTAATATTTCTCGAATTTAAAAGAGTTAATAATATTTTATTGTAAAATAAATTTAGAATAATTTATTAGTAATGAAATGTTATTCGTTTTTAAATATATCTAGTTTTTTTAGAAATAAATTAAATTTATTATTTTAATTAAATTTTTAATTAATATTTAATATTTTTAGGGATGAGCTATTATTAATTTTATTAAATTTTAGGATTAGAAATTTTGTTATTATTTATTATTTAATAAGATTTATTATTAGTTATTTATTGAAATTTTGGTTTAAATAATTTATATCATGAAAATAT…
Agasicles_hygrophila	AAAAAATTTTTTATGATAGTGTAGAGTATTGTGAAAGAATTAATTTATTTAAAAGAAAAATTAATTTTTTGTACCTTGTGTGTCAGGGCTTATTAAAATTAAATTAATTATTCTCGAATTTAAAAGAGTTATGGTATTATTATTATTGAAAAAATATTTTATAATATTATAGTAATGAAACGTTAGTCGTTTTTAAATATATCTAGTTTTTTAAGAAAAAAATTTAATTTATTATTATAGTTAATTTTATGATTAATATTTAATATTTTAAGGGATTAGCTATTAATAAATATAAAAGTTTTTAATTATAGAAATTATGTTATAATTTATTTAGTTTTATTATTATTTATAAATTATTTATTAAAATAAAAATTTTAATTTTAAAAATTATGAAATAAT…
Agetocera_deformicornis	AAAAAATTTTTAATTATAGTTTATAGTATTGTAAAAGAATTTATTTTTTTGTAAGAAAAATTTATTTTTTGTACCTTGTGTATCAGGGTTTATTATATTAAAATTTGATTATCTCGAATTTAAAAGATTTAAATAATTTTTATTGTAAAATAAATTTTTAATTGTTATTTTGTAATGAAATGTTATACGTTTTTAAATATATCTAGTTTTTTGAGAAATAAATTTAATTTTTTGTTATATATATTTATATAAATAATAGTTAATATTTTTAGGGATTAGCTTTTATTAGTTTAAAATTAGACTAGAATTAGAAATTTTGTTATAATTTATTTATTATTAAAATTAACTATAATTTTTTTATTAAAATATTAATTTGAATTTTTTTTATTAAGAAATTAT…
Agetocera_mirabilis	AAAAAATTTTTAATTATAGTTTATAGTATTGTAAGAGAATTTATTTTTTATTAAGAAAGATTAATTTTTTGTACCTTGTGTATCAGGGTTTATTATATTAAAATTTAATTATCTCGAATTTAAAAGAGTTAAATAATTTTTATTGTAAAATAAATTTTTAATTATTATTTTGTAATGAAACGTTATACGTTTTTAAATATATCTAGTTTTTTAAGAAATAAATTTAATTTGTTATTATATATATTTATATAAATAATAGTTAATATTTTTAGGGATTAGCTTTTATTAGTATAAAATTAGATTAGAATTAGAAATTTTGTTATAATTTATTTGTTATTAAAATTAACTATAATTTTTTTATTAAAATATTAATTTGAATTTTTTTTATTAAGAAATTAT…
Agonita_chinensis	AAAAAATTCTTTATTATAGATTATTTTATTGTGAAATACTTTAAATATTTATAAGAAAAATTTATTTTTTGTACCTTGTGTATCAGGGTTTATTATTTT-AAATAATAGTTTTTCGAATTTATAAGATTTAATTTAATTTTAATGTTAAATAATTTTATAATATAAAATTAGAAGTGAAATGCTATTCGATTATAAATATATCTAATTATCTAGGAAATAAATTTAATTTAATGTTA-TTTAGATTTATATATTAATATTGAATTGTTTAAGGGAAAAGCTTTTATTATATTATTGAATTTAAAGGAATAGGATTTTTTTAATAATAATTTCATTTTTATAATTTATATATATTTTTTTACTAGATTGAAAAATTTAATTTAATTTTTTTTGTAATTAT…
Altica_cirsicola	AAATAATCATTTATTATAGTGAATAGTATTGTAGAAGAATTAATTTTTTAATAAGAAAATTTAATTTATTGTACCTTGTGTATCAGGGTTTATTAAATTAAAATTTAATATTCTCGAATTTAAAAGGGCTAAAAATTTATTAATGTAGAATAATTATAAAATTATTTTTTAGTAATGAAATGTTATTCGTTTTTAAATATATCTAGTTTTTAAAGAAATAAATTTAATTTAATATTATATTTAATTTTGTAATTAATAGTAAATATTTTTAGGGATGAGCTATTATTAGATTAA-AATAATTTAGGATTAGAAATTTTGTTATAATTTAATTAAATTAAAGATTTTCTATAATTTTTTTATTTAAATATAGTTTTAAATTTAATAAAACTAGAAATAAT…
Altica_ericeti	AAATAATTGTTAATTATAGTGAATAGTATTGTTAAAGAATGAATTTTTTAATAAGAAAATTTAATTTATTGTACCTTGTGTATCAGGGTTTATTAAATTAAAATTTGATATTCTCGAATTTAAAAGAGCTAAAAATTTGTTAATGTGAAAAAATTATAAAATTATTTTTTAGTAATGAAATGTTATTCGTTTTTAAATATATCTAGTTTTTAAAGAAATAAATTTAATTTAATATTATATTTAATTTTATAAGTAATAGAAAATATTTTTAGGGATGAGCTATTATTAGATTAA-AATAATTTAGGATTAGAAATTTTGTTATAATTTAATTAAATTAAAGATTTTCTATAATTTTTTTATTTAAATTTAGTTTAAAATTTATAAAAATTAGTAATAAT…
Anadimonia_potanini	AAAAAATTTTTAATAATAGAAAATAGTATTGTAAAAGAAAAAAATTAATTTAAAGAAAAATTTATTTTTTGTACCTTGTGTATCAGGGTTTATTAAATTAATATTTAATTATCTCGAATTTAAAAGATTTAAAAAATTTTTATTGTAGAATAAATTTTTAATAAATTTTTAGTAATGAAATGTTATACGTTTTTGAATATATCTAGTTTTTAAAGAAATAAATTAAATTTTTTATTTTAAGTATTAAAATAATAAATAATTAATATTTTTAGGGATTAGCTTTTATTAAATAAAAAAAGAATTAGAATTAAAAATTTTGTTATAATTTATATTAGAATATTATTTTTTTTAAATTTTTTATTTAAATATAATTTTTAATTTTAAAAATTTAGTAATAAT…
Aphthona_albertinae	AAAAAATTGTTTATTATAGTTAAAAGTATTGTGAAAGAATTTAATTAGTAAAAAGAAGAATTTATTTTTTGTACCTTGTGTATCAGGGTTTATTAAATTAAAATTTATTGTTCTCGAATTTAAAAGAGCTAAGTGATTTTTATTGTAGAATAAATATTTAATTTTTATTTAGTAATGAAATGTTATTCGTTTTTAAATATATCTAGTTATTTAAGAAAAAAATTTAATTTAATATTATATTTAATTTAGTAAATAATAATTAATGTTTTTAGGGATTAGCTTTTATTAAAATAAATATATTTTAGGATTAGAAATTTGGTTATACTTTAATTTAATATATTATTTTTTATAAATTTTCTATTAAATTTTAAATTTTAATTAATTAAATTTAGTAATAAT…
Aphthona_euphorbiae	AAAAAATAATTTATTATAGTTGAAAGTATTGTGAAAGAATTTAATTAATAAAAAGAAAAATTTATTTTTTGTACCTTGTGCATCAGGGTTTATTAAAGTAAAATTTATTATTCTCGAATTTAAAAGAGCTAAATAATTTTTATTGTAGAATAAATATTTAATTTTTATTTAGTAGTGAAATGTTATTCGTTTTTAAATATATCTAGTTATTTAAGAAAAAAATTTAATTTAATATTATATTTAATTGGATAAATAATAATTAATACTTTTAGGGATTAGCTTTTATTAAATTAAATATAATTTAGGATTAGAAATTTGGTTATACTTTAATTTTATATATAATTTTTTATAAATTTTTTATTAAATTTTAAATTTTAATTATTTTTATTTAGTAATAAT…
Aplosonyx_pictus	AATTAAGGGTTTATTATAGTGAATAGTATTGTGAAAGAAATTATTTATTAGATAGGAAAATTTATTTTTTGTACCTTGTGTATCAGGGCTTATTAAATTAGTATTAAGAGTTATCGAATTTGAAAGATTTATTTAATTTTTATTGTGGTATAAATTTTAAATAGTTTTATAGTAATGAAATGTTATTCGTTTTCAGATATATCTATTTTTTTAAGAAATAAATTTAATTTTTTGCCTTTGGTAGTTGATTAAGGGGTATTAGAAATTTTTGGGGATGAGCTATTATTAGATTAATTGAAAATTAGGGTTAAAAATTCTATTATAATTTATTATGTAATAATATTTTCTATAATTGTTTTATTAAAATATTAATTTAATTGAAGAAAATTAAGTGATTAT…
Apophylia_sp_REN2018	AAAAAATTATTAATTATAGTTAATTGTATTGAAAAAGAATAATATTAGATAAAAGAAAAATTAATTTTTTGTACCTTGTGCATCAGGGTTTATTAAATTAAAATTTAATATTCTCGAATTTAAAAGATCTAAAAAATTTTTATTGTAAAATAAATTTTAAATAATTTTTTAGTAATGAAATGTTATTCGTTTTTAAATATATCTAGTTTTTTAAGAAATAAATTTAATTTTTTATTATAAATATTAATATAATTAATAGAAAATGTTTTTAGGGATGAGCTATTAGTAGATATATTAAAAATTAGGATTAAAATTTTTGTTATAATTTATTTAAAATTATTATTTTCTATAAATTTTTTATTAAAATATAAATTTAAATTTTTAAAATTTAGTAATAAT…
Apteropeda_orbiculata	AAATAATTTTTTATGATAGTGTATAGTATTGTGAAAGAATGAAAGTTTTTTTAAGAAGAATT--TTTTTTGTACCTTGTGCATCAGGGTTAATTAGATTAAAATTTAATAGTCTCGAATTTAAAAGAGTTAAAAAATTTTTATTGTAAAATAAATATTTAATAAATTTTTAGTAATGAAATGTTATTCGTTTTTAAATATATCTAGTTTTTTAAGAAAAAAATTTAATTTATTTTTATTAATAATTTTGTAAATAAAAAGTAATATTTTTAGGGAAAAGCTATTATTAAAATTAAAAAATTTTAGGATTAGAAATTTTGTTATAATTTATTTTAATTTAATATTTTTTATAAATTTTTTATTAAAATTTAATTTTTAATTTTAAAAATTTAAAAATAAT…
Apteropeda_ovulum	AAAAATTTTTTTATGATAGTTTATAGTATTGTGAAAGAAAAAAATTTTATCATAGAAAAATTTATTTTTTGTACCTTGTGTATCAGGGTTTATTAAATTAAAATTTAATATTCTCGAAGTTAAAAGAGCTAAAGAATTTTTATTGTAAAATAAATATTTAATAGATTTTTAGTAATGAAATGTTATTCGTTTTTAAATATATCTAGTTTTTTAAGAAAAAAATTTAATTTATTTTTATTGTTAATATTATAAATAAAAGCAAATATTTTTAGGGAAAAGCTTTTATTAAAATTAAAAATATTCAGGATTAGAAATTTTGTTATAATTTATTTTAACTTAATATTTTTTATAAATTTTTTATTAAAATATAATTTTTAATTTTTAAAATTTAAAAATAAT…
Archetypus_frenchi	AAAAAATTTTTTATAATAGTATATAGTACCGTGGGGGAAGTTAATTGTTTAAAAGAAGATTTTATTTATTGTACCTTGTGTATCAGGGTTTATTAATTTGAGATGCAAGTTTCTCGAATTTAGAAGAGTTAATTATATTTTATTGTTAAATAAATTTAAAATAAATAATTAGTAGTGAAATGTTATTCGTTTCTAAATATATCTAGTTTTTTAAGAAATAGATTTAATCTACTGGTTTTTTTAGTATATTATTTACCATTAAATATTTTGGGGGATGAGCTTTTAAAAATGTTAAATAAAAATAGGATTAGAAATGTTGTTATAATTTTTTTATAAATTTTATTAATTTTAAATTTTTTATTGAAATATAAGTTTTAATTAATTAGGTTTAGCAATAAT…
Arescus_labiatus	---------------------------------------------------------------------------------------------------------------------------------------------------------------------------------------------------------------------------------------------------------------------------------------------------------------------------------------------------------------------------------------------------------------…
Argopistes_tsekooni	AAAAAATTAATAATTATAGTATATTGTATTGTGAAAGAATTTAATTTTAAAAAAGAAAAATTTATTTTTTGTACCTTGTGCATCAGGGTTTATTAAATTAGTATTTAATAATCTCGAATTTAAAAGAGTTAAAAAATTTTTATTGTAGAATAAATTTTTAATAAATTTTTAGTAATGAAATGTTATTCGTTTTTAAATATATCTAGTTTTTTAAGAAAAAAATTTAATTTAAAATTATTTTTAATAATATAAGTAATTTTAAATATTTTTAGGGATGAGCTTTTATTAAATAAAAATATATTTAGGATTAGAAATTTTGTTATAATTAGTTTAAATATAATATTTTTTATAAATTTTTTATTAAAATATAAATTTTAATAGTTAAAATTTAGAAATAAT…
Aristobrotica_sp_REN2018	----------------------------------------------------------------------------------------------------------------------------------------------------------------------------------------------------------------------------------------------------------------------------------------------------------------------------------------------------------------------------------ATTTTTAATTATAAAAATTTAGTAATAAT…
Arthrotus_chinensis	AAAAAATTTTTTATTATAGTTTATAGTATTGTGAAAGAAATTAATTTATTTAAAGAAAAATTTATTTTTTGTACCTTGTGTATCAGGGTTTATTTATTTATTATTTAAAATTCTCGAATTTAAAAGAGTTAAAAAAATTTTATTATATAATAATTTTATAATTTTTTTTTAGTATTGAAATGTTATTCGTTTTTAATTATATCTAGTTTTTTAAGAAATAAATTTAATTTCCTATTATTTTTAATTAATTAATTAATAATAAAAAATTTTAGGGATGAGCTTTTATTAGAAGATTATAAAATTAGGATTAGAAATTTTGTTATTATTTATTTTATATTAATATTTTTTATAAAGGTTTTATTAAAATATAAATTTTAATTTTAAAAGTTTAGAAATAAT…
Asphaera_sp_REN2018	AAAAAATTATTTATGATAGTTAAAAGTATTGTGAAAGAATTTATTTGTTAAAAAGAAATTTTTATAAATTGTACCTTGTGTATCAGGGCTTATTATATTTATTTTAAATTTTCTCGAATTTAAAAGAGTTAGTAGATTTTTATTGTAAAATAAATATTTAATATTTTATTAGTAATGAAATGTTATTCGTTTTTAATTATATCTAGTTTTTAAAGAAAAAAATTTAATTTTTAATTATATGTAATTTTATAATTAATATTTAAGATTTTTAGGGATGAGCTTTTATAATACATTAATAATTTTAGGATTAGTAATTTTGTTATAATTTATTTTTATAAAAGATTTTATTTAATTTTTTTATTTAAATTTATTATTTAATAATAAAATATTAGTAATAAT…
Aulacophora_indica	--------------------------------------------------------------------------------------------------------------------------------------------------------------------------------------------------------------------------------------------ATATATATATATATAATAAAT----------------------------------------------------------------------------------------------------------------------------------------------…
Aulacophora_lewisii	AAAAAATTATTTATTATAGTGAATAGTATTGTAAAAGAATAAATTTATTTATAAGAAAAATTTATTTTTTGTACCTTGTGAATCAGGGTTTATTAAATTATTATTTAAAATTCTCGAATTTAAAAGAGTTAAATTATTTTTATTGTAAAATAAATTTTAAATATTAATTTAGTAATTAAATGTTATTCGTTTTTAAATATATCTAGTTTTTTAAGAAAATAATTAAATTATTTATTATTTGTATTTTTATAAATAATAGAAAATATTTTTAGGGATTAGCTTTTAATAAAATTATTTAAAATTAGGATTAAAAATTTTGTTATTATTTATTATTTTATATAATTTTTTATAAATAAAATATTAAAATATTAATTTTAATATTTAAAATTAAGAAATAAT…
Batophila_aerata	AAAAAATTATTTATGATAAAGAATAGTATTGTAAAAGACTTAATTAATTAAAAAGAAAAATTTATTTTTTGTACCTTGTGTGTCAGGGTTTATTAAATTAAAATTTAAAAATCTCGAATTTAAAAGAGCTAAAAGATTGTTAGTGTGGAATAATTATTAAATAAATTTTTAGTAGTGAAATGTTATTCGTTTTTAAATATATCTAGTTTTTTAAGAAAAAAATTTAATTTAATATTTTATTTAAT-TTATAAAAAATGTTAAATATTTTTAGGGATGAGCTTTTATTAAATAATTTATTTTTTAGGATTAAAAATTTTGTTATAATTTAATTGTTAGTATTATTATTTATAAATTTTTTATTAAAAATTATTTTATAATTTATTAAAATTAGAAATAAT…
Bikasha_collaris	AAAAAATTATTTATTATAGAGGATAGTATTGAGAAAGATTTTAATTTAGATTAAGAAAAATTTAATTTTTGTACCTTGTGTATCAGGGTTTATTATTATTATGTTTATTATTCTCGAATTTAAAAGAGCTAAATAATTTTTATTGTTGAATAAATATTGAATTGTTATTTAGTAATGAAATGTTATTCGTTTTTAAGGATATCTAGTTTTTTAAGAAAAAAATTTAATTTGGTATTAATATTAATAAAATGATTAATTACTAATATTTTTAGGGATAAGCTATTAATAAGATTAAAGTAATTTAGGATTAGAAATTTAGTTATATTTTAATTGGTTAGATAATTTTTTATAAGTTGTATATTAAAATGTAAATTTTAATAATTTAAGTTTAGTAATAAT…
Blepharida_rhois	ATAAATTTATTTATTATAGTTTACAGTATCGTGAGAGAAAAAATTTTTTGGAAAGAAAAATTTATTTTTTGTACCTTGTGTATCAGGGTTTATTATTTTAAAATTTAAAAATTCCGAATTTAAAAGAGCTAAATATTTTATATTGTAAAATAAATAATTAA----TATTTTGTAATGAAATGTTATTCGTTTTTAAATATATCTGATTTTTTAAGAAAAAAATTTAATTTATTATTATTTTTAATATTATAAATAATATTTAATATTTTTAGGGATGAGCTTTTATTAGTAAATTATTTATTTAGGATTAGAAATTTTGTTATAATTTATTTTTTTATAAAATTAATTATAATTTTTTTATTAAAATATATTTTTAAATTTTAAAAAATTAGAAATGTT…
Brachyta_interrogationis	AAAAAATTTTTTATTATAGTATATAGTATTGTGAAAGAAAATATATAATTTTAAGAAAAATTAATTTTTTGTACCTTGTGTATCAGGGTTTATTAAATTTAAATTAAATTATCTCGAATTTAAAAGAGTTAATAATTTTTTATTGTTGAATAAATTATAAATATTTTATTAGAAATGAAATGTTAATCGTTTTTAAATATATCTAGTTTTTAAGGAAAAAAATTTAATTTATTATTTATAATAATAAAATAACAAATAATTTATGTTTTAAGGGATGAGCTTTTACAAATTATAAATAATAATAGGATTAGAAGTTTTGTTATAATTAATTTAAGATTATGATTAGTTTTAAGTGTTTTATTTAAATAAAAGTTTAAATAATAATAATTTTGAAATAAT…
Bromius_obscurus	AAAAGATTTTTAATAATAGTTAATATTTTTGTGAAATAATTAATTTTATAATAAGAAAAATTTATTATTTGTACCTTGTGTATCAGGGTTGATTAAAATTTATTAATTATATCCCGAATTTAAGAGAGCTATATTTATTTTATTGTTTCATAAATTTTAAATTTAAATGTTGTAATGAAATGTTATTCGTTCTTAAATTTATCTGGTTTTCTAAGAAATAAATTTAATTTGAACTTTTTTTTAAATATTTAATTAAGTTTTAATTTGTTAAGGGATAATCTTTTATTATGTTAACTTTTATTTTAGATTAAAATTGTTTTTATAATTAATTGTAAGATTTAATTTTTTATAAATATTTTATTGGAATATAAATTTAAATAAAATTAATTTAGCATTAAT…
Bruchidius_uberatus	-AAAAATATTTTATTATAGTATATAGTATTGTAAAAGAATTGATTTTAGATTAAGAAAAATTTATTTTTTGTACCTTGTGTATCAGGGTTTATTAATTAATTATTTTATATTCTCGAATTTAAAAGAGTTAAAAATTTTTTATTGTTGAATAAATTAAAAATAAATTTTTTGTAATGAAATGTTATTCGTTTTTATATATATCTAGTTTTTTAAGAAAAGAATTTAATTTAATATTATTATTAATTTTTTAAATAATATTAAATTTTTTTAGGGATAAGCTTTTATTAGTTAATAAAAGTTGTAAGATTATAAGTTTTGTTATAATTTATTTTTTTTTATTATTAATTATAAATTTTATATTAAAATATTGATTTAAATAATTTTAATTAAGAAATAAT…
Bruchinae_sp_GENSP01	AAAAAATTTTTTATTATAGTTAATAGTATTGTAAAAAAATCAAATTATTTTTAAGAAAAGTTAATTTTTTGTACCTTGTGTATCAGGGTTTATTAATTAATTATTTTATGATCTCGAATTTAAAAGAGTTAAAATTTTATTATTGTTGAATAAATTGGAAATAAATTTTTTGTAATGAAATGTTATTCGTTTTTAAATATATCTAGTTTTTTAAGAAAATAATTTAATTTAATATTATTTTTAATTTTTTGATTAATATTTAGTATTTTTAGGGATTAGCTTTTATTAATATAATAAAATTGTAGGATTAGAAGTTTTGTTATAATTAGTTTAATAATATTATTAATTATAAGTTTTATATTAAAATATTAATTTTAATTTTATATATTAAGAAATAAT…
Bruchus_sp_EMHAU15071302	AAAAAATTTTTAATGATAGTAAATAGTATTGTGAAAGAATAAATTTATTTATAAGAAAAATTTATTTTTTGTACCTTGTGTATCAGGGTTTATTAATAGAAATTTCTATAATCTCGAATTTAAAAGAGCTAAATAATTTTTATTGTGGAATAAATTTTTAATGTATATTTTGTAATGAAATGTTATTCGTTTTTAAATATATCTAGTTTTTTAAGAAAAAAATTTAATTTAATATTATATTTAATTAATTATATAATATTTTATATTTTTAGGGATAAGCTTTTTATTAGATAATAAAATTGTAGGATTAGAAGTTTAGTTATATTCTATTTTTTAATATAATTTACTATAAATTTTTTATTAAAATATTAATTTTAATTAATAAAATTAAGCAATAAT…
Callispa_bowringii	AAAAATTTTTTTATTATAGTGTATAGTATAGTGATAGAATTTTATTAATTTAAAGAATAATTAAATTTTAGTACCTTGTGTATCAGGGTTAATTAATAATTAATGATTTTTTCTCGAATCAATAAGAGCTAAGTTTATTTTAATGTTGAATAATTTTTAAATAATAGCTTGGAAATGAAATGTTATTCGTTTATTAATATATCTGGTTTTCTTAGAAATAAATTTAATTTGGTGATATTATTTATTTAATAAATATTATCTAATTCTCTTAGGGTTTAGCTATTAATTGGTTTGCAGATAAATAGGGTTAGAACTTTTTTTACAATTTTTCTCTTGTTATAATAAGGTAATAATTATTTATAAGAATTTTTAATTAAATTTTATAATTAAATTATTAAT…
Callosobruchus_chinensis	AAAAAATATTTTATTATAGTTTATAGTATTGTGAAAGATAATTTTTATTATTAAGAAAAATTAACTTTTTGTACCTTTTGTATCAGGGTTTATTATAATTATTTATTAATTTCTCGAATTTAAAAGAGTTAAAAAAATTTTATTGTGGAATAAATTTTTAATATATTTTTGGTAGTGAAATGTTATTCGTTTTTAAATATATCTAGTTTTTTAAGAAAAAAATTTAATTTAAATTTATTTTAAATTTTTTAGATTAAATTTAATTATTTTAGGGATAAGCTTTTATTAGATATTAAAAATTATAGGATTAGAAGTTTTGTTACAATTTATTTTAAAATATTATTATTTATAAATTTTTTATTAAAATATTTATTTAAATAAATTAAATAAAGTAATAAT…
Calomicrus_pinicola	AAAAATTATATTATTATAGTAAATAGTATTGTGAAAGAATAAAATTAATTGAAAGAAAAATTTAATATTTGTACCTTGTGTATCAGGGTTTATTATGGTAATATTTATAATTCTCGATTTTAAAAGAGTTAAAAAATTGTTTATGTATTATAATAGTTTAATATGTTTTTAGTAATAAAATGTTATTCGTTTTTAAATATATCTAGTTTTTTAAGAAATATATTTAATATTTTATTATGTATAGATTTTTAAATAATGAAAAATATTTTTAGGGATGAGCTTTTATTAAATAAAATAAAAATTAGGATTAAAAATTTTGTTATTATTTATTTTTTAAAATTATTTTTTATAAGTTTTTTATTAAAATATAAATGTAAATTTTTAAAATTTAGTAATTAT…
Calomicrus_sp_BMNH_846518	-----------------------------------------------------------------------------------------------------------------------------------------------------------------------------------------------------------------------------------------------------------------------------------------------AG--------------------------------------------------------------------------------------------------------------…
Cassena_terminalis	AAAAATTTGGTTATGATAGAGTAAAGTATTGTAAAAGAATTTAATTTTTAAAAAGAAAAATTTATTTTTTGTACCTTGTGTATCAGGGTTTATCTTTTTAATTTTTAATAATCTTGAATTTAAAAGGGCTAAGTAATTTTTATTGTAGAATAAATCTTGTATAATTTTTTAGTAGTGAAATGTTATTCGGTTTTAAATATATCTAGTTTTTTAAGAAATAAATTGAATTTGTTATTATTATAGGAGTGATAAGTAATAATAAATATTTTTAGGGATAAGCTGTTATTAATTAAAATTAAAATTAGAATTAAAAATTTTATTATTATTTATTTACGTTTAGTATTCATTATAATGATTTTATTAAAATAAAAATTTTATTAATTAAAATTTTGTAATAAT…
Cassida_circumdata	AAATATTTATTTATTATAGAATATAGTACTGTAAAGGAATCTTTATATTGGTAAGAAAAATTAATTTTTTGTACCTTGTGTATCAGGGTTTATTATATTTTAAATAAATATTCTCGAATTTAAAATAGCTATTTTAATTTTATTGTTTCAAAAATTTACAATATTATTATAGAAGTGAAATGTTATTCGTTTTTAAGTATATCTAGTTTTAAAAGAAACAAATTTAATTTATTTATATTTTTTTTTAATTTAGTATAATTATATTTTTTTAGGGATTAGCTTTTAATATTAATTAAGAATAATAGGATTAGAACTTTTGTTATAATTTTTCTTATTTTAATATTTTATATAATTTTTTTATTTTAATGTTTTTAATAATTTTTTATATTTAATAATAAT…
Cassida_rubiginosa	AACAATTTTTTTATTATAGTTTATAGTACTGTAAAGGAATTTAAATTTTTAAAAGAAGAATTAATTTTTTGTACCTTGTGTATCAGGGTCTATTATATTTTTAAAAAGGGTTCTCGAATTTAAAAGAGCTAGGTTTATTTTATTGTGTCAAAACTTTAAAATTTTAATCTTGAAGTTATATGCTATTCATTTTTAAATATATCTGGTTTTTAAAGAAACAAATTTAATTTATTTATTTTCTTTTTTTTTTGATTATAATTTAATTGATTTTGGGATTAGCTTCTATTAAGTTTTTAGATTAGTAGGATTAGAAATTTTGTTATAATTTTTCTTTTATTAATATTTTTTATGGGTTTTTTATTTAAATTTTTATTATAATTTAAATTTTAAAGTAATAAT…
Chabria_nr_angulicollis_REN2018	AAAAAATTTTTAATTATAGTTTATTGTATTGAGAAAGATTCATATTAAATTAAAGAAGAATTATATTTTTGTACCTCGTGTATCAGGGCTTATTAGTAGATTATTTTTATTTCTCGAATTTAAAAGAGCTATAAAATTTTTAATGTAATATATTTATTTAATATTTTTATAGTAATGAAATGTTATACGTTTTTAGATATATCTAGTTTTTTAAGAAATAAATTTAATTTAAATTAATATTTAAT-TGATAATTTAATTTAAATATATTTAGGGATTAGCTATTATAAAAATATTATTTATTTAGATTTAGAAATTTTGTTATAATTTTTTTATAATTTTTATTTTTTTATAATTTTTTATTAAAATTTATTTATTAATTATTTTTGATTAGTAATAAT…
Chaetocnema_arida	AAAAAATTTTTTATGATAGTAAATAGTATTGTGAAAGAATTTTATTATTTATAAGAAAAATTTATTTTTTGTACCTTGTGCATCAGGGTTTATTACATTAAAATTTAATAATCTCGAATTTAAAAGAGCTAATTAATTTTTATTGTAAAATAAATTTTAAATAATTTATTAGTAATGAAATGTTATTCGTTTTTAAATATATCTAGTTTTTTAAGAAATAAATTTAATTTATTATTATATATAATTTTATAATTAATATTAAATATATTTAGGGATGAGCTATTAATAAATATTAAAAATTTTAGGATTAGAAATTTTGTTATAATTAATTTTTTTATATAATTTTTTATAAATTATTTATTAAAATTTATTTATTAATTTTAAATAATTAGTAATAAT…
Chaetocnema_depressa	AAAAAATTATTAATTATAGTTTATAGTATTGTGAAAGATATTATTATTTTTAAAGAAAAATTTATTTTTTGTACCTTGTGTATCAGGGTTTATTAAATTAATATTTAATATTCTCGAATTTAAAAGAGTTAAAAAATTTTTATTGTAAAATAAATTTTAAATAATTTTTTTGTAATGAAATGTTATTCGTTTTTAAATTTATCTGGTTTTTTAAGAAATAAATTTAATTTATTATTATTTATGTTATTTTGAATAATATTAAATATATTTAGGGATGAGCTATTAATAGATTATAAAATTTTTAGGATTATAAATTTTGTTATAATTAATTATTTTTTAAAATTATCTATAAATTATTTATTAAAATTTAATTTTTAATAATTTAGAATTAGTAATAAT…
Chalcophana_sp_N69	----------------------------------------------------------------------------------------------------------------------ATTAGTAGAACT-----------------------------------------------------------------------------------------------------------------------------------------------------------------------------------------------------------------------------------------------------------------------------…
Chapuisia_ellenbergeri	AAAAAATTTTTTATTATAGTTAAAAGTATTGTAAAAGAATTTAATTTTATAAAAGAAAAGTTTATTTTTTGTACCTTGTGTATCAGGGTTTATTAAATTAGAATTTAATAATCCCGAATTTAAAAGAGCTAAAAAATTTTTAATGTAAAATAATTTTTAAATAATTTTTTAGTAATGAAATGTTATTCGTTTTTAAATATATCTGGTTTTTTAAGAAATAAATTTAATTTTTTATTATAATTATTTTTATAAATAATATATTATATTTTTAGGGATAAGCTATTAATAGAATAAAAAATAATTAGGATTAAAAATTTTGTTATAATTTATATTATTATATTTTTTTCTATAAGTTTTTTATTAAAATATAATTTTAAATTATAAAAAATTAGTAATAAT…
Charaea_flaviventris	----------------------ATAGTAT---------------------------------------------------------------------------------------AATTTAAAGTATTTAAATAAGT---------------------------------------------------------------------------------------------------------------------------------------------------------------------------------------------------------------------------------------------------------------------…
Chilotomina_oberthuri	AAATAATTATTAGTGATAGTGAATTGTATTGCAAAAGAAATTTATTTTTAAAAAGAAGAATTAATTTTTTGTACCTTGTGTATCAGGGCTTACTATTTTAAAATTTAAAAATCTCGAATCTAAAAGAGCTATTATTTTATTAGCGTTTTATAGCTTATAAATATAATATTAGAAATGAAACGTTATTCGTTTTTAGATATATCTAGTTTTCCAAGAAATGAATTTAATTTATTTTTATAGCAGGCTAATTTATTAGAAGGTAATTTAATTGGGGATAAGCTATTATTTATACTGTAAGTTTATAGGAATAAAAATTTTGTTATAATTATTTTGAAATTATTATTAATAATAAATTATTTATTGGAATATTATTATTAATTTAATGTATTAAGAAATTAT…
Chrysodinopsis_sp_EMHAU1507081	---AAATTTTTTGTTTTAGTATATTGTATTGTAATAGATTTTTATTATGTAAAATAAATATTAAGTTTTTGTACCTTGTGTATCAGGGTTAATTAAAGGATAATTTTCTTGTCTCGAATTTAAAAGGGCTAAGGTTATTTAATTGTTTTATAAATTTATAATTTAATTTTTGAAATGAAATGTTAATCGTTTTTAAATATATCTAGTTTTTCAAGAAATGAATTTAATTCGAATTTATTTTAAGTATTTTTGTTAATTTTTAGTATAATTGGGGTTAAGCTATTATTATATTAATAGATTTTTTGGATTAATATTTTTTTTGTAGTTAATTTTTAAATTAAATTGTATATAAATTATTTATTGGAATGTTTTGTGAAATTTTATTTTGGATGAAATAAT…
Chrysolina_herbacea	-----------------------------------------------------------------------------------------------------------------------------------------------------------------------------AATGAAATGTTATTCGTTTTTAAATATATCTAGTTTTTTAAGAAATAAATTTAATTTTTTATTATGATTAATTTTTTAATTAATATTAAATGTTTTAAGGGATGAGCTTTTATTAATGTAATTAAATTGTAAGATTAGAATTTTTGTTAAAATTAATTTAATTTTATTATTAATTATAAATTTTTTATTAAAATTTAAATTATAATATTGTAAATTTAGTAATAAT…
Chrysolina_hyperici	???????????????????????????????????????????????????????????????????????????????????????????????????????????????????????????????????????????????????????????????????????????????????????????????????????????????????????????????????????????????????????????????????????????????????????????????????????????????????????????????????????????????????????????????????????????????????????????????????????????????…
Chrysomela_populi	AAAAAATTTTTTATTATAGTTAATAATATTGTGAAAGAAGTAATTTATTTAATAGAAAAATTTATTTTTTGTACCTTGTGTATCAGGGTTTATTAAAATTATATAAATTTATCTCGAATTTAAAAGAGTTAAAAATTTTTTAATATTTAATAATTTAATAATAACTTTTTTGTAGTGAAATGTTATTCGTTTTTAAATATATCTAGTTTTTTAAGAAATAAATTTAATTTATTATTATTTTTAGTTTTTTATTTAATAATAAATATTTTTAGGGATGAGCTTTTATTAATGAAATAAAATTGTAGAATTAAAATTTTTGTTATAATTAATTTTTAAATATTATTTATATTAAATTTTTTATTAAAATTTTAATTAAAATATTATTAATTAATAAATGAT…
Clytra_espanoli	AAAAAATTGGGAGTTATAGGGTATTGTATTGTGAAAGAATTATATTTGTTATAAGAAAAATTTATTTTTTGTACCTTGTGTCTCAGGGTTTATTATTTTAGGATTTAAATTTCCCGATTTTCGAAGGGCTATTATTTTTTTATTGTGTCATAAATTTTTAATAAGGTAATGGAAATGAAACGTTATTCGTTTTGAAATGTATCTGGTTTTCTAAGAAACGAATTTAATTCGCTTTTGTGGACAGGTCGGCGTGCAAGAAGAAATTTATGCGGGGACAAGCTTTTATTTAATAACTAGGCTAGTAGGATTAAAATTTTTGTTGTAGTTGGCCTTAATATTATATTTTTAATAAGTTTATTATTAGAACATTGTTTTGAATTTTACCGATCGAGAAAAATT…
Clytra_quadripunctata	AAAAAATTTTTAGCTATAGATTATTGTATTGTGAAAGAATTATGTTTTTTATAAGAAAAATTGATTTTTTGTACCTTGTGTCTCAGGGTTTATTTTTTTACGATTTAAGTTTCCCGATTCTTAAAGGGCTATTATATTTTTATTGTGTCATAAATTTTTAATATAATTATAGAAATGAAACGTTATTCGTTTTAAGATGTATCTGGTTTTCTAAGAAATGAATTTAATTTCTTCTTGTTAATGGTTTGACGAGCAGGGGGAAATTTAAGCGGGGACAAGCTTTTATTTAGAAACTAGGCCAGTAGGATTAGAATTTTTGTTGTAATTGATCTTAGTATTTTATTTTTAATAAGTTATTTATTAGAATGTTGTTTAAAATTTTGTTGGTCAAGAAAAATT…
Cochabamba_sp_REN2018	AAAAATTTTTTAATGATAGTTTATAGTATTGTAATAGAATTTAGTTATAAATAAGAAAAGCTTATTTTTTGTACCTTGTGTATCAGGGTTTATTAAATTAAAATTTATTATTTTCGAATTTAAAAGAGCTAAAAAATTTTTATTGTAAAATAAATTTTAAATAATTTTTTTGTAATGAAATGTTATTCGTTTTTAAATATATCTAATTTTTTAAGAAATAAATTTAATTTTTTATTATTAATATTTTTATAATTATTATTAAATACTTTTAGGGATGATCTTTTATTAAATTAAATAAAAATTAGGATTAAAAATTTTATTATAATTTATTTTATATTATTATTTTTTATAAATTTTTTATTAAAATATAATTTACAACAATTAAAATTTAGTAATTAT…
Colaspidema_barbarum	AATAAATTATTAATTATAGTGAATAGTATTGTGAAAGAAAAAAATTATTTTAAATAAAAATTAAATTTTTGTACCTTGTGCATCAGGGTTTATTAAATTAATATTTAATTTTTTCGAAGTTAAAAGAGTTAAAAGATTTTTATTGTAGAATAAATTATAAATATTTTTTTAGTAATGAAACGTTATTCGTTTTTAAATATATCTAATTTTTTAAGAAATAAATTTAATTTTTTATTATAATTAAGTTTTTAATTAATATTAAATATTTTTGGGGATGAGCTTTTATTAGTTAAAGAAAATTGTAGGATTAGAATTTTTGTTATAATTAATTTTAAAATATTATTAATTATAAATATTTTATTAAAATATTAGTTTTAATTTTAAAAATTAAGTAATAAT…
Colaspis_sp_DPP2018	AAAAATTATTTAATTATAGTTAATTGTATTGTGAAAGATTTTAATTTTATAAAAGAAAAATTATTTATTTGTACCTTGTGTATCAGGGTTAATTAAAATTTGAAATTTTTATCTCGAATTTAATAGAGCTAAAATTTTTTTATTGTATTATAAATTATAAATTTTATTTTAGAAATGAAATGTTATTCGTTATTAAATATATCTAGTTTTTTAAGAAATAAATTAAATTTTTAATTTTTTTTATTTTTTTAAAAAATTAATAATAATTTTAGGGATTAGCTTTTATTAGATAAATTATTTTGTAGGATTAAAATTTTTTTTATAATTAAGTTTTATATTTTATTTTCTATAAATTTTATATTAAAATAATATTAAAAATTTTATTTAATAATAAATAAT…
Colasposoma_dauricum	???????????????????????????????????????????????????????????????????????????????????????????????????????????????????????????????????????????????????????????????????????????????????????????????????????????????????????????????????????????????????????????????????????????????????????????????????????????????????????????????????????????????????????????????????????????????????????????????????????????????…
Colasposoma_sp_EMHAU15070314	AATTAATTACTTTTTATAGTTTATATATTTGTGAAATTTGAAATTTATTTTTAAGAAAAATTAATTTTTTGTACCTTGTGTATCAGGGTTTAATAATAATAAATTATTTTTTCCCGAATTTAAAAGAGCTATATTGAATTTATTGTTGAATAAATTTTAAATATAATTATAGAAATGAAATGTTATTCGTTTTTAAATTTATCTGGTTTTTTAAGAAATGAATTTAATTCTTTGTTATTTTTGAATTTTTAATTAACAAGAAATTTTTTAGGGGATTAGCTGTTATTAATATTGTTTTTAATTAGGAAATAAAATTTTTTTATAATTAAAATTTGTTTATAATTTTTTATAATTTTTTTATTAAAATTTATACTTTAATATTAATTGTATATTAATTAT…
Crepidodera_plutus	AATTTTTTTTTTATGATAGTTAAAAGTATTGTGAAAGAATTTAATTATTAAAAAGAAAAATTTAATTTTTGTACCTTGTGCATCAGGGTTTATTAACTTAAAATTTAATAGTCTCGAATTTAAAAGGGCTAAAAAATTTTTATTGTAGAATAAATATTTAATAATTTTTTAGTAATGAAATGTTATTCGTTTTTAAATATATCTAGTTTTTTAAGAAATAAATTTAATTTGTAATTATAAATATTATTATATTTAATTAAAAAAATTTTTAGGGATGAGCTTTTATTAAAATTAAAAAGATTTAGGATTAGAAATTTTGTTATAATTTATTTTTAAATATAATTTTTTATAAATATTTTATTAAAATATAATTTTTAATTTAAAAATATTAGTAATAAT…
Crepidodera_sp_BMNH_846615	AAAAATTATTTTATTATAGTTTAAAGTATTGTGAAGGAATTAATTTAATAATAAGAAATTTTTAATTATTGTACCTTGTGTATCAGGGTTTATTAATTTATTATTTAATAATCTCGAATTTAAATGAGTTAAAAATTTAAGATTGTGGAATAAATATAAAAATAATTTTTTGAAATGAAATGTTATTCGTATTTAAATTTATCTAGTTTTTTAAGAAAAAATTTTAATTTTATTTAATTTTTAATTTTATATTTTAGATAAAAAATTTTTAGGGATGAGCTTTTATTAATAAAATTATTATTTAGAATTAGAAATTTTGTTATAATATATTTTGATATAAAATTTATTATAAATTTTTTATTAAAATATATTTTTTAATTTTTTAAAAATAGAAAAAAT…
Crioceris_asparagi	AAAAAATTTATTATTATAGTTTATAGTATTGTGAAAGAATTTATTTATTAAAAAGAAAAATTAATTTTTTGTACCTTGTGTATCAGGGTTGATTATTTTATTATTTAATTATCTCGAATTTAAAAGGGCTAATAATTTTTAATTGTTTCATAAATTATAAATTATTTATTAGTAATGAAATGTTATTCGTTTTTAAATATATCTAGTTTTTTAAGAAAAAAATTTAATTTTTTAATATTGTTAGTTTAATATTTATTATTAAATATTATTAGGGATAAGCTTTTAAAAATTAAATAAATATATAGGATTGTAAATTTTGTTATAATTATTTTATAAATTTTATTAATTTTAAATTATTTATTAAAATGTTAATATAAATTATTATTATTAATTAATAAT…
Crioceris_duodecimpunctata	AAAAAATTTTTTATAATAGTTTATAGTATTGTGAAAGAAAAATTTTATAATAAAGAAAAATTAATTTTTTGTACCTTGTGTATCAGGGTTAATCAAATTATTATTTAATTTTCTCGAATTTAAAAGAGCTAATAATTTTTAATTATTTTATAAATTATTAATAATTTATTAGTAATGAAATGCCATTCGTTTTTAAATATATCTAGTTCTTTATATTAAATTTACCTTTTTTAATAATTATTAATTTTATATTTATTGGTTAATATTATAAGGGATAAGCTTTTAAAAATTAGATTAATTTATAGGATTGAAAATTTTGTTATAATTATTTTAATAATTTTATTAATTTTAAATTTTTTATTAAAATATTAATATTAATAATTATTATTAAGTAATAAT…
Cryptocephalus_androgyne	AAAAAATTTTTTATTATAGTTGATTGTATTGTGAAAGAATTAAATTGACGATAAGAAAGATTAATTTTTTGTACCTTGTGTATCAGGGCCAATTATTATACAAATTATAGATCTCGAATCTAAAAGAGCTAAAATTTTGTAACTGTTATATAATTAAAAAATATAATTTTAGTAATGAAACGTTATTCGTTTTTTGATATATCTAGTTTTTTGAGAAATAAATTTAATTTTTTATTTTTATTAATTAAATTGAGAATATAAAATTTTCTTAGGGAAAAGCTTTTATTTAAAAGATTTGTAGGTAGGATTATAATTTTTGTTATAGTTTTCTTTGAATTATTATTATTAATAGGTTGGGTATCAAAATATTTTATTAAATGTAAAAGTTTAAGTAATAAT…
Cryptocephalus_aureolus	AAAAAATTTTTAATGATAGTTAATTGTATTGTGAAAGACTTTTACCATTAAAAAGAAAAATTTATTTTTTGTACCTTGTGTATCAGGGTTGATTATAATATTATTTATTTATCTCGAATCCAAAAGAGTTAAGGTTTTTTAAATGTTTCATAATTTATTAATAATACCTTAGTAGCGAAATGTTATTCGTTTTTTGATATATCTAGTTTTTTGAGAAATAAATTTAATTTTTTATTTTTATTGGTTTAATTGAAAATATTTAATTTTTTTGGGGAAAAGCTTTTATTTATATGATTTGCAAGTAGGATTATAAATTTTGTTATAGTTTTCTTTAGGTTATTATTAATAATGGATTTTTTATCAAAATTTTGAGTCGAACTGAATATTTCAAGTAAAAAT…
Diabrotica_barberi	AAAAATTTTATAATGATAGTTTATAGTATTGTGAGAGAAATTATTTTTATAAAAGAAAAATTTATTTTTTGTACCTTGTGTATCAGGGGTTATTAAATTAGTATTTATTATTTTCGAATTTAAAAGAGCTAAAAAATTTTTATTGTAAAATAAATTTTAAATATTTTTTTTGTAATGAAATGTTATTCGTTTTTAAATATATCTAATTTTTTAAGAAATAAATTAAATTTTTTATTATAAATATTTCTATAATTAATATTAAATATTTTTAGGGATGAGCTTTTATTAAATTAAATAAAAATTAGGATTAAAAATTTTGTTATTATTTATTTTATATTATTATTTTTTATAAATTTTTTATTAAAATATAAATTTAAATTATTTAAATTTAGTAATGAT…
Diabrotica_virgifera	AAAAATTTTTTAATGATAGTTAATAGTATTGTGAGAGAATTTATTTTTATAAAAGAAAAATTTATTTTTTGTACCTTGTGTATCAGGGATTATTAAATTAATATTTATTATTTTCGAATTTAAAAGAGCTAAAAAATTTTTATTGTAAAATAAATTTTAAATAATTTTTTTGTAATGAAATGTTATTCGTTTTTAAATATATCTAATTTTTTAAGAAATAAATTAAATTTTTTATTATAAATATTTTTATAATTAATATTAAATATTTTTAGGGATGAGCTTTTATTAAATTAAATAAAAATTAGGATTAAAAATTTTGTTATTATTTATTTTATATTATTATTTTTTATAAATTTTTTATTAAAATATAAATTTAAATTATTTAAATTTAGTAATGAT…
Dibolia_rugulosa	AAAAATTATATTATGATAGTTTAAAGTATTGTGAAAGAATTTTTTTTAAAAAAAGAAAAATTTATTTTTTGTACCTTGTGCATCAGGGTTTATTAGATTATTATTTAATAATCTCGAATTTAATAGAGCTAAAAAATTTATATTGTAGAATAAATATTAAATAAATTTTTTGTAATGAAATGTTATTCGTTTTTAAATATATCTAGTTTTTTAAGAAAAAAATTTAATTTATTATAATTATTAATTTATTAATTTATAGTGAATATTTTTAGGGATGAGCTTTTATTTAATATTAAATAATTTAGGATTATAAATTTTGTTATAATTAAATTATTTTTAATATTTTTTATAAATTTTTTATTAAAATATAATTTTTAATAAAATAAAATTAGTAATAAT…
Diorhabda_carinata	AAAAAATTTTTAATTATAGTAGATTGTATTGTGAAAGAATTATTATTAAAAAAAGAAAAATTAATTTTTTGTACCTTGTGTATCAGGGTTTATTAATTTAGAATTTAATTTTTTCGAATTTAAAAGAGCTAAAAAATTTTTATTGTAGAATAAATTTTAAATATTTTTTTTGTAATGAAATGTTATTCGTTTTTAAATATATCTAGTTTTTTAAGAAAAAAATTTAATTTTTTATTATTAATATTTTTATAATTAATAGTTAATATTTTTAGGGATGAGCTTTTATTAGTGGATTATAAAATTAGGATTAAAAATTTTGTTATAATTTATAAAATTATATAATTTACTATAAGTTTTTTATTAAAATATAAATTTGAATGTAAAAAATTTAGAAATAAT…
Diorhabda_carinulata	AAAAAATTTTTAATTATAGTAAATTGTATTGTGAAAGAATTATTATTAAAAAAAGAAAAATTAATTTTTTGTACCTTGTGTATCAGGGTTTATTAATTTAATATTTAATTTTTTCGAATTTAAAAGAGCTAAAAAATTTTTATTGTAGAATAAATTTTAAATATTTTTTTTGTAATGAAATGTTATTCGTTTTTAAATATATCTAGTTTTTTAAGAAAAAAATTTAATTTTTTATTATTAATATTTTTATAATTAATAGTTAATATTTTTAGGGATGAGCTTTTATTAGTAAATTATAAAATTAGGATTAAAAATTTTGTTATAATTTATAAGATTATATAATTTACTATAAATTTTTTATTAAAATGTAAATTTAAATATAAAAGATTTAGTAATAAT…
Diphaltica_sp_REN2018	AAAAATTTTTTAATTATAGTTAATAGTATAGTAATAGAAAACATTTTTATTAAAGAAAAATTCAATATTTGTACCTTGTGTGTCAGGGTTTATTAAATTTAATATAATTATTCTCGAATTTAAAAGAGCTAAATGATTATTATTGTATAATAATTATTTAATAATTTTTTAGTAATGAAATGTTAATCGTTTTTAAATATATCTAGTTTTTTAAGAAAAAAATTTAATTTTTTATTATTTTTAAGGTTATAAATAATATTTAATATTTTTAGGGATTAGCTTTTATTAGAAGTTAAAATTTTTAATTATAGAAATTATGTTATAATTTATTTATAAAAATAATTTTCTATAAATAATTTATTAAAATATAAATTTTAATTAAAATAATTTAGAAATAAT…
Donacia_distincta	???????????????????????????????????????????????????????????????????????????????????????????????????????????????????????????????????????????????????????????????????????????????????????????????????????????????????????????????????????????????????????????????????????????????????????????????????????????????????????????????????????????????????????????????????????????????????????????????????????????????…
Doryidomorpha_fulva	-AATAATGTATTATTATAGTTAATAGTATTGTAAAAGAAATTATTTATTAGTAAGAAAAATTTATTTTTTGTACCTTGTGTATCAGGGTTTATTATTTTAATATTTAAATTTTTCGAAATTAAAAGATTTAAGGAATTTTTATTGTAAAATAAATTATTAATTTTTCTTTAGTAATGAAATGTTATTCGTTTTTAATTATATCTAATTTTTTAAGAAATAAATTTAATTTTTTATTATTTTTAATTTTTTAATTAATATTAAAAATTTTTAGGGATGAGCTTTTATTAAATTATTAAAATATTAGGATTAGTAATTTTGTTATTATTTATTAAATAATATTATTTTTTATAAGTTTTATATTAAAATATAAATTTAAATTTTTTTAATTTAGTAATAAT…
Enneaphyllus_aeneipennis	AACAAATCTTTTGTAATAGCAAATAGTATTGTAAAAGAAATTAAGTTTATAATAGAAAAATTTAATTTTTGTACCTTGTGTGTCAGGGTTTATTATTTTATAATTTAATTTTCCCGAATTTAGATGGGCTAGCTATATTTTATTGTGAAATAAATTTAAAATATTTAGTTAGATATTAGATGTTATTCGTTTCTAAATATATCTGGTTTTTTAAGAAATAAATTTAATTTTCCTGTTTTTTTAGTTGATTAATTACAGTGAAATATTTTAAGGGATGAGCTTTTATAAAATTATAAGAAAAATAGGATTAGTATTTTTGTTATAATTAGTCTTAAGTTATTATTTATTTTAAATTTTTTATTAAAATTTATTTTAGAATTTGTTTAAGTTAGTAATAAT…
Entomoscelis_adonidis	AAAAAATAATTAATTATAGTGTATAGTATTGTGAAAGAAATTAATTTTAAAAAATAAGAATTAATTTTTCGTACCTTGTGCATCAGGGTTTATTAAATTAATATTTAATTTTTTCGAAGTTAAAAGAGTTAAAAAATTTTTATTGTAAAATAAATTATTAATAATTTTTTAGTAATGAAACGTTATTCGTTTTTAAATATATCTAATTTTTTAAGAAATAAATTTAATTTTTTATTATTATTAATTTTTTATATAATATTAAATATTTTTAGGGATGAGCTTTTATTAGTTTTATAAAGTTGTAGGATTAGAATTTTTGTTATAATTAATTTTAAAATATTATTAATTATAAATTTTTTATTAAAATATTAATTTTAATTATAAAAATTAAGAAATAAT…
Epitrix_abeillei	AAAAAATTTATTATGATAGTGGAAAGTATTGTAAAAGAATTAATTTAATTTAAAGAATAATTATTTTTTTGTACCTTGTGTATCAGGGTTTATTAAATTAAAATTTAAGTTTCTCGAATTTAAAAGAGCTAAAAAATTTTTATTGTAAAATAAATTTTTAATAATTTTTTAGTAATGAAATGTTATTCGTTTTTAAATATATCTAGTTTTTTAAGAAATTAATTTAATTTATTATTATATATAATAAGATAATTAGTAATAAAAATTTTTAGGGATTAGCTATTAATAATATAAGAATATATTAGGATTGAAAATTTTGTTATAATTTATTTTATGTTTTAATTTATTATAAATTTTTTATTAAAATATAAATTTTAATATTAAAGATTTAATAATAAT…
Eumolpinae_sp_2_ACP2013	AACAATTTCTTAATTATAGTGTATATTTTTGTGAAATAATAAAATTTTATTTAAGAATAATTAATTTTTTGTACCTTGTGTATCAGGGTTTATTAAAATAAGAGTATTTTGTCTCGAAATTAAAAGAGCTATGTTTATATTATTGTTGAATAAATATAAAACATAATAATAGAAATGAAATGTTATTCGTTTTTAATTATATCTAGTTTTCTAAGAAATGAATTTAATTCGATAGTTTTTTTATATAATTAAAAATTAACTAGTTTTTTAAGGGTTAAGCTATTAATAGTTAAGTTTATATTTAAAAATAAAATTTTTTTTATAATTAATAATTTAATTTTATTTTCTATAATTTTTATATTGGAATTAATTTTTTAATTTGATTTAATTTGTAAAAAT…
Exosoma_lusitanicum	AAAAAATTTTTTATTATAGTTTATAGTATTGTGAGAGAATTTATTTGTTATTAAGAAAAATTTATTTTTTGTACCTTGTGTATCAGGGTTTATTAAATTATAATTTAATAATCTCGAATTTAAAAGATTTAAAAAATTTTTATTGTTAAATAAATATTTAATATTTTTTTTGTAATGAAATGTTATTCGTTTTTAAATATATCTAGTTTTTTAAGAAATAAATTGAATTTTTTATTATCTATAATTATATAATTAATAGGGAATATTTTTAGGGATGAGCTATTATTAGAAAAATATAAAATTAGGATTAGAAATTTTGTTATTATTTATTTTGATATATTATTTGCTATAGATTTTTTATTAAAATAAAAATTTTAATTGAAAAAATTTTGTAATAAT…
Fleutiauxia_armata	---------------------------------------------------------------------------------------------------------------------------------------------------------------------------------------------------------------------------------------------------------------------------------------------------------------------------------------------------------------------------------------------------------------…
Galeruca_daurica	AAAAAATTGTTTATGATAGATTAAAGTATTGTGAAAGAATTTCAATTTTAAAAAGAAAAATTTATTTTTTGTACCTTGTGTATCAGGGTTTATTAAATTATGATTTAATTTTCTCGAATTTAAAAGAGCTAAAAAAATTTTATTGTGAAATAAATTTTTAATATTTTTTTTGTAATGAAATGTTATTCGTTTTTAAATATATCTAGTTTTTTAAGAAAAAAATTTAATTTTTTATTATAATTATTTTTATAATTAATATAGAATATTTTTAGGGATGAGCTTTTATTAGAATATTATAAAATTAGGATTAATAATTTTGTTATAATTTATAT-AAATTATAATTTTCTATAAATTTTTTATTAAAATATAAATTTAAATATTAAAAATTTAGAAATAAT…
Galeruca_interrupta	AAAAAATTCTTTATGATAGATTATAGTATTGTGAAAGAATAGTAATTGGAAAAAGAAAAATTTATTTTTTGTACCTTGTGTATCAGGGTTTATTAAATTAATATTTAATTTTCTCGAATTTAAAAGAGCTAAAAAAATTTTATTGTAAAATAAATTTTAAATAATTTTTTTGTAATGAAATGTTATTCGTTTTTAAATATATCTAGTTTTTTAAGAAAAAAATTTAATTTTTTATTATAAATATTTTTATAATTAATATAAAATATTTTTAGGGATGAGCTTTTATTAGATATTTATAAAATTAGGATTAATAATTTTGTTATAATTTATAG-AAATTATAATTTTCTATAAATTTTTTATTAAAATATAAATTTAAATATTAAAAATTTAGAAATAAT…
Galerucella_sp_BMNH_857104	???????????????????????????????????????????????????????????????????????????????????????????????????????????????????????????????????????????????????????????????????????????????????????????????????????????????????????????????????????????????????????????????????????????????????????????????????????????????????????????????????????????????????????????????????????????????????????????????????????????????…
Galerucella_sp_EMHAU15070821	GGAAAATTTATTATTATAGTGTATAGTATTGTGAAAGAATATTTTTTTTAAAAAGAAAAATTTATTTTTTGTACCTTGTGTATCAGGGTTTATTATTTTAATTTTTAAAAATTTCGAAATTAAAAGGGTCAAAAAGATTTTATTGTTGAATAAATTTTTAATTTTTTTTTAGTAATGAAATGTTATTCGTTTTTAATTATATCTAATTCTTTAAGAAATAAATTAAATTTTTTATTATTATTATTTTATTGATTAGTATAAAAAATTTTTAGGGATGAGCTGTTATTAAATTGTTATAATATTAGGATTAGTAATTTTATTATTATTTATAATTAATTATAATTATTTATAAATTTTTTATTAAAGTATAAATTTTAAAGGTAAAAATTTAGTATTAAT…
Galerucinae_sp_	AAAAATTTTTTTTTTATAGTTAATTGTATTGTGAAAGAATTTAATTTTTAAAAAGAAAAATTTATTTTTTGTACCTTGTGTATCAGGGTTTATTTTATTATAATTTAGTTTTCTCGAATTTAAAAGAGCTAGAAAATTATAATTATTGAATAAATATTTAATAAATTTTTTGTAGTGAAATGTTATGCGATTTTAAATATATCTAGTTTTTTAAGAAATAAATTTAATTTTTTATTATTTTTAATTTTATAATTGATAGGTAATATTTTTAGGGATGAGCTTTTAGTAAATTATAAAAAATTTGGAATTAAAAATTTTGTTATTATTTATTTTATTAAATTATTTTTTATAAATAATTTATTAAAAATTAAATATTAATTTAAATTATTTAGTTATAAT…
Gallerucida_bifasciata	AAAAAATTACTAATTATAGATGATAGTATTGTAGAAGAATTTAATTTTCAAAAAGAAAAATTTAATTTTTGTACCTTGTGTATCAGGGCTTATTAATTTATTATTTAAAAATATCGAATTTGAAAGATCTAAGTAAATATTATTGTAAAATAAATTTTTAATAAATTTTTAGTAATGAAATGTTATTCGTTTTCAAATATATCTATTTTTTTAAGAAATAAATTTAATTTGTTATTATTTTTAATTTTTTAAATAATAATAAAAATTTTTAGGGATGAGCTTTTATTAAAATAAATTAAAATTAGGATTATAAATTTTGTTATTATTTATTTAAATATAATATTTTTTATAAGTTTTATATTAAAATTTAAATTTAAATTGTAAAAATTTAGAAATAAT…
Gastrophysa_janthina	???????????????????????????????????????????????????????????????????????????????????????????????????????????????????????????????????????????????????????????????????????????????????????????????????????????????????????????????????????????????????????????????????????????????????????????????????????????????????????????????????????????????????????????????????????????????????????????????????????????????…
Gastrophysa_polygoni	AATAAATTTTTTATTATAGTTAATATTATTGTAAAAGAAATTAATTATTTATAAGAAAAATTTAATTTTTGTACCTTGTGTATCAGGGTTTATTAAAATTATATAAATTAATCTCGAATTTAAAAGAGTTAAGAATTTTTTATTGTTAAATAAATTATTAATAATTTTTTAGTAATGAAATGTTATTCGTTTTTAAAAATATCTAGTTTTTTAAGAAATAAATTTAATTTTTTATTATTTTTAAATTTTTAAGTAATAGATAAAATTTTTAGGGATGAGCTTTTATTTATAAAATAAAATTGTAGGATTAAAAATTTTGTTATAATTAATTTTTAAATATTATTAATATTAAATTTTATATTAAAATGTTAATTTAAATTTTTAAAATTAAGTAATTAT…
Geinula_sp_BMNH_846542	AAAAAATTTTTAATTATAGTTAATAGTACTGTGAAGGAATTTAATTGAAAAATAGAAAAATTTATTTTTTGTACCTTGTGTATCAGGGTTTATTAAGTTAAAATTTAATTTTCTCGAATTTAAAAGATCTAAATAATTTTTATTGTAAAATAAATTTTTAATAATTTTTTAGTAATGAAACGTTATTCGTTTTTAAATATATCTAGTTTTTTAAGAAATAAATTTAATTTTTTATTATTTTTTTTTATATAATTAATAAAAAATATTTTTAGGGATGAGCTATTATTAAAATAAATTAAAATTAGGATTAAAAATTTTGTAATAATGTATAGCAATATAAAATTTTTTATAAAGTTTTTATTAAAATATAAATTATAATATTAAAGATTTAGAAATAAT…
Gonioctena_aegrota	AAAAAATTTTTTATTATAGTTTATAGTATTGAGAAAGAATATAATTAGTGATAAAAAAAATTAATTTTTTGTACCTTGTGCATCAGGGTTTATTAAATTAAAATTTAATTTTTTCGAAGTTAAAAGAGCTAAAAATTTTTTATTGTTTAATAAATTATAAATATTTTTTTAGTAATGAAATGTTAATCGTTTTTAAATATATCTAATTTTTTAAGAAATAAATTTAATTTTTTATTATTAATAATTTTTTAAGTAATATTAAATATTTTTAGGGATGAGCTATTATTAGTTAGATAAAATTGTAGGATTAGAATTTTTGTTAAAATTAATTTAATAATATTATTAACTATAAATTTTTTATTAAAATATTAATTTGATTAATAAAAATTAAGTAATAAT…
Gonioctena_intermedia	AAAAAATTTTTTATTATAGTTAATAGTATTGAAAAAGAAAAAAATTATAAAAAATAAAAATTAATTTTTTGTACCTTGTGCATCAGGGTTTATTAAATTAAAATTTAATTATTTCGAAGTTAAAAGAGCTAAAAGTTTTTTATTGTGTAATAACTTATAAATATTTTTTTAGTAATGAAATGTTAATCGTTTTTAAATATATCTAATTTTTTAAGAAATAAATTTAATTTTTTATTATATATAAGGTTTTAAGTAATATTAAATATTTTTAGGGATGAGCTATTATTAATAATATGAAATTGTAGGATTAGAATTTTTGTTAAAATTAATTCATTAATATTATTGATTATAAATTTTTTATTAAAATATTAATTTTATTAATAAAAATTAAGTAATAAT…
Halticorcus_sp_BMNH_846646	AAAAATAATTTTATTATAGTTTATAGTATTGTATAAGAATTTAATTATTAAAAAGAAAAATTTATTTTTTGTACCTTGTGTATCAGGGTTTATTAAATTATAATATAGTGTTCTCGAAGTTAAAAGATCTAAAAAATTTTTATTGTTGAATAAATTTTAAATTATTTTTTAGTAATGAAATGTTATGCGTTTTTAAATATATCTAGTTTTTTAAGAAATAAATTTAATTTTTTATTATTTTTAAT-TTATAAATAATATTTAATGTTTTTAGGGATGAGCTATTATTAAATTAAAATAAAATTAGAATTAAAAATTTTGTTATTATTTATTTTATAATATTATTTTTTATAATTTTTTTATTAAAATTTAAATTTTAATTTTAAAAATTTAGTAATTAT…
Hecataeus_sp_BMNH_704468	AAAAAATTTTTAATGATAGATTATAGTATTGTAAAAGAATTATTTTATTAAAAAGATGTATTTATTTTATGTACCTTGTGTATCAGGGCTTATTAAATTTATATAAATTATTCTCGAATTTAAAAGAGCTAAAAAATTTTTATTGTAAAATAAATTTTAAATAATTTTTTTGTAGTGAAATGTTATTCGTTTTTGATTATATCTAGTTTTTTAAGAAATAAATTTAATTTTTTATTATAAATTTATTTATAAATAATAATAAATATTTTTAGGGATGAGCTTTTATTAAATTTAAAAAAAATTAAGATTAAAAATTTTGTTATAATTTATTTTTCAATTAGATTTTTTATAAATTTTTTATTAAAATATAAATTTTAATAATTAAAATTTAGTAATAAT…
Hemipyxis_plagioderoides	AAAAAATTTAAAATTATAGTTTATAGTATTGTGAAAGAATTTATTTATTTAATAGAAAAATTTATTTTTTGTACCTTGTGTATCAGGGTTTATTTAATTTTTATTAAATTTTCTCGAATTTAAAAGAGTTAAAAAATTTTTATTGTAAAATAAATTTTTAATATTTTTTTTGTAATGAAATGTTATTCGTTTTTAAAAATATCTAGTTTTTAAAGAAAAAAATTTAATTTTATATTATTTTAAA--TTTTAATTAATATGTAATATATTTAGGGATAAGCTTTTAAAATATTTAAAAAATTTTAGAATTAGAAATTTTGTTATATTTTATTTTTAATAATAATTTTATTTGAATATAGTATTTAAATTTAATATTTAATTTTTTTATATTAGTAATAAT…
Hespera_cyanea	AAAAATAATTTTATTATAGTTTATAGTATTGTATAAGAATTTAATTATTAAAAAGAAAAATTTATTTTTTGTACCTTGTGTATCAGGGTTTATTAAATTATAATATATTGTTCTCGAAGTTAAAAGATCTAAAAAATTTTTATTGTTGAATAAATTTTAAATTATTTTTTAGTAATGAAATGTTATACGTTTTTAAATATATCTAGTTTTTTAAGAAATAAATTTAATTTTTTATTATTTTTAAT-TTATAATTAATATTTAATATTTTTAGGGATGAGCTATTATTAAATTAAAATAAAATTAGAATTAAAAATTTTGTTATTATTTATTTTATAATATTATTTTTTATAATTTTTTTATTAAAATTTAAATTTTAATTTTAAAAATTTAGTAATTAT…
Hespera_obesula	AAAAAATTTAGCATTATAGTTAATAGTATTGTAGAAGAAATTAATTAATTTAAAGAAAAATTTATTTTTTGTACCTTGTGTATCAGGGTTTATTAAATTATGATTTAATTTTCTCGAATTTAAAAGAGCTAAAAAATTTTTATTGTATTATAAATTTTTAATATTTTTTTAGTAATGAAATGTTATTCGTTTTTAAATATATCTAGTTTTTTAAGAAATTAATTTAATTTTTTATTATCTTTAAT-TTATAAGTAATATTAAATATTTTTAGGGATGAGCTATTAATAAAATAAATAGAAATTAGAATTAAAAATTTTGTTATTATTTATTTTTATATATTATTTTTTATAGATTTTTTATTAAAATTTAAATTTAAATATTAAAAATTTAGTAATGAT…
Hoplasoma_unicolor	AAATATGTGTTTATTATAGTAAAAAGTATTGTGAAAGAAAATGTTTATTTTAAAGATAAATTAATTTTTTGTACCTTGTGTATCAGGGTTTATTAAATTTAAATAAAGTTTTTTCGAATTTAAAAGAGCTAATAAATTTTTATTGTAAAATAATTTTTAAATAGTTTATTAGTAATTAAAAGTTATACGTTTTTAAATATATCTAATTTTTTAAGAAATAAATTTAATTTTTTATTATAATTATT-ATATAAATAATATAAAATATTTTTAGGGATAAGCTTTTAATAAATTAAATTAAAATTAGGATTAAAAATTTTGTTATTCTTTATTTATTATTAAGATTTTTTATAAATATTTTATTAAAATATATTTTTAATTTATTAAAAAATAGTAATAAT…
Hoplosaenidea_subcostata	---------------------------------------------------------------------------------------------------------------------------------------------------------------------------------------------------------------------------------------------------------------------------------------------------------------------------------------------------------------------------------------------------------------…
Hydrothassa_fairmairei	AAAAAATTTTTTATTATAGTTAATATTATTGAGAAAGAATATAATTATAAAAAAGAAAAATTTATTTTTTGTACCTTGTGTATCAGGGTTTATTATGATTAAATTAATTTATCTCGAATTTAAAAGAGCTAAAAATTTTTTATTATAAAATAAATTAATAATAATTTTTTAGTAATGAAATGTTATTCGTTTTTAAAATTATCTAGTTTTTTAAGAAATAAATTAAATTTTTTATTATTTTTAAATTTTTAATTAATATTTAATATTTTTAGGGATGAGCTTTTATTAATTAAATAAAATTGTAGAATTAAAATTTTTGTTATAATTAATTTTAAAAAATTATTTATATTAAATTATTTATTAAAATATTAATTTAAATTATTTAAATTAAGTAATTAT…
Hydrothassa_glabra	???????????????????????????????????????????????????????????????????????????????????????????????????????????????????????????????????????????????????????????????????????????????????????????????????????????????????????????????????????????????????????????????????????????????????????????????????????????????????????????????????????????????????????????????????????????????????????????????????????????????…
Hyphasis_sp_REN2018	AATAAATTTTTTATGATAGTAAATAGTATTGTGAAAGATTTTAATTTTTAGATAGAAAAATTTATTTTTTGTACCTTGTGTGTCAGGGTTTATTAGATTTATATTAAATTTTCTCGAATTTAAAAGAGTTAAGAAGATTTTATTGTAAAATAAATATTTAATTTTTTTTTAGTAATGAAATGTTATTCGTTTTTATATATATCTAGTTTTTAAAGAAAATAGTTTAATTTATTATTATTATTATTATTATAATTAATATTAAATATTTTTAGGGATAAGCTATTATATTGATTAATAAAGTTTAAGATTAGTAATTTTGTTATAATTTATTTTTTTATTTAATTTTATTTAATTTTTATATTTAAAATTAATATTTATTTTTATAATATTAGTTATAAT…
Imatidium_capense	???????????????????????????????????????????????????????????????????????????????????????????????????????????????????????????????????????????????????????????????????????????????????????????????????????????????????????????????????????????????????????????????????????????????????????????????????????????????????????????????????????????????????????????????????????????????????????????????????????????????…
Isotes_sp_REN2018	AAAAAATTAATTATTATAGATTAAAGTATCGTGAGTGAATTTATTTAATAAAAAGAAAAATTTTATTTTTGTACCTTGTGTGTCAGGGTTTATTAAATTATTATTTATTATTTTCGAATTTAAAAGAGTTAGGAAATTATTATTGTATAAAAAATTTTTAATAATTTTTTTGTAATGAAATGTTATTCGTTTTTAAATATATCTAATTTTTTAAGAAATAAATTTAATTTTTTATTATATTTATTATTATAATTAATATAAAATATTTTTAGGGATGAGCTTTTATTAAATTAAATTAAAATTAGGATTAAAAATTTTGTTATAATTTATTTTTTTTTATAATTTTTTATAAGTTTTTTATTAAAATATAAATTTTAATTTTTAAAATTTAGAAATGAT…
Isshikia_dimidiaticornis	AAAAATCTTTTTATTATAGTTAATAGTATTGTAAAAGAATTAAATTATTTAATAGAAAAATTTATTTTTTGTACCTTGTGTATCAGGGTTTATTAAATTAAAATTTAATAATCTCGAATTTAAAAGAGTTAAAAAATTTTTATTGTTGAATAAATTTTTAATAATTTTTTAGTAATGAAATGTTATTCGTTTTTGAATATATCTAGTTTTTTAAGAAAAAAATTTAATTTTTTATTATTTAAATTTATTTAAATAATAGTTAATATTTTTAGGGATGAGCTATTATTAGATAAATTTAAAATTAGGATTAAAAATTTTGTTATAATTTATAT-TAATTAAAATTTTTTATAATTTTTTTATTAAAATTTAAGTTATAATAATAAAAAATTAGTAATAAT…
Labidostomis_ghilianii	AAAAAATTATTAGTTATAGTGAATTGTATTGTGAAAGAATTTATTTTTGTTAAAGAAAGATTTATTTTTTGTACCTTGTGTATCAGGGTTTATCTATTTAAGATTTATATATCCCGAATCTTGAAGAGCTACATATTTTTTAGTGTATCATAACTTATTAATTGCTTGGTAGAAATGAAACGTTATTCGTTTCAAGATATATCTGGTTCTTTAAGAAATAAATTTAATTTGCCTAGTATTTTAAATTTCTA-TTATCTGGTAAGTTGTCTGGGGATAAGCTTTTATTTAATTGACAAATAGATAGGAATAGAAATTTTGTTATAATTAGTTTGATAATATGATTATTAATAAGTTATTTATTAAAGCATTAAATTTAATTTTTAAGTTTAAGTGATAAT…
Labidostomis_lucida	AAAAAATTTTTAGTGATAGTGTATTGTATTGTGAAAGAATTTAACTTTTTATAAGAAGAATTAACTTTTTGTACCTTGTGTATCAGGGTTTATTAATGTAGGATTTATTTATCCCGAATCTTGAAGAGTTATTAGTTTTTTAATGTGTCATAATTTGTTAATTGACTAATAGGAGCGAAACGTTATTCGCTTTAGGATATATCTGGTTCTTTAAGAAATGGATTTAATCTGCTTAAGTTTATAATTTTCTGTTGTTTAGGTAAGCTATTTGGGGATAAGCTTTTATTTAATTGTCAAATGCATAGGAATAGAAATTTTGTTATAATTAATTTTAAAATATGATTTTTAATAAATAGTTTATTAAGGTGTTAAATTTAACGTTTTAATTTAAGAAATAAT…
Laccoptera_ruginosa	???????????????????????????????????????????????????????????????????????????????????????????????????????????????????????????????????????????????????????????????????????????????????????????????????????????????????????????????????????????????????????????????????????????????????????????????????????????????????????????????????????????????????????????????????????????????????????????????????????????????…
Lachnaia_cylindrica	AAAAAATTGCTAGTTATAGAGTACTGTATTGTGAAAGAAGTTAATTTTTTAAAAGAAAAATTTATTTTTTGTACCTTGTGTCTCAGGGTTTATTATTGTAAGATTTATGTCTCCCGAATTTCAAAGAGCTATTATTTTTTTATTGTTTCATAAATTATTAATAGGATGATAGAAATGAAATGTTATTCGTTTTGAAATGTATCTGGTTTTCTAAGAAATGAATTTAATTCGCTTTCGTAATTGATTTCTAAACGAGTAAGCAATTTAATCGGGGATAAGCTTTTATTTAATGGCTTGGCCGGTAGGATTAGAATTTTTGTTGTAGTTAGCCTGAGGATTGAATTATTAATAAGTTATTTATTAGAAAATTGATTCCAATTTTGTTAATTAAGTTATAAT…
Lachnaia_gallaeca	AAAAATTTTTTAGTTATAGGGTAATGTATTGTGAAAGAAGTTTACTTTTTAGAAGAAAAATTTATTTTTTGTACCTTGTGTCTCAGGGTTTATTATTTTAGTATTTATTTATCCCGATTCTCAAAGAGCTACTGTTTTTTTATTGTGTCATAAATTATTAATAGGCTAGTGGAAATGAAACGTTATTCGTTTTGAGATGTATCTGGTTTTCTAAGAAATGAATTTAATTCGTTTCTGTTGATGGTTTCGATGGCAGGGGGTAATTTAGTCGGGGATAAGCTTTTATTTAATAGCCTAGTTTGTAGGATTAAAATTTTTGTTGTAGTTAACTTTTTAATTGTATTTTTAATAAATTGTTTATTGGAAAATGAGTTTGAATTTTTTAAATTAAGGTATAAT…
Lanka_ramakrishnai	AAAAAATTTTTTATAATAGTGAATAGTATTGTATAAGAAAATTTTTATTTTAAAGAAAAATTTAATTTTTGTATCTTGTGTATCAGAGTTTATTATTTTAAAATTAAATTTTCTCGAATTTATAAGAGCAAAAAAATTTTTAATGTAGAATAATTTTTTAATAAATTTTTTGTAATGAAATGTTATTCGTTTATAAATATATCTAGTTTTTTAAGAAATAAATTTAATTTTTTATTATATATAATTTTTTATATAATATAAAATATTTTTAGGGATAAGCTTTAATTAAAATAATAATTTTTTAGGATTAATAATTTTGTTATAATTTATTTAAATTTAATATTGTTTATTAATTTTTTATTAAAAAAATTTTTTAATTAATAATAAAAAGGCTATAAT…
Lema_sp_EMHAU15071010	???????????????????????????????????????????????????????????????????????????????????????????????????????????????????????????????????????????????????????????????????????????????????????????????????????????????????????????????????????????????????????????????????????????????????????????????????????????????????????????????????????????????????????????????????????????????????????????????????????????????…
Lema_sp_LEM01	AATAAATTTGTAATAATAGTTAATAGTATAGTAATAGAAATAAATTATTAAAAAGAAAAAATTA-TTTTTGTACCTTGTGTATCAGGGTTAATTATAAAAATATATTTAATTCTCGAATTTAAAAGAGCTAATTAATTTTAATTGTATCATAAATTATAAATAATTAATTGGTAGTGAAATGTTATTCGTTTTTAAATATATCTAGTTTTTTAAGAAAAAAATTGAATTTTTTAATATTTTTAATTAGTTGATTATGAAAAAAATTTTTTTGGGATTAGCTTTTATTTATTATATAAAATTATAGGATTAGAAATTTTGTTATAATTATTTTTTAAGTAGTTTTTATAATAAATTTTTTATTAAAAAATTAATTTAAATAATTTTTATTAAGTTATAAT…
Leptomona_erythrocephala	AAAAAATTATTTATTATAGTGAATAGTATTGTGAAAGAATATATTTTTTATAAAGAAAAATTTAATTTTTGTACCTTGTGTATCAGGGTTTATTAATATATTATTTATAATTCTCGAATTTAAAAGAGCTAAAAAATTATTATTGTAGAATAAATATTAAATTTTTTTTTAGTAATGAAATGTTATTCGTTTTTAAATATATCTAGTTTTTTAAGAAATTAATTAAATTATTTATTATAATTAATTATATATGTAATATAAAATATTTTTAGGGATGAGCTTTTATTAAAGAAATTTAAAATTAGAATTAAAAATTTTGTTATTATTTATTATTAAATATTATTTTTTATAAATATTTTATTAAAATATAAATTTAAATTATAAAAATTTAGAAATTAT…
Linaeidea_aenea	AAAAAATTTTTTATTATAGTTTATATTATTGTGAAAGAAAAAATTTAATATAAAGAAAAATTTATTTTTTGTACCTTGTGTATCAGGGTTTATTAAAATTAAATAAATTTATCTCGAATTTAAAAGAGCTAAGGATTTTTTAATGTAGAATAATTTAATAATAATTCTTTTGTAATGAAATGTTATTCGTTTTTAAATATATCTAGTTTTTTAAGAAATAAATTTAATTTATTATTATTTTTAATTTTTTAATTAATATTTAACATTTTTAGGGATGAGCTTTTATTAGTTAAATAAAATTGTAGGATTAAAATTTTTGTTATAATTAATTTTTAAATATTATTTATATTAAATTTTTTATTAAAATATTAATTAAAATATTAAAAATTAATTAATTAT…
Lipromima_minuta	AAAAAATTTTTAATGATAGTTAAAAGTATTGTGAAAGTTGTATTTTAATAAAAAGAAAAATTAATTTTTTGTACCTTTTGTATCAGGGTTTATTTATTTATTATTTAAAATTCTCGAATTTGAAAGAGTTAATAATTTTTTATTGTTTAATAAATTTAAAATAATTTATTAGTAGTGAAATGTTAATCGTTTTCAAATATATCTAGTTTCTTAAGAAAAAAATTTAATTTTTTATTATATTTAATTTTATAATTAGTAATTAATAAATCTAGGGATGAGCTTTTAATAAAGTTTAAATATTTTAGGATTAAAAATTTTGTAAAAATTTATTTATAATTTATATTCTTTATAATTATTTTATTAAGATTAGTTTTTAAATTATATAAAAATATTAATAAT…
Lochmaea_sp_BMNH_848700	AAAAAATTTTTTATTATAGTTAATAGTATTGTGAAAGAATTTAATTGTTTAATAGAAAAATTATTTTTTTGTACCTTGTGTATCAGGGTTTATTAAATTATTATTTAATTATCTCGAATTTAAAAGAGCTAAAAAATTTTTATTGTAAAATAAATTTTTAATAATTTTTTAGTAATGAAATGTTATTCGTTTTTAAATATATCTAGTTTTTTAAGAAAAAAATTTAATTTTTTATTATTTATATTTTTATAATTAATATTAAATATTTTTAGGGATGAGCTATTATTAGAATAATTAAAAATTAGGATTAAAAATTTTGTTATAATTTATATTTTCATATAATTTTCTATAAATTTTTTATTAAAATGTAAATTTAAATTAAAAAAATTTAGTAATAAT…
Longitarsus_aeneus	AAAAAATTTTTTATGATAGTTTATAGTATTGTGAAAGAAAATAATTATTTTTAAGAAAAATTTATTTTTTGTACCTTGTGTATCAGGGTTTATTACTTTAAAATTTAATTTTCTCGAATTTAAAAGAGCTAAAAAATTATTAATGTAGAATAATTATTTAATAATTTTTTAGTAATGAAATGTTATTCGTTTTTAAATATATCTAGTTTTTTAAGAAAAAAATTTAATTTTTTATTATTATAAATTTTATAAATAATAAATAATATTTTTAGGGATTAGCTTTTATTAAATTGATATTTTTTTAGGATTAGTAATGTTGTTAAAATTTAAATAATTATATAATTTTTTATAAGTATTTTATTAAAATATAAATTCAAATTTAAAAAATTTAGGAATAAT…
Longitarsus_atricillus	???????????????????????????????????????????????????????????????????????????????????????????????????????????????????????????????????????????????????????????????????????????????????????????????????????????????????????????????????????????????????????????????????????????????????????????????????????????????????????????????????????????????????????????????????????????????????????????????????????????????…
Luperomorpha_hainana	AATTAATTTATTATTATAGTGTAAAGTATTGAGGAAGAATTTATTAATAATAAAGAAAAGTTAATTATTTGTACCTTGTGTATCAGGGCTTATTATTTTATAATTTAAAGATCTCGAATTTAAAAGAGCTAAAAAATTTTTATTGTTAAATAATTTTTAAATATATTTTTAGTAGTGAAATGTTATTCGTTTTTAAATATATCTAGTTTTTTAAGAAATAAATTAAATTTATTTTTATTTTTATTATAATAAATAAAAATTAATATTTTTAGGGATAATCTATTATTAAGTTATTAAACTATTAGGAGTAATAATTTTATTATTATTTATTTATTTTTATCATTAGTTATAAATTTTATATTAAATAATTTTTTTTAATATTAAAAGATTAGTAATAAT…
Luperus_sp_EMHAU15070805	AAAAAATTTATTATTATAGTGAATTGTATTGTGAAAGAAAGATTTTATTTTTAAGAAAAATTAAGTTTTTGTACCTTGTGTATCAGGGTTTATTTTTTTAATATTTTATAATCTCGAATTTAAAAGGGCTAAATAATTTTTATTGTAAAATAAATTTTTTATTATTATTTTGTAATGAAATGTTATACGTTTTTAAATATATCTAGTTTTTTAAGAAAAAAATTTAATTTTCTATTATTTTTATATTTATAATTAATATTAAATATTTTTAGGGATTAGCTTTTATTAGTTTTAAATAAATTTAGGATTAGAAATTTTGTTATTATTTATTT-TTTTTAAACTTAACTATAATTTTTTTATTAAAATATTAATTAAAATTTTATTTATTAAGTAATAAT…
Luperus_sulphuripes	???????????????????????????????????????????????????????????????????????????????????????????????????????????????????????????????????????????????????????????????????????????????????????????????????????????????????????????????????????????????????????????????????????????????????????????????????????????????????????????????????????????????????????????????????????????????????????????????????????????????…
Lypnea_pubipennis	AATTAATTTTTTATAATAGTTTATAGTATTGTAAAAGAAATTAATTAATAATTAGAAAAATTTATTTTTTGTACCTTGTGTACCAGGGTTTATTAAATTTAAATTAATTTTTCTCGAATTAAAAAGAGTTAAATTTTTTTAATTGTGGAATAAATATATAATTTAAATTTAGTAATGAAATGTTATTCGTTTTTTAATATATCTAGTTTTTTAAGAAAAAAATTTAATTTTATATTATTTATTAAAATATAAATAATATTAAAATATTTTGGGGATTAGCTTTTATTAAATTTTAATTTTTTTAGGATTAAAAATTTTGTTATAATTTATTTATTTTTAAAATTATTTATAAATTTTTTATTAAAATTTAATTTTTAATTTTTAAAAATTAGTAATAAT…
Macrima_sp_REN2018	AAAAAATTTTTTATTATAGTTTATAGTATTGAAAAAGAATTTATTTGAATAAAAGAAAAATTTAATTTTTGTATCTTGTGTATCAGGGTTTATTAGTATAAAATTTATTAATCTCGAATTTAAAAGAGCTAATAAATTGTTAATGTAAAATAATTATTTAATTTTTTATTAGTAATGAAACGTTAGTCGTTTTTAAATATATCTAGTTTTTTAAGAAATTAATTTAATTATTTATTATATATAATTTTATAAATAATAAAAAATATTTTTGGGGATGATCTTTTATTAGATGAATTTAAAATTAGGATTAAAAATTTTGTTATTATTTATAAGTTATTATTATTGTTTATAAATATTTTATTAAAATATAAATTTTAATATTAAAAATTTAGGAATAAT…
Macrima_straminea	AAAAAATTTTTTATGATAAAGAATAGTATTGAAAAAGAAATTAAATTAAAAAAAGAAAAATTTATTTTTTGTACCTTGTGTATCAGGGTTTATTAAAGTATTATTTATAAATCTCGAATTCAGAAGAGCTAATAAATTTTTATTGTAAAATAATTATTAAATTTTTTATTAGAAATGAAATGTTATTCGTTTTTGAATATATCTAGTTTTTTAAGAAATTAATTAAATTATTTATTATATTTAATTATATGTTTAATAGAAAATATTTTTAGGGATAAGCTATTATTAAATTAGTTTATAATTAGAATTAAAAATTTTATTATTATTTATTATTGAATATTATTTTTTATAAATTATTTATTAGAATATAAATTTTAATTATAAAAATTTAGAAATTAT…
Macrohaltica_subplicata	AAATAATTATTAATTATAGTTAATAGTATTGTGAAAGAAAAAATTTTTTTATAAGAAAATTTAATTTGTTGTACCTTGTGTATCAGGGTTTATTAAATTAAAATTTAATATTCTCGAATTTAAAAGAGCTAAAAATTTATTAATGTGGAAAAATTATGAAATTATTTTTTAGTAATGAAATGTTATTCGTTTTTAAATATATCTAGTTTTTAAAGAAATAAATTTAATTTAATATTATATTTAATTTTATAATTAATAGAAAATATTTTTAGGGATGAGCTATTATTAGATTAA-AATAATTTAGGATTAGAAATTTTGTTATAATTTAATTAAATTAAAGATTTTCTATAATTTTTTTATTTAAATGTAGTTTAAAATTTATAAAAGTTAGTAATAAT…
Mandarella_flaviventris	AAAAAATTTGTAATTATAGTTAATAGTATTGAAAAAGAAAGTAATTAGGTTAAAGAAAAATTTGATTTTTGTACCTTGTGTATCAGGGTTTATTATATTAAAATTTAATGGTCTCGATTTTAAAAGATCTAAAAAAATTTTATTGTAGAATAAATTTTAAATTGGTTTTTAGTAGTGAAATGTTATTCGTTTTTAAATATATCTAGTTTTTTAAGAAATTAATTTAATTTTTTATTATAGTTAAT-TAATAAGTAGTAATAAAGATTTTCAGGGATGAGCTTTTATTAGATTGAATAAAAATTAGAATTATAAATGTTGTTATTATTTATTTAATATTATTATTTTTTATAATTTTTTTATTAAAATTTTATTTTTAATTATATAAATTAAGTAATAAT…
Mandarella_nipponensis	AAAAAATTATTTATTATAGAGAAAAGTATTGTGAGAGAAATTAATTAGTTAAAAGAAGAATTTAATTTTTGTACCTTGTGTATCAGGGTTTATTATATTATAATTTAATTTTCTCGAGTTTAAAAGAGTTAAAAAATTTTTATTGTAAAATAAATTTTAAATTATTTTTTAGTAATGAAACGTTATTCGTTTTTAAATATATCTAGTTTTTTAAGAAATAAATTAAATTTCTTTTTATAGTTAAT-TTATAAGTAAGAAGTAATATTTTTAGGGATGAGCTTTTATTAAATTAAAAAAAAATTAGAATTAGAAATGTTATTATTATTTATTTAATAATATTATTTTTTATAATTATTTTATTAAAATTTAGATTTTAATTTTAGAAATTTAGTAATAAT…
Mantura_chrysanthemi	AAATAATTTTTTATGATAGTTTATAGTATTGTGAAAGAATTTAATTGATAAAAAGAAGATTTTATTTTTTGTACCTTGTGTATCAGGGTTTATTAAATTAAAATTTAATATTCTCGAATTTAAAAGAGCTAAAAAAATATTAATGTAAAATAATTAAATAATAATTTTTTAGTAATGAAATGTTATTCGTTTTTAAATATATCTAGTTTTTTAAGAAAAAAATTTAATTTTACATTTTATTTAATTTAATAATTAATGTTTTATATTTTTAGGGATTAGCTTTTATTAGATAAAAAATATTTTAGGATTAAAAATTTTGTTATAATTTATTTGATAATATAATTTTTTATAAGTTTTTTATTAAAATATAATTTTTAATTTTAAAAAATTAGAAATAAT…
Meristata_sp_BMNH_846556	AACAAATTATTTATTATAGTCTATAGTATTGTAAAAGAAATTAACCATTTAAAAGAAAAATTTTATTTTTGTACCTTGTGTATCAGGGCTTATTTTTTAAATATTTTAAGTTATCGAATTTGAAAGATCTAAAAAATTTTTATTGTTGAATAAATTTTTAATAGGTTTTTAGTAATGAAACGTTATTCGTTTTCAAAGATATCTATTTTTTTAAGAAATAAATTTAATTTAGAATTATATTTAGAAGTTTAAATAATGTCAAAAATTTTTAGGGATGAGCTTTTATTAAAATTTATCAAAATTAGGATTAGAAATTTTGTTATTATTTATTTGAAGTTATTATTTTTTATAAATTTTTTATTAAAATTTAAATTTATGCAATAAAAATTTAGGAATAAT…
Mimastra_sp_REN2018	AAAAAATTTTTAATAATAGATTAAAGTATTGAGAAAGAATTTAATATTTAAAAAGAAAAATTTATTTTTTGTACCTTGTGTATCAGGGTTTATTTATTTAGTATTTATTGTTCTCGAATTTAAAAGATCTAAGAAATTTTTATTGTAAAATAAATATTTAATAGTTTTTTAGTAATGAAATGTTATTCGTTTTTAAATATATCTAGTTTTTTAAGAAATAAATTTAATTTTTTATTATAATTAAGTTTATGAATAATATTTAAAATTTTTAGGGATGAGCTTTTATTAGTTTTATATAAAATTAGAATTAAAAATTTTGTTATAATTTATTTTTATAAAATATTTTCTATAAATTTTTTATTGAAATATAATTTTTAATTATAAAAATTTAGTAATAAT…
Monolepta_atrimarginata	AAAAAATTTTTTATTATAGAGAATAGTATTGTGAAAGAATTAAATTAAATAAAAGAAAAATTTATTTTTTGTACCTTGTGCATCAGGGTTTATTATTGTAAAATTTGTAAATCTCGAATTTAAAAGATCTAATAAATTATTATTGTAGAATAATTATTTAATTTTTTATTAGTAATGAAATGTTATTCGTTTTTAAATATATCTAGTTTTTTAAGAAATTAATTAAATTATTTATTATTATTAATTATATATATAATAAAAAATATTTTTAGGGATGAGCTATTATTAGGATAATTTAAAATTAGAATTAAAAATTTTGTTATTATTTATTTTAAGATATTATTTTCTATAAATTTTTTATTAAAATATAAATTTAAATTAAAAAAATTTAGAAATTAT…
Monolepta_occifluvis	AAAAAATTTTTTATTATAGTAGATAGTATTGAAAAAGAATTTAATTATTAAAAAGAAAAATTTATTATTTGTACCTTGTGTATCAGGGTTTATTATATTAAAATTTATAATTCTCGAATTTAAAAGATCTAATAAATTGTTATTGTAGAATAATTATTTAATTTTTTATTAGTAATGAAATGTTATTCGTTTTTAAATATATCTAGTTTTTTAAGAAATTAATTTAATTATTTATTATAATTAATTATATATATAATAAAAAATATTTTTAGGGATGAGCTTTTATTAGAATAATTTAAAATTAGAATTAAAAATTTTGTTATTATTTATTATTAAATATTATTTTCTATAAATTTTTTATTAAAATATAAATTTAAATTTTTTAAATTTAGAAATTAT…
Neocrepidodera_brevicollis	AAAAAATTTATAATGATAGTTTAAAGTATTGAGAAAGAGATTAATTAAAGGAAAGAAAAATTTATTTTTTGTACCTTGTGTACCAGGGTTTATTAACTTAAAATTTAATGATCTCGAATTTAAAAGAGCTAAATAATTTATATTGTAGAATAAATATTAAATATTTATTTAGTAATGAAATGTTATTCGTTTTTAAATATATCTAGTTTTTTAAGAAATAAATTTAATTTATTATTATAGTTAATTTTATAATTAATAATTAATATATTTAGGGATGAGCTTTTATTAAATTATAAATATTTTAGGATTAATAATGTTGTTATAATTTATTTTTAAATATAATTTTTTATAAATATTTTATTAAAATATAGTTTTTAATTTTAAATAATTAGTAATAAT…
Neocrepidodera_sp_BMNH_848121	AAAAAATTTATAATGATAGTGTAAAGTATTGAGAAAGAAATTAATTAGGGATAAGAAAAATTTATTTTTTGTACCTTGTGTATCAGGGTTTATTAGTTTAAGATTTAATATTCTCGAATTTAAAAGAGCTAAACAATTTATATTGTAGAATAAATATTAAATATTTGTTTAGTAATGAAATGTTATTCGTTTTTAAATATATCTAGTTTTTTAAGAAAAAAATTAAATTTTTTATTATAATTAATTTTATGACTAATAATTAATATATTTAGGGATGAGCTTTTATTAAAATATAAATATTTTAGGATTAATAATGTTGTTATAATTTATTTTAATATATAATTTTTTATAAGTATTCTATTAAAATATAATTTTTAATTTTAAATAATTAGTAATAAT…
Neolema_sp_EMHAU15071012	AAAAAATTTTTTATTATAGTATATAGTATAGTGATAGAAAAAAATTATATAAAAGAAAAATTAATTTTTTGTACCTTGTGTATCAGGGTTAATTAATATAATAATTATAGTTCTCGAATTTAAAAGAGTTAATTGATTTTAATTGTTAAATAAATTATAAATAATTAATTAGTAATGAAATGTTATTCGTTTTTAAATATATCTAGTTTTTTAAGAAAAAAATTTAATTTTTTAATATATTTAAATTATTAATTATTAAAAAATTTTTTTTGGGATAAGCTTTTATTAAA---TTAAATATATAGGATTAGAAATTTTGTTATAATTATTTTTTTATTAATTTTTTAAATATTTTTATTATTAAAAAATTAATTTTAATTATTAAAATTAATATATAAT…
Nisotra_sp_BMNH_846636	AAATAATTATAAATTAAAGTAAAAAGTATTGTAAAAGAAGTAAATCGTAAATAAGAAAATTTAATTTATTGTACCTTGTGTCTCAGGGTTTATTATATTAAAATTTGATATTCTCGAATTTAAATGAGTTAAATATTTATTATTGTTGAAAAAATATATAATTTATATTTGGAAGTGAAATGTTATTCGTATTTAAATATATCTAGTTTTTTAAGAAAAAAATTAAATTTTATTTAATTTTTAATGTAATAATTAAATTTAAATACTTTTAGGGATTAGCTATTATTAGTTTTATAATTTTTTAGGATTAATAATTTTGTAAAAATTTATTTAAAATTAAAATTTATTATAATTTTAGTATTAAAAAGTATTTTATAAT-AAAAATAAGTAGTTATAAT…
Nonarthra_nigricolle	AAATAATTTATTATTATAGTAGAAAGTATAGAAATAGAAAGTTTTTATTTTAAAGAAAAATTTATTTTTTGTACCTTGTGTATCAGGGTTTATTAAATTATAATTTAATATTTTCGAATTTAAAAGATTTAAATAATTATTAATGTATTATAATTATTTAATAATTATTTTGTAATGAAATGTTATTCGTTTTTAAATATATCTAATTTTTTAAGAAAAAAATTTAATTTAGTTTTATTTTTAATTTTTATAATAAAATTAAATATTTTTAGGGATGAGCTTTTATTAAAATTATAAAAAATTAGGATTAGTAATTTTGTTATTATTTATTATTATTTTTAATTTTTTATAAATTTTTTATTAAAATATAAGTTAAAATTTTTTTAACTTAGCAATAAT…
Nonarthra_nigripennis	AAATAATTTATTATTATAGTGAAAAGTATAGAAATAGAAAGTTTTTATTTTTAAGAAAAATTTATTTTTTGTACCTTGTGTATCAGGGTTTATTAAATTATGATTTAAGATTTTCGAATTTAAAAGATTTAAATAATTATTAATGTATTATAATTATTTAATAGTTATTTTGTAATGAAATGTTATTCGTTTTTAAATATATCTAATTTTTTAAGAAAAAAATTTAATTTAATTTTATTTTTAATTTTTTAAATAAAATTAAATATTTTTGGGGATGAGCTTTTATTAAAATTTTAAAAAATTAGGATTAGTAATTTTGTTATTATTTATTATTATTTTTAATTTTTTATAAATTTTTTATTAAAATATAAGTTAAAATTTTTTTAATTTAGTAATAAT…
Novofoudrasia_regularis	AGAAATTATATTATTATAGTAAATAGTATTGTAAAAGAATTAAATTAATTAAAAGAAAAATTTATTTTTTGTACCTTGTGTATCAGGGTTTATTAAATTAGGATTTAATAATCTCGAATTTAAAAGGGCTAAAAAATTTTTAATGTAAAATAATTATTTAATATTTTTTTAGTAATGAAATGTTATTCGTTTTTAAATATATCTAGTTTTTTAAGAAAAAAATTAAATTTTTTATTATTAATAATTTTATAAATAATAATTAATGTTTTTAGGGATTAGCTTTTATTAAAATTAAAATATTTTAGAATTAAAAATTTTGTTATAATTTATTTTTATTTATAATTTTTTATAAATTTTATATTAAAATATAGTTAAAAATTTAAAATAATTAGTAATTAT…
Oedionychus_cinctus	AAGTAATTATTTATTATAGTTAATAGTATTGTGAAAGAATTTAATTAATTAAAAGAAAATTTTATTTATTGTACCTTGTGTATCAGGGTTTATAATATTTATTTTAAATTTTCTCGAATTTAAAAGAGTTAAATAATTTTTATTGTAAAATAAATTTTTAATATTTATTTAGTAATGAAATGTTATTCGTTTTTAAATATATCTAGTTTTTAAAGAAAAAAATTTAATTTTTTATTATATATAATATTATAATTAATAAGTAAAATTTTTAGGGATAAGCTATTATAATAGATTAATAATTTTAAGATTAGTAATTTTGTTATAATTTATTTATATAAAAGATTTTATTTAATTTTTTTATTTAAATTTATTATGTAATAATATTTTATTAGTAATAAT…
Oides_decempunctatus	--AAAATTTTTTATTATAGTAAATAGTATTGTGAAAGAATTATTTTAAGTAATAGAAAAATTTATTTTTTGTACCTTGTGTATCAGGGTTTATTAAAATTAACTATATTTTTCTCGAATTTGAAAGAGCTAATAAATTTTTATTGTTGAATCATTTTTTAATATTTTATTAGTAGTGAAATGTTATTCGTTTTCTCATATATCTAGTTTTTTAAGAAATAAATTTAATTTTTTATTATTTTTAATTTTATAATTAATAGAAAAAATTTTTAGGGATTAGCTATTATTAGAAAAATAAAAAATTAGGATTAGAAATTTTGTTATAATTTATTATAAGTTAATATTTTCTATAAATTTTTTATTAAAATATAAATTTTAATATTTAAAATTTAGAAATAAT…
Oides_livida	AAAAAATTTTTTATTATAGCTTATAGTATTGTGAAAGAATATTTTTATAATAAAGAAAAATTTATTTTTTGTACCTTGTGTCTCAGGGTTTATTTAAATTAAAATAATTTTTCTCGAATTTGGAAGAGCTAATAAATTTTTACTATATAATTATTTTTAAATTTTTTATTAGTAATAAAATGTTATTCGTTTCCTTATATATCTAGTTTTTTAAGAAATAAATTTAATTTTTTATTATATTTAATTTTATAATTAATATTAAAAATTTTTAGGGATAATCTATTATTAGAATAATAAAAAATTAGGATTAATAATTTTATTATAATTTATTAATAATTAATATTTTCTATAGATTTTATATTAAAATTTAAATTTTAATTTTAAAAATTTAGTAAAAAT…
Omophoita_sp_REN2018	AAAAAATTATTAATGATAGTTTATAGTATTGTAAATGAATATAATTAATGAAAAGAAATTTTTATAAATTGTACCTTGTGTATCAGGGTTTATTATATTTATTTTAAATTTTTTCGAATTTAAAAGAGTTAATAAATTTTTATTGTAAAATAAATATTTAATATTTTATTGGTAATGAAATGTTATTCGTTTTTAATTATATCTAGTTTTTAAAGAAAAAAATTTAATTTTTTGTTATATTTAATATTATAATTAATATTAAAAATTTTTAGGGATGAGCTATTATAATATTTTAATAATTTTAAGATTAGTAATTTTGTTATAATTTATTTTTTGAAAAGATTTTATTTAATTTTTTTATTTAAATATTTTATTTAATAATAATATATTAGTAATAAT…
Oomorphoides_metallicus	AAGAATTTTATAATTAAAGTTTATAGTATTGTGAAAGAATAAATTTATTTACTAGAAAAATTTATTTTTTGTACCTTGTGTATCAGGGTTTATTAGATTATTATTTAATGGTCTCGAATTTAAAAGAGCTATAATTTTTTTAATGTAATATAATTTATTAATATTGTTATAGATGTAATATGCTATTCGTTTTTAAATATATCTAGTTTTTTAAGAATTGAATTTAATTCGTTATTATTTTGAATATTTTAATTAATAATTAATGTCTTAGGGGATAAGCTTTTATTTTTTTATTTAATTTTTAGGGTTAAAAATTTTGTTATAATTAATTAGAATTTAATATTTAAAATAAATGTTTTATTAAAAAATTAATTTTAATTGTATTTGTTATTTTATAAT…
Ophraella_communa	AAAAAATTTTTTATTATAGTTAATAGTATCGTGAGAGAATTTAATTTTTAAAAAGAAAAATTTAATTTTTGTACCTTGTGTATCAGGGTTTATTAAATTAATATTTAATATTCTCGAATTTAAAAGATTTAAGTAATTTTTATTGTAAAATAAATTTTTAATAATTATTTAGTAATGAAAAGTTATTCGTTTTTAATTTTATCTAGTTTTTTAAGAAAAAAATTTAATTTTTTATTATTATTATTTTTATAATTAATAAAAAATATTTTTAGGGATTAGCTCTTATTAATTATAAATAAAATTAGGATTAAAAATTTTGTAATTATTTATTTATTAATATAATTTTTTATAAGTTTTTTATTAAAATTTAATTTAAAATTTTAAAAGATTAGTAATGAT…
Orestia_punctipennis	AAAAAATTAATAATTATAGTTAAAAGTATTGTGTAAGAATTTAATTAAAAAATAGATAAATTAATTATTTGTACCTTGTGTATCAGGGTTTATTAAGTTTATATTAAATTTTCTCGAATTTAAAAGAGCTAAAAAATTTTTATTGTTGAATAAATATTTAATATTTTTTTAGTAATGAAATGTTATTCGTTTTTAAATATATCTAGTTTTTTAAGAAAAAAATTCAATTTTTTATTATTTTTAATTTTATAAATAATAGTCAATATTTTTAGGGATGAGCTTTTATTAAAATATAAAAATTTTAGAATTAATAATATTTTTATAATTTATTTTAAGATATAATTTTTTATAAATATTTTATTAAAATATAATTTTTAATTAAAAAAAATTAGTAATAAT…
Paleosepharia_posticata	AAAAAATAGATAATTATAGTAAATAGTATTGAAAAAGAATTGATTTTATAAAAAGAAAAATTTAATTTTTGTATCTTGTGTATCAGAGTTTATTATGTAAAATTTTATAAATCTCGAATTTAAAAGGGCTAATTAATTATTAATGTAGAATAATTATTAAATATTTTATTAGTAATGAAATGTTAATCGTTTTTAAATATATCTAGTTTTTTAAGAAATTAATTTAATTATTTATTGTTTTTAATTATATAAATAATAATAAATATTTTTAGGGATGAGCTTTTATTAAGAATATTTAAAATTAGAATTAAAAATTTTGTTATTATTTATAAATTATTATTATTACTTATAAATATTTTATTAAAATATAAATTTTAATAAAAAAAATTTAGGAATAAT…
Paragetocera_flavipes	AAAAATTTTATTATTATAGTAAATTGTATTGTGAGAGAATAAATTTTTATTTAAGAAAAATTTAGTTTTTGTACCTTGTGTATCAGGGTTTATTATTATATTATATTATAATCTCGAATTTAAAAGAGCTAAATAATTTTTATTGTGAAATAAATTTTTTATTGTTATTTTGTAATGAAATGTTATACGTTTTTAAATATATCTAGTTTTTTAAGAAAAAAATTTAATTATTTATTATTTTTATATTTATAATTAATATTAAATATTTTTAGGGATTAGCTTTTATTAGTTTTAAATAAATTTAGGATTAGAAATTTTGTTATTATTTATTT-TTTTTAAAATTAACTATAATTTTTTTATTAAAATATTAATTAAAATTTTATTTATTAAGTAATAAT…
Paridea_biplagiata	AAAAAATTTTTTATAATAGTTTATTGTATTGTGAGAGAATTTATTTGTTTTTAAGAAAAATTAAATTTTTGTACCTTGTGTATCAGGGTTTATTATTTTAAAATTT-ATATTCTCGAATTTAAAAGAGCTAATTAATTTTTATTGTAAAATAAATTTTTGATTATTATTTAGTAGTGAAATGTTAAACGTTTTTAAATATATCTAGTTTTTTAAGAAAAAAATTAAATTAGTTATTATATTTATATTTATGATTAATATCTAATATTTTTAGGGATTAGCTTTTATTAGTTTGAATTAAATTTAGGATTAGAAATTTTGTTATTATTTATTT-TTTTTAAAATTTACTATAATTTTTATATTAAAATATTAATTAAAATTATATTTATTAAGAAATGAT…
Paridea_transversofasciata	---------------------------------------------------------------------------------------------------------------------------------------------------------------------------------------------------------------------------------------------------------------------------------------------------------------------------------------------------------------------------------------------------------------…
Periclitena_vigorsi	AAAAAATTATTAATGATAGTTTATAGTATTGTGAAAGAATTAATTTATATAAAAGAAAAATTAATTTTTTGTACCTTGTGTATCAGGGTTTATTAAATTAAAATTTAATAATCTCGAATTTAAAAGATTTAAGAAATTTTTATTGTAAAATAAATTTTAAATAGTTTTTTAGTAATGAAATGTTATTCGTTTTTAAATATATCTAGTTTTTTAAGAAATAAATTTAATTTTTTATTATAAATATTAATATAAATAATATTAGATATTTTTAGGGATGAGCTTTTATTAGATGTATTAAAAATTAGGATTAAAAATTTTGTTATAATTTATATTTGAATATGATTTTTTATAAGTTTTTTATTAAAATATAAATTTTAATTTAAAAAATTTAGTAATAAT…
Phaedon_tumidulus	AAAAAATTTTTTATTATAGTTAATATTATTGAAGAAGAAAATAATTATTTTTAAGAAATATTAATTTTTTGTACCTTGTGTATCAGGGTTTATTATAATTAAATAAATTTATCTCGAATTTAAAAGAGCTAAAAATTTTTTATTGTAAAATAAATTATTAATAATTTTTTAGTAATGAAATGTTATTCGTTTTTAAAGTTATCTAGTTTTTTAAGAAATAAATTTAATTTTTTATTATTTTTAATTTTTTAATTAATAGTTAATATTTTTAGGGATGAGCTCTTATTAATTTAATAAAATTGTAGGATTAAAATTTTTGTTATAATTAATTTTAAAATATTATTTATATTAAGTTATTTATTAAAATATTAATTTAAATTATTTAAATTAAGTAATTAT…
Phaolus_metallicus	AAAAAATTTTTAATTATAGTTTATAGTATTGTGAAAGAAGAATAACTTAAAAAAGAAGAATTTTGTTTTTGTACCTTGTGTATCAGGGTTTATTAAATTAAAAATTAATTTTCCCGAATTTAGAAGAGCTAAATTTATATTATTGTGGCATAAATTTAAAATATAGATTTTGTAATGAGATGTTATTCGTTTCTAAATATATCTGGTTTTTTAAGAAATGAATTTAATTCGTTAGTTTTGATAAAATGTTAAAAATTATTTAATAACCTAAGGGATGAGCTTTTAAAAATTTTTAAGATGAGTAGGATTAGAAGTTTTGTTATAACTGATCTTTGAATATTATTTGTTTTAAGTTTTTTATTAAAATGTATTTTTGAATTTTGTGTAGTTAGAAAAAAT…
Philopona_vibex	AAAAAATTATTTATGATAGTTGAAAGTACATTAGTGGAATTTAATTTTTAATAAGAAAATTTTATTTTTTGTACCTTGTGTATCAGGGTGTATTAGACTTTAATTTAGTTTTCTCGAATTTAAAAGAGTTAAAAAATTTTTATTGTAAAATAAATTTTAAATATTTTTTTAGTAATGAAATGTTATTCGGTTTTAAATATATCTAGTTTTTAAAGAAAAAAATTAAATTTTCTATTATTTTTAATTTGATAATTAATATTTTATATATTTAGGGATAAGCTTTTAAATTAAAAAAAAGTATTTAGGATTAGAAATTTTGTTATAATTTACTTAAATTATTGATTTTAATTAATTTATTTATTTAAATATATTATGGAATATTAAAGTAATAGTGATAAT…
Phratora_sp_N57	AAAAAATATTTAATTATAGTATATAATATTGAAAAAGAAAATATTTATTTTTAAGAAAAATTTATTTTTTGTACCTTGTGTATCAGGGTTTATTAAAATTGAATAAATTTATCTCGAATTTAAAAGAGCTAAAAGTTTTTTATTGTGGAATAAATTATTAATAATTTTTTAGTAATGAAATGTTAATCGTTTTTAAAAATATCTAGTTTTTTAAGAAATAAATTTAATTTTTTATTATTTTTAATTTTTTAAATAATATTTAATATTTTTAGGGATGAGCTTTTATATATTAAATAAAATTGTAGAATTAAAATTTTTGTTAAAATTAATTTTAATATATTATTTGTATTAAATTTTTTATTAAAATATTAATTTAAATTTTTTAAATTAAGTAATGAT…
Phratora_vulgatissima	AAAAAATTTTTAATTATAGTATATAATATTGAAAAAGAAAATATTTATTTTTAAGAAAAATTTATTTTTTGTACCTTGTGTATCAGGGTTTATTAAAATTAAATAAATTTATCTCGAATTTAAAAGAGCTAAGAATTTTTTATTGTAAAATAAATTATTAATAATTTTTTAGTAATGAAATGTTAATCGTTTTTAAAAATATCTAGTTTTTTAAGAAATAAATTTAATTTTTTATTATTATTAATTTTTTAATTAATATTTAATATTTTTAGGGATGAGCTTTTATATATTAAATAAAATTGTAGGATTAAAATTTTTGTTATAATTAATTTTAAATTATTATTTATATTAATTTTTTTATTAAAATATTAATTTAAATTTTTAAAATTAAGTAATGAT…
Phygasia_gracilicornis	AAAAATTTTGTTATTATAGTTAATTGTATTGTGAAAGAATATATTTTTTAATAAAGAAAAATTTAGTTTTGTACCTTGTGTATCAGGGTTTATTAAATTAATATTTAAAATTCTCGAATTTAAAAGATCTAAAAAATTTATATTGTTTTATAATTATTAAATAAATTTTTAGTAATGAAATGTTATTCGTTTTTAAATATATCTAGTTTTTAAAGAAAAAAATTTAATTTATTATTATCTATATTTGTATAATAAATAACTAATATTTTTAGGGAAAAGCTTTTATTAAATAAGTAGAATTTTAAGATTATTAATGTTGTTATAATTTATTTGTAAGAATAATTTTTTATAAATTTTATATTTAAATATAGTTTTGAATAAAATAAAATTAGAAAAAAT…
Phygasia_ornata	AAAAATTTTTTTATTATAGTAAATTGTATTGTGAAAGAAAGTATTTTAAAAAAAAGAAAAATTTGATTTTGTACCTTGTGTATCAGGGCTTATTAAATTAATATTTAAAGTTCTCGAATTTAAAAGATCTAAAAAATTTATATTGTTTTATAATTATTTAATAAATTTTTAGTAATGAAATGTTATTCGTTTTTAATTATATCTAGTTTTTAAAGAAAAAAATTTAATTTTTTATTATTTATATTTATATAATTAATAGTTAATATTTTTAGGGAAAAGCTTTTATTAAATTAGTAAAATTTTAGGATTATTAATGTTGTTATAATTTATTTATAAAGAAAATTTATTATAAATTTTATATTTAAATGTAATTAAAAATTTAAAATAATTAGTAATAAT…
Phyllobrotica_quadrimaculata	AAATATATATTTATAATAGTATATAGTATTGTGAAAGAAAATTTTTATTATATAGAAAAATTAATTTTTTGTACCTTGTGTATCAGGGCTTATTAAATAATAATTTTATTTTTTCGAATTTAAAAGAGCTAATAAATTTTTATTGTTGAATAAATTTTAAATAATTTATTAGTAATGAAATGTTATTCGTTTTTAAATATATCTAATTTTTTAAGAAATAAATTTAATTTTTTATTATTTGTATTTTTATAAGTAATATACAATATTTTTAGGGATAAGCTTTTAATAAATTAAATTAAAATTAGAATTAAAAATTTTATTATTCTTTATTTGTATTTAAAATTTTTTATAGATATTTTATTAAAATATACTTTAAAATTTTATTAAAGTAGTAATAAT…
Phyllotreta_cruciferae	-AAAATTTTTTAATGATAGTTTAAAGTATTGTAAAAGAAATAATTTATTTAAAAGAAAATTTAATTTATTGTACCTTGTGTATCAGGGTTTATTATTTTAAAATATAATTTTTTCGAATTTAAAAGAGTTAAAAATATTTTATTGTGTCATAAATGTAAAATAATTTTTTTGTAATGAAATGTTATTCGTTTTTAAATATATCTAATTTTTTAAGAAATAAATTTAATTTTTTAATATTTTAAAATAAATAATTATTAAAAAATATTTTTAGGGATAAGCTTTTATTATTTATAAAATATTTTAGGGTTAAAATTTTTGTTATTATTTATTTAAAATTAAAATTAAATATAAGTTTTTTATTAAAATATAATTTTTAATTTTAATAAGTTAGAAAAAAT…
Phyllotreta_foudrasi	AAAAAATTTTTAATAATAGTTTATAGTATTGTAAAAGAATTTAATTATTATAAAGAAATTTTTAATTTTTGTACCTTGTGTATCAGGGTTTATTAGTTTAGATTTTAGTTTTTTCGAATTTAAAAGAGCTAAAAATATTTTATTGTATCATAATTGTAAAATAATTTTTTTGTAATGAAATGTTATTCGTTTTTAAATATATCTAATTTTTTAAGAAATAAATAAAATTTTTTAATATTTATAAA-AAATAATTATTAAAAAATATTTTTAGGGATTAGCTTTTATTATTTATAAAATATTTTAGGATTAAAATTTTTGTTATTATTTATTTTGAATTAAAATTTAATATAAATTTTTTATTAAAATTTAATTTATAATTAAAATTAATTAGTAATAAT…
Plateumaris_sericea	AAAAAATTTTTTATAATAGTTAATTGTATTGTGAAAGAATTTAGTTTTTTTAAAGAAAAATTTAATTTTTGTACCTTGTGTATCAGGGTTTATTAGATTATAAACTAATTTTCTTGAATTTAAAAGAGCTAATTATTTTAAGTTATAAAATAAACTATTAATAAGTTTTTAGTAATGAAATGTTATTCGTTTTTAAATATATCTAGTTTTTTAAGAAAAAAATTAAATTTTATATTATTTTTAATTTTCTAATTAATTTATAACATTTTTAGGGATAAGTTTTTATTAATAATATAGATAAATAGGATTATAAATTTTGTTATAATTATTATAAAATTATATTTAATTATAAATTGTTTATTAAAATATTAATTTAAATTTTAACTATTAAGTAAAAAT…
Platyxantha_sp_BMNH_846582	AAAAAATTTTTTATTATAGTTGATAGTATTGTAAAAGAAAAATTTTATTTTTAAGAAGAATTAATTTTTTGTACCTTGTGTATCAGGGTTTATTAATTTATTATTTAAATTTTTCGAATTTAAAAGAGTTAAAAAAATTTTATTATAAAATAACTTTTAAATATTTTTTTAGTAATGAAATATTATTCGTTTTTAAGTATATCTAGTTTTTTAAGAAATAAGTTTAATTTTTTATTATATTTATTTTATTGAATAATATTAAATATTTTTAGGGATGAGCTATTATTAAAATTATAAAAAATTAGGATTAGAAATTTTGTTATTATTTATTAAATGTTATTATTTTTTATAAATTATCTATTAAAATATAAATTTAAATTTTAATAATTTAGTAATAAT…
Podagrica_sp_BMNH_848524	---------------------------------------------------------------------------------------------------------------------------------------------------------------------------------------------------------------------------------------------------------------------------------------------------------------------------------------------------------------------------------------------------------------…
Podagricomela_nigricollis	AAAAAATTTATAATTATAGTATAAAGTATTGTAAAAGAA--TTAATTTTAAAAAGAAAAATTTAATTTTTGTACCTTGTGTATCAGGGTTTATTAAATTAATATTTAATAGTCTCGAATTTAAAAGAGTTAAGTATTTAATATTGTAGAATAAATATAAAATTTATACTTAGTAATGAAATGTTATTCGTTTTTAAATTTATCTAGTTTTTTAAGAAAAAAATTTAATTTTTTATTATTTTTAATATTATAATTAATAATTAATATTTTTAGGGATGAGCTTTTATTAATATTTTAATTATTTAGGATTAGAAATTTTGTTATAATTTATTTTATTATAAAATTAATTATAAATTTTTTATTAAAATATAATTTTTAATATTTAAAAATTAGAAATAAT…
Podontia_lutea	AAATAATTTTTTATTATAGTTTAAAGTATTGTGAAAGAAATTAATTTTAAAATAGAAAAATTTATTTTTTGTACCTTGTGTATCAGGGTTTATTAATTTAATATTTAATAATTTCGAATTTAAAAGAGCTAAATATTTTTTATTGTAGAATATTTAAATAATTATTATTTAGTAATGAAATGTTATTCGTTTTTAAATTTATCTAATTTTTTAAGAAAAAAATTTAATTTGTTATTATTTTTAATTTTATAATTAATATCAAAAATTTTTAGGGATGAGCTTTCATTAAAATTTTAATTATTTAGGATTAGAAATTTTGTTATAATTTATTTTATTTAAAGATTATTTATGAATTTTTTATTAAAATATATTTTTTAATTTTTAAAAAGTAGAAATAAT…
Proegmena_sp_BMNH_846583	AAAAAATTTTTAATGATAGTTGATAGTATTGTGAGAGAATTATTTTATTTTTAAGAAGAGTTTATTTTTTGTACCTTTTGTATCAGGGTTTAATTAAGTAAGATTTGTTAATCTCGAATTTGAAAGAGTTAAAAATTTTTTATTGTAAAATAAATATAAAATAAGTTTTTAGTAATGAAATGTTATTCGTTTTTGATTATATCTAGTTTTTTAAGAAAAAAATTAAATTTATTATTATTATTAGTTAGTTAATTAATAATGTAAAATTTTAGGGATGAGCTTTTATTAAATATTTATAAAATTAGAATTAGAAATTTTGTTATTATTTATTATTTAATATTATTTTTTATAAATTATTTATTAAAATTTAAATTTAAATTATAAAAATTTAGTAATTAT…
Pseudadimonia_sp_BMNH_846586	AAAAAATTTTTAATTATAGTTAATAGTATTGTAAAAGAATTTATTTAAAAAATAGAAAAATTTATTTTTTGTACCTTGTGTATCAGGGTTTATTAAATTAATATATAATTTTCTCGAATTTAAAAGATTTAAATAATTTTTATTGTAAAATAACTTTTAAATAATTTTTTAGTAATGAAATGTTATTCGTTTTTAAATATATCTAGTTTTTTAAGAAAAAAATTTAATTTTTTATTAATCTTTTTTTTACAAATAATAAAAAATATCTTTAGGGATGAGCTATTATTAGAATAATTTAAAATTAGAATTAAAAATTTTGTAATAATGTATATTTGAATAAAATTTTCTATAAAGTTTTTATTAAAATATAAATTTTAATATTAAAAGTTTAGTAATAAT…
Pseudocolaspis_sp_EMHAU_15070625	AAAAAATTTTTAATTATAGTTTATTAATTTGTAGAATTATTTTTTTGCTTTAAAGAAAAATTAATTTTTTGTACCTTGGGTATCAGGGTTTAATAATTTAATAATTAATTATCCCGAATTTAAAAGAGTTATAATTTATTTATTGTGGAAAAAATAATTAAAATAATTATTGTAATGAAATGTTATTCGTTTTTAAATTTATCTGGTTTTCTAAGAAATAAATTTAATTTTTTATTTTTTATAAATATTTGAAAAATATATAATTTTTTAAGGGATTAGCTATTATTAATAAATTTTTTATTGATGAATAAGAATTTTTTTATAATTAGGAATTGTTTATTATTTTTTATAATTTTTATATTAGAATGTATTTTGAAATTTTTTATATATAGTAATAAT…
Pseudocolaspis_sp_EMHAU15071004	???????????????????????????????????????????????????????????????????????????????????????????????????????????????????????????????????????????????????????????????????????????????????????????????????????????????????????????????????????????????????????????????????????????????????????????????????????????????????????????????????????????????????????????????????????????????????????????????????????????????…
Pseudoides_sp_BMNH_850825	---------------------------------------------------------------------------------------------------------------------------------------------------------------------------------------------------------------------------------------------------------------------------------------------------------------------------------------------------------------------------------------------------------------…
Psylliodes_affinis	AAAAGTTTTTTAATGATAAGGTAAAGTATTGTGAAAGAAATTAATTAATTTAAAGAAAAATTTAATTTTTGTACCTTGTGTATCAGGGTTTATTAAATTTAAATTTAAAAATCTCGAATTTAAAAGAGCTAAGAGATTTTTATTGTAAAATAATTTTTTAATAGACTTTTAGTAATGAAATGTTATTCGTTTTTAAATATATCTAGTTTTTTAAGAAATAAATTTAATTTTTTATTATTTATAATTTGATGAATAATATATTATATTTTTAGGGATGAGCTTTTATTAGAATTAAAATATTATAGGATTAAAAATTTTGTTATAATTTATTTTATATTATAATTTTTTATAAATTTTTTATTAAAATATATTTTTTAATAATGAAAAATTAGAAATAAT…
Psylliodes_chrysocephalus	AAAAGTTTTTTAATGATAAAGTAAAGTATTGTGAAAGAAATAAATTTTAAAAAAGAAATTTTTATTTTATGTACCTTGTGCATCAGGGTTTATTAATTTTAGATTAAATAATCTCGAATTTAAAAGAGCTAAAAAATTTTTATTGTAAAATAACTATTTAATAATTTTTTAGTAATGAAACGTTATTCGTTTTTAAATATATCTAGTTTTTTAAGAAATAAATTTAATTTTTTATTATTTTTAATTTAATAAGTAATATTTAATATTTTTAGGGATGAGCTTTTATTAAATTTAAAATATTTTAGGATTATAAATTTTGTTATAATTTATTTATTATTATAATTTTTTATAAATTTTTTATTAAAATATAATTTAAAATAATAAAAAATTAGAAATAAT…
Pyrrhalta_aenescens	AAAAAATTTTTAATTATAGTAAATAGTATTGTGAAAGAAGTTAATTATTTAAAAGAAAAATTTAATTTTTGTACCTTGTGGATCAGGGTTTATTAATTTAGAATTTAATTATCTCGAATTTAAAAGATCTAAAAAATTTTTATTGTAAAATAAATTTTGAATATTTTTTTAGTAATGAAATGTTATTCGTTTTTAAATATATCTAGTTTTTTAAGAAAAAAATTTAATTTTTTATTTTTTATATTTTTATAAAAAATAAGAAATATTTTTAGGGATGAGCTTTTATTAGATTTAATAAAAATTAGGATTAAAAATTTTGTTATAATTTATATTTTTATATAATTTTTTATAAATTTTTTATTAAAATATAATTTTTAATATTAAAATATTAGTAATAAT…
Pyrrhidium_sanguineum	AATTGATTTTTTATTATAGTTTATAGTACTGTGAAGGAAGATAAATAATTCTAAGAAAAATTAAGTTTTTGTACCTTGTGTATCAGGGTTTATTAATTTATAATTTATTTTTCCCGAATTTAAAAGAGCTATAATTATTTTATTGTTAAAAAAATTTTTAATATTATTATTGAAATTAGATGTTATTCGTTTTTAAATTTATCTGGTTTTTCAAGAAAGAAATTCAATTTTTTATTATAGTTAGTTAATTTTTTAATAAGGAATATTTAAGGGGTTGAGCTTTTATAAGATTTCTAATTAAATAGAATTAAAAGTTTTGTTATAATTTATTTTGGGATATTATTTTTCTTTAATTATTTATTGAAATAAATTATGTAATTTTGCTTTAATTGAAAAAAT…
Rhadinosa_nigrocyanea	AAAAATTTTTTTATTATAGTTTATTGAACTGTGAGGGTT--AATTTTCCTAAAAGAAGAATTAATTTTTTGTACCTTGTGTATCAGGGTTTATTTATTT-GAATAATTTTATCTCGAATTTAAGAGATTTAAATATATTTTATAGTAGAATATTTTTATAATATATATTTAGTAATGAAATGTTATTCGTTCTTAAGTATATCTAGTTTTCTAATAAATTAATTCAATTAGCTCTAATTTATTTTTTATTTAGTTAGATGTTACTAATTAAGGGAATAGCTTTTAATATATGTAAAGTTAAGTAGAATTGAAAGTTTTGTTATAATTTTTCTTATATGATGATTTTATATAATTTTTGTATTAGGATAAAGTTATTAATTTAATTTAATTTGAAATAAT…
Sangariola_sp	AAAAAATTTTTTATTATATTTTATAGTACTGTGAAGGAATTTTTTTATATAAAAGAAAATTTTATTTTTTGTACCTTGTGTATCAGGGTTTATTAAATTAATCTTTAATATTCTCGAATTTAAAAGAGCTAAAAAATTTTTATTGTAGAATAAATTTTTAATAAATTTTTAGTAATGAAATGTTATTCGTTTTTAAATATATCTAGTTATTTAAGAAAAAAATTTAATTTTTTATTATTTGTAATTTTATAATTAATAAATAATATTTTTAGGGATGAGCTTTTATTAAATTAAATAAATTTTAGGATTAAAAATTTTGTTATAATATATTAATTAATAAAATTTTTTATAAATATTTTATTAAATTAAATTTTTTAATTTTTAAGAAATTGTAATTAT…
Sagra_femorata	AAAAGATTTTTAATGATAGTTTAAAGTACTGTAGAGGAAATTTTCTATTTAAAAGAAAAGTTAATTTTTTGTACCTTGTGTCTCAGGGTTTATTAATTTTGTATAATTATTTCTCGAATTTAAAAGATTTATTTTTTTTTTAGTGTAACATAACTTATAAATATAGGGATGGTAATGAAATGTTATTCGTTTTTAAATATATCTAGTTTTTTAGGAATTAAGTTTAATTTATTGTTATTTTTAGTCATTTGGTTAATAATATATTTCCTAGGGGAAAAGCTTCTATTATTATTGTGAATTCGTAGGATTGAAATTTTTGTTATAAGATATTTTAGGTTATTAT-TTATATAGATTTATTACTAAAATTTTTTTTTTAATT-ATTTTATTAAGTAATAAT…
Sangariola_fortunei	AAAAAATTTTTTATTATATTTTATAGTACTGTGAAGGAATTCTTTTATATAAAAGAAAATTTTATTTTTTGTACCTTGTGTATCAGGGTTTATTAAATTAATTTTTAATATTCTCGAATTTAAAAGAGCTAAAAAATTTTTATTGTAGAATAAATTTTTAATAAATTTTTAGTAATGAAATGTTATTCGTTTTTAAATATATCTAGTTATTTAAGAAAAAAATTTAATTTTTTATTATTTGTAATTTTATAATTAATAAATAATATTTTTAGGGATGAGCTTTTATTAAATTAAATAAATTTTAGAATTAAAAATTTTGTTATAATATATTAATTAATAAAATTTTTTATAAATATTTTATTAAATTAAATTTTTTAATTTTTAAAAAATTGTAATTAT…
Plagiodera_versicolora	------------------------------------------------AAAATAGAAA------------------------------------------------------------------------------------------------TAAACGATTATAAATC------------------------------------------------------------------------------------------------------------GCT-------------------------GTTAGAAGCTT----------------------------------------------------------------------------------…
Smaragdina_sp	AAATAATTTTTAGTGATAGGGAATTGTATTGCGAAAGAATTACATTTTTTAAAAGAAAAATTTATTTTTTGTACCTTGTGTATCAGGGTTTATTGTTTTAATATTTAATTATCCCGAATCTAGGAGAGCTATTGTTTTTTTAACGTTTTATAGTTTATTAATATATTAATAGAGGTGAAACGCTATTCGATCTTAGATATATCTGGTTTTTCATGAAATAAATTCAATTTATTTTTATTGATGATCAATTGGTTAGAAATTAATTTATTTGGGGATAAGCTTTTATTTGTTTTATAAATTAGTAGGAATAAAAATTTTGTTATAATTATTTTTTTATTATTATTGATAATAAATGATTTATTGAAATATTGTTGTTAATTTTATTAATTAAGAAATTAT…
Clytra_sp	AATAATTGTATAGTTATAGGGTATTGTATCGTGAGAGAATTGTACTTTTTATAAGAAAAATTAATTTTTTGTACCTTGTGTATCAGGGTTTATTAATTTAAGATTTAATTTTCCCGAATCTAAAAGAGCTACTATTTTTTTAATGTGTCATAATTTAATAATAGATTAGTTGAAATGAAACGTTATTCGTTTTTGGATATATCTGGTTTCCCAAGAAATTAATTTAATTAATTTTTATTGTGGGTTTATTGGTTAAAATTTAATCTGCTCGGGGATAAGCTTTTATTTGCTTAATTGATTAGTAGGATTAGAAATTTTGTTATAATTATTTATCAATTATTATTTGTAATAAGTTATTTATTGGGATATTATTAATAATTTTATTTAATAAGCAATTAT…
Phratora_sp	???????????????????????????????????????????????????????????????????????????????????????????????????????????????????????????????????????????????????????????????????????????????????????????????????????????????????????????????????????????????????????????????????????????????????????????????????????????????????????????????????????????????????????????????????????????????????????????????????????????????…
Oulema_sp	---------------------------------------------------------------------------------------------------------------------------------------------------------------------------------------------------------------------------------------------------------------------------------------------------------------------------------------------------------------------------------------------------------------…
Clitenella_fulminans	???????????????????????????????????????????????????????????????????????????????????????????????????????????????????????????????????????????????????????????????????????????????????????????????????????????????????????????????????????????????????????????????????????????????????????????????????????????????????????????????????????????????????????????????????????????????????????????????????????????????…
Cassida_sp	???????????????????????????????????????????????????????????????????????????????????????????????????????????????????????????????????????????????????????????????????????????????????????????????????????????????????????????????????????????????????????????????????????????????????????????????????????????????????????????????????????????????????????????????????????????????????????????????????????????????…
Physosmaragdina_nigrifrons	AAAAAATTGGTTGTGATAGTGAATTGTATTGTGAAAGAATTTTATAATTGAGAAGAAGAATTTATTTTTTGTACCTTGTGTATCAGGGTTTATTATTTTAAAATTTATTTATCCCGAATCGAAAAGAGCTATTATTTTATTAACGTGTTATAGTTTGAAAATATAATAATAGAAATGAAACGTTATTCGTTTTTTGATATATCTGGTTTCTTGAGAAATAAATTTAATTTGCTATTATATTTGATTATTTTATTAAAATGTAATTTAGTCGGGGATGAGCTTTTATTTATATTACGAATATATAGGGATAGAAATTTTGTTATAATTATCTTTTTTATATAATTTATAATAAATAATTTATTGAGATATTAATTTTAATTTTGATTATTAAAAAATAAT…
Trirhabda_sp	???????????????????????????????????????????????????????????????????????????????????????????????????????????????????????????????????????????????????????????????????????????????????????????????????????????????????????????????????????????????????????????????????????????????????????????????????????????????????????????????????????????????????????????????????????????????????????????????????????????????…
Cryptocephalus_sp	AAAAAATTTTTTATAATAGTTGATTGTATTGTGAAAGAATTGAGCTTAGGAGAAGAAGAATTTATTTTTCGTACCTTGTGTATCAGGGTTAATTATTATAATATTTATATATCTCGAATCAGAAAGAGCTAAATTTAAATAAATGTTTCATAATTTTAAAATTTGGATTTTGTAATGAAATGTTATTCGTTTTTTGATATATCTAGTTTTTTGAGAAACAAATTTAATTTGCTATCTTTATTAATATAATTGGAGATTGAAAATTTTTCTAGGGAAAAGCTTTTATTTAAAAAATTTATAAGTAGGATTAGGATTTTTATTATAGTTTTTTTTAAGTTATTATTGTTAATAAGTTTAGTATCAGAATTTTGGATTTAATAAATTTATTTAAGCAATAAT…
Lema_cyanella	---------------------------------------------------------------------------------------------------------------------------------------------------------------------------------------------------------------------------------------------------------------------------------------------------------------------------------------------------------------------------------------------------------------…
Sermylassa_halensis	AATAAATTGTTTATGATAAAGTATAGTATTGTGAAAGAAATTAATTTAAAAAAAGAAAAATTTATTTTTTGTACCTTGTGTATCAGGGCTTATTTGTTTAGTATTTAATTTTATCGAATTTGAAAGAGTTAAGAGATTTTTATTGTAGCATAAATTTTAAATAAATTTTTAGTAATGAAATGTTATTCGTTTTCAAATATATCTATTTTTTTAAGAAATAAATTTAATTTATTGTTATTTATAATATATTAAGTAGTAATAAAAATTTTTAGGGATGAGCTTTTATTAAAAATAATTAAAATTAGGATTAAAAATTTTGTTATTATTTATTTAGTTATAATATTTTTTATAAATTTTTTATTAAAATATAAATTTTATTAATAAAAATTTAGAAATAAT…
Sermyloides_sp_BMNH_846593	AAAAAATTTTTTATTATAGTTTATTGAATTGTAAAAGATTTTAATTATTAAAAAGAAAGATTAACTTTTTGTACCTTGTGTATCAGGGTTTATTAGA--AAAATTTATTTTTCTCGAATTTGAAAGATTTAAATTAAAGTTATTGTTTAATAAATTTTAAATATTTTTTTAGTAATGAAATGTTATTCGTTTTCAAGTATATCTAGTTTTTTAAGAAATAAATTTAATTTATTATTATTATTAATAATTTAATTAATATAAAATATTTTTAGGGATGAGCTTTTATTATTATAATAAAAAATTAGGATTAAAAATTTTGTTATAATTTATTTTTATATATTATTTTTTATAAATTTTATATTAAAATATAATTTTAAACAATAAAAATTTAGTAATTAT…
Siemssenius_fulvipennis	AAAAATTATTTAATTATAGTTAATAGTATAGTGATAGAATTTATTTAATTTAAAGAAAAATTTAATTTTTGTACCTTGTGTATCAGGGTTTATTTAAATGATATTCATTTTTCTCGAATTTAAAAGAGCTAATAAATTTTTATTGTTAAATAAATATTTAATTGTTTATTAGAAATGAAACGTTATTCGTTTTTAAATATATCTAGTTTTTTAAGAAATAAATAAAATTTTTTATTATATTTATTATTATGATTAATAAAAAATATTTTTAGGGATAAGTTATTATTAGAATTATTTAAAATTAGGATTAAAAATTTTGTTATAATTTATTTTATTTAAATATTTTCTATAAATTTTATATTAAAATATAATTTAAAATTTAAAAAATTTAGTAAAAAT…
Sinocrepis_fulva	AATAAATTTTTAATTATAGTTAAAAGTATAGTGATAGAATTTATTATATAGAAAGAAAATTTAATTTATTGTACCTTGTGTATCAGGGTTTATTAGATTTAAATTTAATTTTTTCGAATTTAAATGAGCTAATTATTTTTTATTGTAGAAAAAATTTAAAATTTATAATTAGGGATAAAATGTTAATCGAATTTAAATATATCTAGTTTCTTAAGAAAAAAATTAAATTTATTTTTATAAATAATTAAATATTTAAAATTAAATAATTTTAGGGATTAGCTTTTATTAATAGAATAATTTTTTAGAGATAAAAATTTTGTTATAATTTAATTTAAAAAAATATTTATTATAAGTAATATATTGAGAAGAAAATTTAAATTTTAAATATATTGATATAAT…
Sinoluperus_subcostatus	AAAAAATTTTTTATGATAGTTAAAAGTATTGTGGAAGAATTTATATATTTATAAGAAAAATTAATTTTTTGTACCTTGTGTATCAGGGTTTATTTAATTAATATTTATTAATCTCGAATTTAAAAGAGCTAATTAAATTTTATTGTAAAATTAATTATACATATTTTTTTAGTAGTGAAATGTTATTCGTTTTTAAATATATCTAGTTTTTTAAGAAAAAAATTTAATTTATTATTATTTTTAATTTTATAAATAGTATTAAAGATTTTTGGGGATGAGCTTTTAATAAGTTTAATTAAGATTAGAATTAAAAATTTTGTTATTATTTATTAATGGATATTATTTTTTATAAATTATTTATTAAAATAAAGATTTAAATTTTAAAAATTTTATATTAAT…
Smaragdina_concolor	AATAAATAATTAGTTATAGTTTAATGTATTGTGAAAGAAATTTATTTTTTACAAGAAAAATTAATTTTTTGTACCTTGTGTATCAGGGTTTATTATAGTAAAATATATAAATCCCGAATCTTGAAGAGCTATTTTTTTTTTAATGTATCATAATTAATTAATATAATAGTAGAAATGAAACGTTATTCGTTTTAAGATATATCTGGTTTTCTAAGAAATGGATTTAATTCATTAATTTATTTTATTTTATGATAATTAGTAAGTTTGGTTGGGGATAAGCTATTATTTAATAATTGAGATTGTAGGATTAGAAATTTTGTTATAATTAATTCTATTTTATTATTTTTAATAATTGTTTTATTAGAATATTATTTTTAATATTTTATATTAAGAAATAAT…
Smaragdina_reyi	AAATAATTATTAGTGATAGTGAATTGTATTGTGAAAGAATTTTATTTTTGAAAAGAAAAATTAATTTTTTGTACCTTGTGTATCAGGGTTTACTATTTTAAAATTTAATAATCTCGAATCTAAAAGAGCTAATGATTTATTAACGTTTTATAGTTTTTAAATATGTCATTAGAAATGAAATGTTATTCGTTTTTAGATATATCTAGTTTTTCAAGAAATGAATTTAATTTATTTTTATTGATGGTTAGTTTATTAAAAGGGAATTTTGCCAGGGATAAGCTTTTATTTATAATGTAAGCTCATAGGAATAAAAATTTTGTTATAATTATTTTATTCTTATTATTGATAATAAATTATTTATTGGAATATTTTTGTTAATTAAATGTATTAAGAAATTAT…
Sphaeroderma_rubidum	AAAAAATTTTTTATTATAGTTCATAGTATTGTGAAAGACTAAAATTTTTAATTAGAAAAATTTATTTTTTGTACCTTGTGTATCAGGGTTAATTATATTAAGATTTATTTTTCTCGAATTTAAAAGAGCTAAAAAATTTATATTGTAAAATAACTATTTAATAAATTTTTTGTAATGAAATGTTATTCGTTTTTAATTATATCTAGTTTTTTAAGAAAAAAATTTAATTTTATATTATTTTTAATATTATAATTAATATGTAATATTTTTAGGGATGAGCTATTATTAGATAGAAATTATTTTAGGATTAGAAATTTTGTTATAATTTAATTATATTTAATATTTTTTATAATTATTTTATTAAAATTTATTTTTTAATTTTTAAAAATTAGTAATAAT…
Sphaeroderma_sp_BMNH_846647	AAAAAATTTTTAATTATAGTTAATAGTATTGTGAAAGAAATATTTTTAAAAATAGAAAAATTTAATTTTTGTACCTTGTGTATCAGGGTTAATTATATTAAAATTTATATTTCTCGAATTTAAAAGAGCTAAAACATTTTTATTGTTAAATAATTATTAAATTAAGTTTTTGTAATGAAATGTTATTCGTTTTTAATTATATCTAGTTTTTTAAGAAAAAAATTTAATTTTATATTATGTTTAATTTAATAATTAATAATTAATATTTTTAGGGATGAGCTTTTATTAGATTAAAATTATTTTAAAATTAGAAATGTTGTTATAATTTAATTTTTTTTTTAATTTTTTATAGTTATTTTATTAAAATTTAATTTTTAATTTATTAAAATTAGTAATAAT…
Sphenoraia_micans	AATAAATTATTTATTATAGAGTAAAGTATTGTGAAGGAATTTGATATTAAAAAAGAAAATTTTAATTTTTGTACCTTGTGTATCAGGGCTTATTATTTTATTATTTAAATTTATCGAATTTGAAAGAGTTAAGGAAATTTTATTGTAAAATAAATTTTTAATAAGTTTTTAGTAATGAAATGTTATTCGTTTTCTAATATATCTATTTTTTTAAGAAATAAATTTAATTTATTTTTATTATTAATAAATTAATTAAAAATAAAAATTTTTAGGGATAAGCTTTTATTAAATAAATTAAAAATTAGGATTAGAAATTTTGTTATAATTTATTTTTATTTATTATTATTTATAAATTTTATATTAAAATATAAATTTAAATGAATAAAATTTAGTAATAAT…
Spilopyra_sumptuosa	???????????????????????????????????????????????????????????????????????????????????????????????????????????????????????????????????????????????????????????????????????????????????????????????????????????????????????????????????????????????????????????????????????????????????????????????????????????????????????????????????????????????????????????????????????????????????????????????????????????????…
Stylosomus_ilicicola	AATAATTCGTTAGTGATAGTTAATGGTATTGTGAAAGATTTTTACTTGATGAAAGAAAAATTTATTATTTGTACCTTGTGTATCAGGGTTGATTAAGTTAGTATGTATAAATCCCGAATCTAGAAGAGCTAGTTTTTTTTTAATGTGTCATAATTTATTAATATAGTCTTAGCAGTGAAACGTTATTCGTTTTTAGATATATCTGGTTTATTGAGAAATTAATTCAATTATTTATCCTTATTAATTTTATAACGGTTAGAGAAAATTATTAGGGA-AAGCTATTATTTATTGTCTTTATATATAGGATTGAAAGTTTTGTTATAACTTATTTAAGACTAATATTATTAATAATTTTTTTATCAATATGTTTGGTTAATTTTATTTTCTATTGTAATTAT…
Stylosomus_rugithorax	AAAAAGTTGTTAGTGATAGGTTATAGTGCTGTGAAGGAATTTTACTATAATAAAGAAGAATTAATTATTTGTACCTTGTGTATCAGGGTTGACTAATTTATAAAGTGTTAATCCCGAATTTAAAAGAGTTAGCTTTTTCTTAGTGTTTCATAATTTATAAATTTAGGGCTAGCAGTGAAATGTTATTCGCTTTTAAAGATATCTGGTTTATTGAGAAATTAATTGAATTATTTATCTTATATAATTTTGTAATGGTTAGAAAAGATTATTAGGGAAAAGCTATTATTTATTAGACTTATTTATGGGATTGAAGGTTTTGTTATAACTAGTTTGAGTTTAATATTTATAATAATTGTTTTATCAATATTTCTGGTAGAATGGTGTTACTGTTGTAATAAT…
Syneta_adamsi	AATAAATTATTTATAATAGTATATAGTATTGTGAAAGAATATTATTATTAAATAGAAAAATTTAATTTTTGTACCTTGTGTATCAGGGGCTATTAAATTTAATTATAATTATCTCGAATTTAAAAGAGTTAAAAATTTTTTATTGTAAAATAAATTAAAAATATTTTTTTTGAAATGAAATGTTAAACGTTTTTAAATATATCTAGTTTTTTAAGAAATAAATTTAATTTTTTATTATATATAGTAATTTAAATAATATATAATATTTTTAGGGATGAGCTTTTAATAATTTTATAAATTTGTAGGATTAAAATTTTTGTTATAATTAATTTATATTTATGATTTATTATAATTATTTTATTAAAATATTAATTTAAATAATTTTTATTAATTAAAAAT…
Syphrea_sp_REN2018	---------------------------------------------------------------------------------------------------------------------------------------------------------------------------------------------------------------------------------------------------------------------------------------------------------------------------------------------------------------------------------------------------------------…
Tegyrius_keralaensis	AAAAAATTGTTTATTATAGATTAAAGTATTGTAAAAGAAATTTTTTATTAAAAAGAAAAATTTAATTTTTGTATCTTGTGTATCAGAGTTTATTAAAGTTATAATAAATTTTCTCGAATTAATAAGAGTTAAGGAATTTTTAATGTTGAATAATTTTTTAATTAATTTTTAGAAATGAAATGTTATTCGTTTATTAATATATCTAGTTTTTTAAGAAATATATTTAATTTTTTATTATTAATAATTGTTTATATAATAAATGATGTTTTTAGGGATAAGCTTTAATTAAAAATTTTAAATTTTAGGATTAAAAATTTTGTTATAATTTATTATAAATTAATATTATTTATTAATTTTATATTAAAAATTTTTTATTATTAATAATTAAGAAGTTAAAAT…
Theopea_aeneipennis	AAAAAATTTATAATTATAGCTTAAAGTATTGTGAAAGAATTTAAGTATTTTTCAGAAAATTTTATTTATTGTACCTTGTGTATCAGGGCTTATTAAATTATTATTTAATAATCTCGAATTTAAAAGATTTAAAAAAAGTTTATTGTTAAATAAATTTTTAATAAAATTTTAGTAATGAAATGTTATTCGTTTTTAAATATATCTAGTTTTTTTAGAAATAAATTTAATTTTTTGTTTTTATTATTTTTATAAAAAATGTAAAAAATTTTTAGGGATAAGCTTTTATTAAATTATATAAAAATTAGGATTAAAAATTTTATTATAATTTATTATTAAATAATATTTTTTATAAGTTATTTATTTAAATGTATATTTGAATTTTATTTATATAGAAATTAT…
Timarcha_goettingensis	???????????????????????????????????????????????????????????????????????????????????????????????????????????????????????????????????????????????????????????????????????????????????????????????????????????????????????????????????????????????????????????????????????????????????????????????????????????????????????????????????????????????????????????????????????????????????????????????????????????????…
Trirhabda_virgata	???????????????????????????????????????????????????????????????????????????????????????????????????????????????????????????????????????????????????????????????????????????????????????????????????????????????????????????????????????????????????????????????????????????????????????????????????????????????????????????????????????????????????????????????????????????????????????????????????????????????…
Xuthea_yunnanensis	AAAAATTTTTTTATAATAGTGGATAGTATTGAAAAAGAATTTATTTGATGTAAAGAAAAATTTATTTTTTGTACCTTGTGTATCAGGGTTTATTAAATTAAAATTTAATTATCTCGAATTTAAAAGAGCTAAAAAATTTTTATTGTAGAATAACTATTTAATATTTTTTTAGTAATGAAATGTTATACGTTTTTAAATATATCTAGTTTTTAAAGAAATAAATTAAATTTTTTATTATAGTTATAAGTATAATTAATAAGAAATATTTTTAGGGATGATCTTTTATTAAATTAAAAATATTTTAGGATTAGAAATTTTGTTATAATTTATTTTTATATATAATTATTTATAAATTTTTTATTTAAATTTAAATTTTCATTAAAAAAATTTAGTAATAAT…
